# Supplementary material for: Lack of the Matricellular Protein SPARC (Secreted Protein, Acidic and Rich in Cysteine) Attenuates Liver Fibrogenesis in Mice
Source: PLoS One. 2013 Feb 11;8(2):e54962. doi: 10.1371/journal.pone.0054962 (PMC3569438; doi:10.1371/journal.pone.0054962)
Supplement: Table S1 — List of the significantly upregulated and downregulated genes between SPARC−/− and SPARC+/+, 6 weeks TAA treated SPARC+/+ and TAA treated SPARC−/−, 10 weeks TAA treated SPARC+/+ and TAA treated SPARC−/−. (XLSX) [file pone.0054962.s003.xlsx]

## Sheet: SPARC- vs SPARC+ p<0.01
ID	GeneID	GeneName	GeneDescription	TranscriptID	DBName	TranscriptDescription	logFC	AveExpr	t	P.Value	adj.P.Val	B
10387316	NM_146019	Chd3	chromodomain helicase DNA binding protein 3	NM_146019	RefSeq	Mus musculus chromodomain helicase DNA binding protein 3 (Chd3), mRNA.	-0.72519	8.56344	-6.40888	4.07946e-06	0.0442418	2.89167
10542477	NM_207683	Pik3c2g	phosphatidylinositol 3-kinase, C2 domain containing, gamma polypeptide	NM_207683	RefSeq	Mus musculus phosphatidylinositol 3-kinase, C2 domain containing, gamma polypeptide (Pik3c2g), transcript variant 1, mRNA.	1.56097	8.27422	6.19074	6.39963e-06	0.0462693	2.60565
10565727	NM_001168541	Tsku	tsukushin	NM_001168541	RefSeq	Mus musculus tsukushin (Tsku), transcript variant 1, mRNA.	-1.50767	9.53906	-5.528	2.60817e-05	0.114204	1.68356
10478066	NM_175692	Snhg11	small nucleolar RNA host gene 11	NM_175692	RefSeq	Mus musculus small nucleolar RNA host gene 11 (Snhg11), mRNA.	-0.643851	6.15435	-5.4762	2.91737e-05	0.114204	1.60818
10390458	NM_009545	Pcgf2	polycomb group ring finger 2	NM_009545	RefSeq	Mus musculus polycomb group ring finger 2 (Pcgf2), transcript variant 1, mRNA.	-0.512584	6.79701	-5.43947	3.15918e-05	0.114204	1.55444
10386058	NM_009242	Sparc	secreted acidic cysteine rich glycoprotein	NM_009242	RefSeq	Mus musculus secreted acidic cysteine rich glycoprotein (Sparc), mRNA.	-4.05121	8.89211	-5.28711	4.4026e-05	0.136418	1.32908
10489065	NM_180956	Ndrg3	N-myc downstream regulated gene 3	NM_180956	RefSeq	Mus musculus N-myc downstream regulated gene 3 (Ndrg3), transcript variant 1, mRNA.	-0.404797	9.07527	-5.10872	6.51337e-05	0.176594	1.06028
10429140	NM_008681	Ndrg1	N-myc downstream regulated gene 1	NM_008681	RefSeq	Mus musculus N-myc downstream regulated gene 1 (Ndrg1), mRNA.	1.11773	9.43143	4.82452	0.000122321	0.241194	0.621582
10386070	NM_009720	Atox1	ATX1 (antioxidant protein 1) homolog 1 (yeast)	NM_009720	RefSeq	Mus musculus ATX1 (antioxidant protein 1) homolog 1 (yeast) (Atox1), mRNA.	-0.499287	10.3118	-4.60811	0.000198539	0.334121	0.279535
10382328	NM_011448	Sox9	SRY-box containing gene 9	NM_011448	RefSeq	Mus musculus SRY-box containing gene 9 (Sox9), mRNA.	0.784574	8.23386	4.53438	0.000234332	0.334121	0.161553
10474333	NM_023876	Elp4	elongation protein 4 homolog (S. cerevisiae)	NM_023876	RefSeq	Mus musculus elongation protein 4 homolog (S. cerevisiae) (Elp4), mRNA.	0.564477	5.32417	4.51008	0.000247508	0.334121	0.122519
10548931	NM_177787	Slc15a5	solute carrier family 15, member 5	NM_177787	RefSeq	Mus musculus solute carrier family 15, member 5 (Slc15a5), mRNA.	-1.16329	7.13222	-4.47759	0.000266299	0.334121	0.0702242
10531274	NM_007568	Btc	betacellulin, epidermal growth factor family member	NM_007568	RefSeq	Mus musculus betacellulin, epidermal growth factor family member (Btc), mRNA.	0.58513	7.21562	4.44498	0.000286615	0.334121	0.0175959
10492709	NM_021370	Accn5	amiloride-sensitive cation channel 5, intestinal	NM_021370	RefSeq	Mus musculus amiloride-sensitive cation channel 5, intestinal (Accn5), mRNA.	1.60813	8.42126	4.43738	0.00029157	0.334121	0.00531561
10507379	NM_001029912	Zswim5	zinc finger, SWIM domain containing 5	NM_001029912	RefSeq	Mus musculus zinc finger, SWIM domain containing 5 (Zswim5), mRNA.	-0.339274	7.80191	-4.43569	0.000292683	0.334121	0.00258395
10461051	AK134852	5730409K12Rik	RIKEN cDNA 5730409K12 gene	AK134852	GenBank HTC	Mus musculus adult male olfactory brain cDNA, RIKEN full-length enriched library, clone:6430404K14 product:hypothetical protein, full insert sequence.	-0.514697	6.33277	-4.32522	0.00037563	0.344301	-0.176734
10362974	NM_172473	Hace1	HECT domain and ankyrin repeat containing, E3 ubiquitin protein ligase 1	NM_172473	RefSeq	Mus musculus HECT domain and ankyrin repeat containing, E3 ubiquitin protein ligase 1 (Hace1), mRNA.	0.324105	6.83682	4.31256	0.000386536	0.344301	-0.197364
10533569	NM_001003953	Kdm2b	lysine (K)-specific demethylase 2B	NM_001003953	RefSeq	Mus musculus lysine (K)-specific demethylase 2B (Kdm2b), transcript variant 1, mRNA.	0.475243	7.64252	4.30092	0.000396844	0.344301	-0.216345
10388749	NM_009423	Traf4	TNF receptor associated factor 4	NM_009423	RefSeq	Mus musculus TNF receptor associated factor 4 (Traf4), mRNA.	-0.40981	9.68372	-4.27279	0.000422929	0.35282	-0.2623
10385932	NM_029327	Lyrm7	LYR motif containing 7	NM_029327	RefSeq	Mus musculus LYR motif containing 7 (Lyrm7), mRNA.	-0.602604	6.21441	-4.17708	0.000525286	0.421979	-0.419203
10542355	NM_010128	Emp1	epithelial membrane protein 1	NM_010128	RefSeq	Mus musculus epithelial membrane protein 1 (Emp1), mRNA.	0.697285	8.04416	4.15368	0.000553896	0.429072	-0.457698
10504203	ENSMUST00000107984	4930578G10Rik	RIKEN cDNA 4930578G10 gene	ENSMUST00000107984	ENSEMBL	Putative uncharacterized protein gene:ENSMUSG00000054885	-1.01399	6.44053	-4.13337	0.000580001	0.4338	-0.491157
10423049	NM_011169	Prlr	prolactin receptor	NM_011169	RefSeq	Mus musculus prolactin receptor (Prlr), mRNA.	0.846116	8.81678	4.08076	0.000653486	0.45723	-0.577961
10389783	ENSMUST00000092790	Gm10276	predicted gene 10276	ENSMUST00000092790	ENSEMBL	Putative uncharacterized protein gene:ENSMUSG00000069765	-0.99284	6.25407	-4.01725	0.000754774	0.462811	-0.683068
10345046	NM_027974	Efhc1	EF-hand domain (C-terminal) containing 1	NM_027974	RefSeq	Mus musculus EF-hand domain (C-terminal) containing 1 (Efhc1), mRNA.	0.343521	5.95903	4.00332	0.000779002	0.462811	-0.706149
10407946	NM_024270	Stard3nl	STARD3 N-terminal like	NM_024270	RefSeq	Mus musculus STARD3 N-terminal like (Stard3nl), mRNA.	0.448865	8.25258	3.97398	0.000832639	0.462811	-0.754835
10537463	NM_023538	Agk	acylglycerol kinase	NM_023538	RefSeq	Mus musculus acylglycerol kinase (Agk), nuclear gene encoding mitochondrial protein, mRNA.	0.431121	8.54255	3.97099	0.000838303	0.462811	-0.759796
10547540	ENSMUST00000038002	Mical3	microtubule associated monoxygenase, calponin and LIM domain containing 3	ENSMUST00000038002	ENSEMBL	Isoform 4 of Protein MICAL-3 gene:ENSMUSG00000051586	-0.287253	7.23444	-3.97043	0.000839366	0.462811	-0.760723
10424400	NM_010849	Myc	myelocytomatosis oncogene	NM_010849	RefSeq	Mus musculus myelocytomatosis oncogene (Myc), transcript variant 1, mRNA.	1.0026	9.16208	3.96045	0.000858589	0.462811	-0.777294
10389261	NM_001037932	Gm11437	predicted gene 11437	NM_001037932	RefSeq	Mus musculus predicted gene 11437 (Gm11437), mRNA.	1.2304	7.85217	3.94198	0.000895353	0.462811	-0.807995
10451495	NM_146078	Ubr2	ubiquitin protein ligase E3 component n-recognin 2	NM_146078	RefSeq	Mus musculus ubiquitin protein ligase E3 component n-recognin 2 (Ubr2), transcript variant 1, mRNA.	-0.374914	10.2187	-3.93317	0.000913434	0.462811	-0.822642
10431352	NM_001163319	Tubgcp6	tubulin, gamma complex associated protein 6	NM_001163319	RefSeq	Mus musculus tubulin, gamma complex associated protein 6 (Tubgcp6), mRNA.	-0.32167	6.78302	-3.93162	0.000916649	0.462811	-0.825216
10384223	NM_008343	Igfbp3	insulin-like growth factor binding protein 3	NM_008343	RefSeq	Mus musculus insulin-like growth factor binding protein 3 (Igfbp3), mRNA.	0.790556	9.70056	3.90443	0.000974984	0.462811	-0.870449
10503161	NM_001081417	Chd7	chromodomain helicase DNA binding protein 7	NM_001081417	RefSeq	Mus musculus chromodomain helicase DNA binding protein 7 (Chd7), mRNA.	-0.401386	9.03778	-3.90127	0.000982008	0.462811	-0.875714
10562731	---	NA	NA	ENSMUST00000072123	ENSEMBL	Uncharacterized protein gene:ENSMUSG00000062073	0.476179	5.75389	3.87366	0.00104552	0.462811	-0.921709
10386219	NM_011758	Zfp39	zinc finger protein 39	NM_011758	RefSeq	Mus musculus zinc finger protein 39 (Zfp39), mRNA.	-0.630445	6.56354	-3.87076	0.0010524	0.462811	-0.926532
10504606	NM_028270	Aldh1b1	aldehyde dehydrogenase 1 family, member B1	NM_028270	RefSeq	Mus musculus aldehyde dehydrogenase 1 family, member B1 (Aldh1b1), nuclear gene encoding mitochondrial protein, mRNA.	0.769995	8.53683	3.85254	0.00109684	0.462811	-0.956913
10567919	NM_183020	Atxn2l	ataxin 2-like	NM_183020	RefSeq	Mus musculus ataxin 2-like (Atxn2l), mRNA.	-0.344026	9.48225	-3.85089	0.00110095	0.462811	-0.95966
10499045	NM_030706	Trim2	tripartite motif-containing 2	NM_030706	RefSeq	Mus musculus tripartite motif-containing 2 (Trim2), mRNA.	0.695636	7.93371	3.84405	0.00111817	0.462811	-0.971067
10526055	NM_008095	Gbas	glioblastoma amplified sequence	NM_008095	RefSeq	Mus musculus glioblastoma amplified sequence (Gbas), mRNA.	-0.338374	8.57594	-3.80549	0.00122038	0.462811	-1.03541
10533085	NM_018858	Pebp1	phosphatidylethanolamine binding protein 1	NM_018858	RefSeq	Mus musculus phosphatidylethanolamine binding protein 1 (Pebp1), mRNA.	0.722869	9.35359	3.80369	0.00122538	0.462811	-1.03842
10421046	NM_177780	Dock5	dedicator of cytokinesis 5	NM_177780	RefSeq	Mus musculus dedicator of cytokinesis 5 (Dock5), mRNA.	-0.338141	8.98748	-3.79963	0.0012367	0.462811	-1.04519
10426822	NM_183256	2310016M24Rik	RIKEN cDNA 2310016M24 gene	NM_183256	RefSeq	Mus musculus RIKEN cDNA 2310016M24 gene (2310016M24Rik), mRNA.	0.271842	8.06164	3.79568	0.00124784	0.462811	-1.05179
10385486	NM_145377	Trim41	tripartite motif-containing 41	NM_145377	RefSeq	Mus musculus tripartite motif-containing 41 (Trim41), mRNA.	-0.381818	8.88305	-3.78535	0.00127743	0.462811	-1.06905
10351455	NM_009063	Rgs5	regulator of G-protein signaling 5	NM_009063	RefSeq	Mus musculus regulator of G-protein signaling 5 (Rgs5), mRNA.	0.505865	9.95148	3.76744	0.00133037	0.462811	-1.09897
10590343	NM_175114	Trak1	trafficking protein, kinesin binding 1	NM_175114	RefSeq	Mus musculus trafficking protein, kinesin binding 1 (Trak1), mRNA.	-0.376879	9.70414	-3.75725	0.00136146	0.462811	-1.116
10480224	NM_010067	Trdmt1	tRNA aspartic acid methyltransferase 1	NM_010067	RefSeq	Mus musculus tRNA aspartic acid methyltransferase 1 (Trdmt1), mRNA.	0.520332	7.87669	3.74967	0.00138507	0.462811	-1.12868
10584762	NM_030256	Bcl9l	B-cell CLL/lymphoma 9-like	NM_030256	RefSeq	Mus musculus B-cell CLL/lymphoma 9-like (Bcl9l), mRNA.	-0.378605	8.72274	-3.74808	0.00139006	0.462811	-1.13133
10511190	NM_010091	Dvl1	dishevelled, dsh homolog 1 (Drosophila)	NM_010091	RefSeq	Mus musculus dishevelled, dsh homolog 1 (Drosophila) (Dvl1), mRNA.	-0.28671	8.54576	-3.74404	0.00140287	0.462811	-1.13809
10500876	NM_001025067	Lrig2	leucine-rich repeats and immunoglobulin-like domains 2	NM_001025067	RefSeq	Mus musculus leucine-rich repeats and immunoglobulin-like domains 2 (Lrig2), mRNA.	0.335485	8.02335	3.74328	0.00140528	0.462811	-1.13936
10369176	NM_001033385	D630037F22Rik	RIKEN cDNA D630037F22 gene	NM_001033385	RefSeq	Mus musculus RIKEN cDNA D630037F22 gene (D630037F22Rik), mRNA.	0.295352	7.39088	3.73476	0.00143266	0.462811	-1.1536
10563768	---	NA	NA	ENSMUST00000098431	ENSEMBL	Putative uncharacterized protein gene:ENSMUSG00000074107	1.34461	5.6069	3.71109	0.00151162	0.462811	-1.19319
10526038	NM_011846	Mmp17	matrix metallopeptidase 17	NM_011846	RefSeq	Mus musculus matrix metallopeptidase 17 (Mmp17), mRNA.	0.262729	6.14788	3.69766	0.00155834	0.462811	-1.21567
10475229	NM_026891	Cdan1	congenital dyserythropoietic anemia, type I (human)	NM_026891	RefSeq	Mus musculus congenital dyserythropoietic anemia, type I (human) (Cdan1), mRNA.	-0.330106	5.89399	-3.6823	0.00161352	0.462811	-1.24138
10495270	NM_146137	Amigo1	adhesion molecule with Ig like domain 1	NM_146137	RefSeq	Mus musculus adhesion molecule with Ig like domain 1 (Amigo1), transcript variant 1, mRNA.	-0.293384	7.13828	-3.67188	0.00165206	0.462811	-1.25883
10449839	NM_019774	Akap8	A kinase (PRKA) anchor protein 8	NM_019774	RefSeq	Mus musculus A kinase (PRKA) anchor protein 8 (Akap8), mRNA.	-0.387237	8.66739	-3.66965	0.00166043	0.462811	-1.26256
10524866	NM_001033311	Vsig10	V-set and immunoglobulin domain containing 10	NM_001033311	RefSeq	Mus musculus V-set and immunoglobulin domain containing 10 (Vsig10), mRNA.	0.485363	7.31582	3.66415	0.00168123	0.462811	-1.27177
10504234	NM_001081413	Unc13b	unc-13 homolog B (C. elegans)	NM_001081413	RefSeq	Mus musculus unc-13 homolog B (C. elegans) (Unc13b), transcript variant 2, mRNA.	-0.470445	6.99974	-3.65087	0.00173254	0.462811	-1.294
10367305	NM_172790	Ankrd52	ankyrin repeat domain 52	NM_172790	RefSeq	Mus musculus ankyrin repeat domain 52 (Ankrd52), mRNA.	-0.274702	9.51639	-3.64011	0.00177526	0.462811	-1.31202
10356601	NM_011066	Per2	period homolog 2 (Drosophila)	NM_011066	RefSeq	Mus musculus period homolog 2 (Drosophila) (Per2), mRNA.	-1.11983	8.08664	-3.64007	0.00177543	0.462811	-1.31209
10511803	NM_029840	2610029I01Rik	RIKEN cDNA 2610029I01 gene	NM_029840	RefSeq	Mus musculus RIKEN cDNA 2610029I01 gene (2610029I01Rik), mRNA.	0.467266	8.95313	3.63522	0.00179502	0.462811	-1.32021
10385455	NM_001161355	Timd2	T-cell immunoglobulin and mucin domain containing 2	NM_001161355	RefSeq	Mus musculus T-cell immunoglobulin and mucin domain containing 2 (Timd2), transcript variant 1, mRNA.	0.684005	10.1667	3.6303	0.00181511	0.462811	-1.32845
10424213	NM_199449	Zhx2	zinc fingers and homeoboxes 2	NM_199449	RefSeq	Mus musculus zinc fingers and homeoboxes 2 (Zhx2), mRNA.	-0.312133	8.51192	-3.62426	0.00184012	0.462811	-1.33857
10424543	NM_018865	Wisp1	WNT1 inducible signaling pathway protein 1	NM_018865	RefSeq	Mus musculus WNT1 inducible signaling pathway protein 1 (Wisp1), mRNA.	0.394903	6.24562	3.62168	0.00185088	0.462811	-1.34289
10370632	NM_144528	Rnf126	ring finger protein 126	NM_144528	RefSeq	Mus musculus ring finger protein 126 (Rnf126), transcript variant 1, mRNA.	-0.335296	10.0064	-3.61974	0.00185904	0.462811	-1.34615
10592856	NM_201372	Ccdc84	coiled-coil domain containing 84	NM_201372	RefSeq	Mus musculus coiled-coil domain containing 84 (Ccdc84), mRNA.	-0.513489	7.77953	-3.61954	0.00185985	0.462811	-1.34647
10489372	BC025862	0610008F07Rik	RIKEN cDNA 0610008F07 gene	BC025862	GenBank	Mus musculus RIKEN cDNA 0610008F07 gene, mRNA (cDNA clone MGC:32474 IMAGE:5050923), complete cds.	-1.01449	7.02338	-3.61491	0.00187947	0.462811	-1.35424
10535006	NM_153161	BC037034	cDNA sequence BC037034	NM_153161	RefSeq	Mus musculus cDNA sequence BC037034 (BC037034), mRNA.	-0.36587	7.96613	-3.61179	0.00189275	0.462811	-1.35945
10423030	NM_011169	Prlr	prolactin receptor	NM_011169	RefSeq	Mus musculus prolactin receptor (Prlr), mRNA.	0.55382	10.5157	3.60878	0.00190568	0.462811	-1.36449
10367436	NM_001042580	Cd63	CD63 antigen	NM_001042580	RefSeq	Mus musculus CD63 antigen (Cd63), transcript variant 1, mRNA.	-0.850965	8.42982	-3.60391	0.00192679	0.462811	-1.37265
10446235	NM_134125	Trip10	thyroid hormone receptor interactor 10	NM_134125	RefSeq	Mus musculus thyroid hormone receptor interactor 10 (Trip10), mRNA.	-0.348535	8.67748	-3.59686	0.00195778	0.462811	-1.38447
10481700	NM_178595	Ptrh1	peptidyl-tRNA hydrolase 1 homolog (S. cerevisiae)	NM_178595	RefSeq	Mus musculus peptidyl-tRNA hydrolase 1 homolog (S. cerevisiae) (Ptrh1), mRNA.	-0.297387	6.04607	-3.59567	0.00196305	0.462811	-1.38646
10551077	NM_001031667	Gsk3a	glycogen synthase kinase 3 alpha	NM_001031667	RefSeq	Mus musculus glycogen synthase kinase 3 alpha (Gsk3a), mRNA.	-0.36204	6.92686	-3.58222	0.00202369	0.469197	-1.409
10565962	NM_008773	P2ry2	purinergic receptor P2Y, G-protein coupled 2	NM_008773	RefSeq	Mus musculus purinergic receptor P2Y, G-protein coupled 2 (P2ry2), mRNA.	-0.983531	7.65235	-3.5801	0.0020334	0.469197	-1.41255
10522368	NM_001081205	Nipal1	NIPA-like domain containing 1	NM_001081205	RefSeq	Mus musculus NIPA-like domain containing 1 (Nipal1), mRNA.	1.97484	8.27617	3.57382	0.00206246	0.469797	-1.42307
10359908	NM_009062	Rgs4	regulator of G-protein signaling 4	NM_009062	RefSeq	Mus musculus regulator of G-protein signaling 4 (Rgs4), mRNA.	0.626983	6.25079	3.56642	0.00209728	0.469797	-1.43548
10476033	NM_183262	Stk35	serine/threonine kinase 35	NM_183262	RefSeq	Mus musculus serine/threonine kinase 35 (Stk35), transcript variant 1, mRNA.	-0.51868	9.24736	-3.55024	0.00217534	0.481461	-1.46258
10575476	NM_146216	Vac14	Vac14 homolog (S. cerevisiae)	NM_146216	RefSeq	Mus musculus Vac14 homolog (S. cerevisiae) (Vac14), mRNA.	-0.234853	9.72092	-3.54142	0.00221916	0.486198	-1.47737
10355967	NM_183027	Ap1s3	adaptor-related protein complex AP-1, sigma 3	NM_183027	RefSeq	Mus musculus adaptor-related protein complex AP-1, sigma 3 (Ap1s3), mRNA.	0.443746	7.20285	3.53076	0.00227323	0.493063	-1.49523
10530130	NM_145923	Rell1	RELT-like 1	NM_145923	RefSeq	Mus musculus RELT-like 1 (Rell1), mRNA.	0.38728	8.78486	3.50391	0.00241527	0.500571	-1.54023
10362359	NM_018858	Pebp1	phosphatidylethanolamine binding protein 1	NM_018858	RefSeq	Mus musculus phosphatidylethanolamine binding protein 1 (Pebp1), mRNA.	0.784675	11.0956	3.50245	0.00242323	0.500571	-1.54267
10361267	---	NA	NA	---	NA	NA	-0.446075	5.33462	-3.48852	0.00250059	0.507561	-1.56601
10577973	NM_013462	Adrb3	adrenergic receptor, beta 3	NM_013462	RefSeq	Mus musculus adrenergic receptor, beta 3 (Adrb3), mRNA.	-0.603227	5.78177	-3.48794	0.00250388	0.507561	-1.56698
10488844	NM_019825	Ncoa6	nuclear receptor coactivator 6	NM_019825	RefSeq	Mus musculus nuclear receptor coactivator 6 (Ncoa6), mRNA.	-0.286941	9.31045	-3.48153	0.00254031	0.509743	-1.57772
10346747	NM_030013	Cyp20a1	cytochrome P450, family 20, subfamily A, polypeptide 1	NM_030013	RefSeq	Mus musculus cytochrome P450, family 20, subfamily A, polypeptide 1 (Cyp20a1), mRNA.	0.310617	8.56009	3.47037	0.00260508	0.509743	-1.59642
10438621	NM_009186	Tra2b	transformer 2 beta homolog (Drosophila)	NM_009186	RefSeq	Mus musculus transformer 2 beta homolog (Drosophila) (Tra2b), mRNA.	0.394742	8.45028	3.46482	0.00263789	0.510055	-1.60572
10424624	NM_174991	Bai1	brain-specific angiogenesis inhibitor 1	NM_174991	RefSeq	Mus musculus brain-specific angiogenesis inhibitor 1 (Bai1), mRNA.	0.296377	5.73372	3.45764	0.00268088	0.510055	-1.61774
10449854	NM_017476	Akap8l	A kinase (PRKA) anchor protein 8-like	NM_017476	RefSeq	Mus musculus A kinase (PRKA) anchor protein 8-like (Akap8l), mRNA.	-0.354283	7.91492	-3.44777	0.00274121	0.510055	-1.63428
10454030	NM_027687	Cabyr	calcium-binding tyrosine-(Y)-phosphorylation regulated (fibrousheathin 2)	NM_027687	RefSeq	Mus musculus calcium-binding tyrosine-(Y)-phosphorylation regulated (fibrousheathin 2) (Cabyr), transcript variant 1, mRNA.	-1.33804	5.97555	-3.44409	0.00276403	0.510055	-1.64045
10498477	BC125500	E130311K13Rik	RIKEN cDNA E130311K13 gene	BC125500	GenBank	Mus musculus RIKEN cDNA E130311K13 gene, mRNA (cDNA clone MGC:159203 IMAGE:40130015), complete cds.	0.466292	7.47238	3.43727	0.00280683	0.510055	-1.65187
10473690	NM_018828	Fnbp4	formin binding protein 4	NM_018828	RefSeq	Mus musculus formin binding protein 4 (Fnbp4), mRNA.	-0.454536	8.37593	-3.43545	0.00281833	0.510055	-1.65492
10420320	NM_001014996	Cenpj	centromere protein J	NM_001014996	RefSeq	Mus musculus centromere protein J (Cenpj), mRNA.	0.499098	6.09289	3.43152	0.00284342	0.510055	-1.66151
10356291	ENSMUST00000096862	A530040E14Rik	RIKEN cDNA A530040E14 gene	ENSMUST00000096862	ENSEMBL	Putative uncharacterized protein gene:ENSMUSG00000079800	1.23889	5.93921	3.43075	0.0028483	0.510055	-1.66278
10466439	NM_018858	Pebp1	phosphatidylethanolamine binding protein 1	NM_018858	RefSeq	Mus musculus phosphatidylethanolamine binding protein 1 (Pebp1), mRNA.	0.618361	10.5687	3.43	0.00285311	0.510055	-1.66404
10529218	NM_028150	Supt7l	suppressor of Ty 7 (S. cerevisiae)-like	NM_028150	RefSeq	Mus musculus suppressor of Ty 7 (S. cerevisiae)-like (Supt7l), mRNA.	0.386752	7.93292	3.42755	0.00286891	0.510055	-1.66815
10381619	NM_001110778	Adam11	a disintegrin and metallopeptidase domain 11	NM_001110778	RefSeq	Mus musculus a disintegrin and metallopeptidase domain 11 (Adam11), transcript variant 1, mRNA.	-0.401306	7.26988	-3.408	0.00299798	0.51475	-1.70089
10418251	NM_145221	Appl1	adaptor protein, phosphotyrosine interaction, PH domain and leucine zipper containing 1	NM_145221	RefSeq	Mus musculus adaptor protein, phosphotyrosine interaction, PH domain and leucine zipper containing 1 (Appl1), mRNA.	0.484851	8.20146	3.40778	0.00299945	0.51475	-1.70125
10493798	NM_026416	S100a16	S100 calcium binding protein A16	NM_026416	RefSeq	Mus musculus S100 calcium binding protein A16 (S100a16), mRNA.	0.295994	8.89394	3.39828	0.00306429	0.51475	-1.71717
10419136	NM_175565	Cdv3	carnitine deficiency-associated gene expressed in ventricle 3	NM_175565	RefSeq	Mus musculus carnitine deficiency-associated gene expressed in ventricle 3 (Cdv3), transcript variant 1, mRNA.	-0.255086	10.4411	-3.39746	0.00306988	0.51475	-1.71852
10547553	NM_153396	Mical3	microtubule associated monoxygenase, calponin and LIM domain containing 3	NM_153396	RefSeq	Mus musculus microtubule associated monoxygenase, calponin and LIM domain containing 3 (Mical3), mRNA.	-0.345512	8.24465	-3.38983	0.00312305	0.51475	-1.73131
10526564	NM_027356	Ufsp1	UFM1-specific peptidase 1	NM_027356	RefSeq	Mus musculus UFM1-specific peptidase 1 (Ufsp1), mRNA.	-0.371934	6.92621	-3.38914	0.00312788	0.51475	-1.73245
10525553	---	NA	NA	ENSMUST00000083257	ENSEMBL	ncrna:snRNA chromosome:NCBIM37:5:123810841:123811009:1 gene:ENSMUSG00000065191	-0.571044	6.17849	-3.38831	0.00313375	0.51475	-1.73385
10541862	NM_178787	Iffo1	intermediate filament family orphan 1	NM_178787	RefSeq	Mus musculus intermediate filament family orphan 1 (Iffo1), transcript variant 2, mRNA.	-0.311371	6.28198	-3.38519	0.00315578	0.51475	-1.73907
10506213	NM_001033773	Ube2u	ubiquitin-conjugating enzyme E2U (putative)	NM_001033773	RefSeq	Mus musculus ubiquitin-conjugating enzyme E2U (putative) (Ube2u), mRNA.	1.17085	6.82939	3.38467	0.00315947	0.51475	-1.73994
10566346	NM_001146007	9230105E10Rik	RIKEN cDNA 9230105E10 gene	NM_001146007	RefSeq	Mus musculus RIKEN cDNA 9230105E10 gene (9230105E10Rik), transcript variant 1, mRNA.	0.828053	6.60786	3.38244	0.00317537	0.51475	-1.74367
10577994	NR_033590	Gm8096	3-phosphoglycerate dehydrogenase pseudogene	NR_033590	RefSeq	Mus musculus predicted gene 8096 (Gm8096), non-coding RNA.	0.339633	6.32043	3.37525	0.00322713	0.51475	-1.75571
10551314	BC024978	cDNA sequence BC024978	7 A3|7	BC024978	GenBank HTC	Mus musculus cDNA sequence BC024978, mRNA (cDNA clone IMAGE:3583664).	-0.370277	7.82232	-3.36954	0.0032688	0.516103	-1.76526
10439471	NM_172380	Poglut1	protein O-glucosyltransferase 1	NM_172380	RefSeq	Mus musculus protein O-glucosyltransferase 1 (Poglut1), mRNA.	0.302188	9.04775	3.36349	0.00331349	0.516103	-1.77538
10370780	NM_008793	Pcsk4	proprotein convertase subtilisin/kexin type 4	NM_008793	RefSeq	Mus musculus proprotein convertase subtilisin/kexin type 4 (Pcsk4), mRNA.	-0.339499	7.26717	-3.35795	0.00335502	0.516103	-1.78466
10551966	NM_001012401	Hspb6	heat shock protein, alpha-crystallin-related, B6	NM_001012401	RefSeq	Mus musculus heat shock protein, alpha-crystallin-related, B6 (Hspb6), mRNA.	-0.334744	9.00231	-3.3493	0.00342084	0.522521	-1.79913
10452188	NM_022328	Mllt1	myeloid/lymphoid or mixed-lineage leukemia (trithorax homolog, Drosophila); translocated to, 1	NM_022328	RefSeq	Mus musculus myeloid/lymphoid or mixed-lineage leukemia (trithorax homolog, Drosophila); translocated to, 1 (Mllt1), mRNA.	-0.242004	8.82609	-3.34277	0.00347132	0.526524	-1.81004
10510836	NM_201226	Lrrc47	leucine rich repeat containing 47	NM_201226	RefSeq	Mus musculus leucine rich repeat containing 47 (Lrrc47), mRNA.	-0.256179	8.1979	-3.33544	0.00352894	0.529906	-1.82231
10404402	NM_008239	Foxq1	forkhead box Q1	NM_008239	RefSeq	Mus musculus forkhead box Q1 (Foxq1), mRNA.	1.10224	8.93819	3.33373	0.00354248	0.529906	-1.82516
10375704	NM_026543	3010026O09Rik	RIKEN cDNA 3010026O09 gene	NM_026543	RefSeq	Mus musculus RIKEN cDNA 3010026O09 gene (3010026O09Rik), mRNA.	0.555825	8.39824	3.31788	0.00367072	0.532154	-1.85166
10507851	NM_130881	Pabpc4	poly(A) binding protein, cytoplasmic 4	NM_130881	RefSeq	Mus musculus poly(A) binding protein, cytoplasmic 4 (Pabpc4), transcript variant 1, mRNA.	-0.293025	9.37621	-3.31072	0.00373007	0.532154	-1.86362
10489985	NM_015731	Atp9a	ATPase, class II, type 9A	NM_015731	RefSeq	Mus musculus ATPase, class II, type 9A (Atp9a), mRNA.	0.378608	9.61654	3.30211	0.00380277	0.532154	-1.87801
10357954	NM_001081307	Ppp1r12b	protein phosphatase 1, regulatory (inhibitor) subunit 12B	NM_001081307	RefSeq	Mus musculus protein phosphatase 1, regulatory (inhibitor) subunit 12B (Ppp1r12b), mRNA.	-0.475691	6.70837	-3.29705	0.00384616	0.532154	-1.88647
10376726	NM_001172112	Dhrs7b	dehydrogenase/reductase (SDR family) member 7B	NM_001172112	RefSeq	Mus musculus dehydrogenase/reductase (SDR family) member 7B (Dhrs7b), transcript variant 1, mRNA.	0.29425	10.1095	3.29593	0.00385576	0.532154	-1.88833
10401181	NM_021557	Rdh11	retinol dehydrogenase 11	NM_021557	RefSeq	Mus musculus retinol dehydrogenase 11 (Rdh11), mRNA.	1.05792	9.46063	3.29521	0.00386199	0.532154	-1.88953
10475625	NM_025613	Eid1	EP300 interacting inhibitor of differentiation 1	NM_025613	RefSeq	Mus musculus EP300 interacting inhibitor of differentiation 1 (Eid1), mRNA.	0.4846	7.30394	3.29461	0.00386723	0.532154	-1.89054
10533751	NM_011256	Pitpnm2	phosphatidylinositol transfer protein, membrane-associated 2	NM_011256	RefSeq	Mus musculus phosphatidylinositol transfer protein, membrane-associated 2 (Pitpnm2), mRNA.	-0.385844	8.76994	-3.29032	0.00390453	0.532154	-1.8977
10453797	NM_001083628	Greb1l	growth regulation by estrogen in breast cancer-like	NM_001083628	RefSeq	Mus musculus growth regulation by estrogen in breast cancer-like (Greb1l), mRNA.	0.590848	5.75581	3.28542	0.00394761	0.532154	-1.90588
10486564	NM_026891	Cdan1	congenital dyserythropoietic anemia, type I (human)	NM_026891	RefSeq	Mus musculus congenital dyserythropoietic anemia, type I (human) (Cdan1), mRNA.	-0.315917	7.24856	-3.28482	0.00395296	0.532154	-1.90689
10393751	---	NA	NA	ENSMUST00000139014	ENSEMBL	cdna:known chromosome:NCBIM37:11:120091116:120092899:-1 gene:ENSMUSG00000043993	-0.44592	7.3231	-3.28334	0.00396604	0.532154	-1.90935
10376455	NM_178218	Hist3h2a	histone cluster 3, H2a	NM_178218	RefSeq	Mus musculus histone cluster 3, H2a (Hist3h2a), mRNA.	-0.391745	9.04072	-3.28176	0.00398012	0.532154	-1.912
10467766	NM_001164311	Loxl4	lysyl oxidase-like 4	NM_001164311	RefSeq	Mus musculus lysyl oxidase-like 4 (Loxl4), transcript variant 1, mRNA.	1.51414	5.79147	3.27949	0.00400042	0.532154	-1.91579
10489872	NM_008420	Kcnb1	potassium voltage gated channel, Shab-related subfamily, member 1	NM_008420	RefSeq	Mus musculus potassium voltage gated channel, Shab-related subfamily, member 1 (Kcnb1), mRNA.	-0.442817	6.6467	-3.27859	0.0040085	0.532154	-1.9173
10495035	NM_009196	Slc16a1	solute carrier family 16 (monocarboxylic acid transporters), member 1	NM_009196	RefSeq	Mus musculus solute carrier family 16 (monocarboxylic acid transporters), member 1 (Slc16a1), mRNA.	0.626746	11.0089	3.27274	0.00406127	0.532154	-1.92705
10480813	NM_001024616	B230208H17Rik	RIKEN cDNA B230208H17 gene	NM_001024616	RefSeq	Mus musculus RIKEN cDNA B230208H17 gene (B230208H17Rik), mRNA.	-0.274072	8.41368	-3.27233	0.00406506	0.532154	-1.92775
10381526	NM_001110130	Ppih	peptidyl prolyl isomerase H	NM_001110130	RefSeq	Mus musculus peptidyl prolyl isomerase H (Ppih), transcript variant 3, mRNA.	-1.33481	5.59838	-3.27042	0.00408247	0.532154	-1.93093
10377537	NM_146019	Chd3	chromodomain helicase DNA binding protein 3	NM_146019	RefSeq	Mus musculus chromodomain helicase DNA binding protein 3 (Chd3), mRNA.	-0.362834	6.66046	-3.2688	0.00409726	0.532154	-1.93363
10386495	NM_153080	Tom1l2	target of myb1-like 2 (chicken)	NM_153080	RefSeq	Mus musculus target of myb1-like 2 (chicken) (Tom1l2), transcript variant 1, mRNA.	-0.371832	8.22948	-3.266	0.00412298	0.532307	-1.9383
10529287	NM_178390	Fam53a	family with sequence similarity 53, member A	NM_178390	RefSeq	Mus musculus family with sequence similarity 53, member A (Fam53a), mRNA.	-0.227996	7.91789	-3.2551	0.00422477	0.542221	-1.95649
10361509	NM_001079686	Syne1	synaptic nuclear envelope 1	NM_001079686	RefSeq	Mus musculus synaptic nuclear envelope 1 (Syne1), transcript variant 3, mRNA.	0.562417	8.0801	3.24442	0.00432692	0.552064	-1.97432
10453811	NM_001083628	Greb1l	growth regulation by estrogen in breast cancer-like	NM_001083628	RefSeq	Mus musculus growth regulation by estrogen in breast cancer-like (Greb1l), mRNA.	0.52429	5.95583	3.23629	0.00440619	0.556654	-1.98787
10357249	NM_001085409	Steap3	STEAP family member 3	NM_001085409	RefSeq	Mus musculus STEAP family member 3 (Steap3), transcript variant 1, mRNA.	0.513028	8.58529	3.23548	0.00441422	0.556654	-1.98923
10563852	NM_153578	Nipa1	non imprinted in Prader-Willi/Angelman syndrome 1 homolog (human)	NM_153578	RefSeq	Mus musculus non imprinted in Prader-Willi/Angelman syndrome 1 homolog (human) (Nipa1), mRNA.	0.538184	6.88508	3.22746	0.00449398	0.557613	-2.00259
10569786	NM_001122818	Pnpla6	patatin-like phospholipase domain containing 6	NM_001122818	RefSeq	Mus musculus patatin-like phospholipase domain containing 6 (Pnpla6), transcript variant 1, mRNA.	-0.250824	8.13402	-3.22478	0.00452101	0.557613	-2.00707
10501420	NM_011504	Stxbp3a	syntaxin binding protein 3A	NM_011504	RefSeq	Mus musculus syntaxin binding protein 3A (Stxbp3a), mRNA.	0.250122	8.93878	3.21859	0.00458391	0.557613	-2.01738
10428238	NM_001081359	Ubr5	ubiquitin protein ligase E3 component n-recognin 5	NM_001081359	RefSeq	Mus musculus ubiquitin protein ligase E3 component n-recognin 5 (Ubr5), transcript variant 1, mRNA.	-0.230481	10.0745	-3.21749	0.0045951	0.557613	-2.0192
10605938	NM_020621	P2ry4	pyrimidinergic receptor P2Y, G-protein coupled, 4	NM_020621	RefSeq	Mus musculus pyrimidinergic receptor P2Y, G-protein coupled, 4 (P2ry4), mRNA.	0.726726	7.9538	3.21574	0.0046131	0.557613	-2.02212
10586484	NM_026635	Fam96a	family with sequence similarity 96, member A	NM_026635	RefSeq	Mus musculus family with sequence similarity 96, member A (Fam96a), mRNA.	0.351135	11.1394	3.21485	0.00462227	0.557613	-2.0236
10567163	NM_026533	Rps13	ribosomal protein S13	NM_026533	RefSeq	Mus musculus ribosomal protein S13 (Rps13), mRNA.	-0.406705	8.36753	-3.21373	0.00463387	0.557613	-2.02547
10521892	NM_011402	Slc34a2	solute carrier family 34 (sodium phosphate), member 2	NM_011402	RefSeq	Mus musculus solute carrier family 34 (sodium phosphate), member 2 (Slc34a2), mRNA.	1.23155	6.42455	3.2132	0.00463937	0.557613	-2.02636
10357788	NM_133819	Ppp1r15b	protein phosphatase 1, regulatory (inhibitor) subunit 15b	NM_133819	RefSeq	Mus musculus protein phosphatase 1, regulatory (inhibitor) subunit 15b (Ppp1r15b), mRNA.	-0.233006	7.23942	-3.20302	0.00474593	0.557613	-2.04331
10542575	NM_018779	Pde3a	phosphodiesterase 3A, cGMP inhibited	NM_018779	RefSeq	Mus musculus phosphodiesterase 3A, cGMP inhibited (Pde3a), mRNA.	0.298516	6.88933	3.20262	0.00475015	0.557613	-2.04397
10415784	NM_001164220	Trim13	tripartite motif-containing 13	NM_001164220	RefSeq	Mus musculus tripartite motif-containing 13 (Trim13), transcript variant 1, mRNA.	0.758992	7.3548	3.2007	0.00477061	0.557613	-2.04718
10588154	NM_009282	Stag1	stromal antigen 1	NM_009282	RefSeq	Mus musculus stromal antigen 1 (Stag1), mRNA.	0.284251	8.52878	3.19148	0.00486962	0.557613	-2.06252
10501199	NM_026672	Gstm7	glutathione S-transferase, mu 7	NM_026672	RefSeq	Mus musculus glutathione S-transferase, mu 7 (Gstm7), mRNA.	0.323225	11.6435	3.19081	0.00487696	0.557613	-2.06364
10357676	NM_008795	Cdk18	cyclin-dependent kinase 18	NM_008795	RefSeq	Mus musculus cyclin-dependent kinase 18 (Cdk18), mRNA.	-0.444936	10.1244	-3.18833	0.00490399	0.557613	-2.06777
10463661	NM_053100	Trim8	tripartite motif-containing 8	NM_053100	RefSeq	Mus musculus tripartite motif-containing 8 (Trim8), mRNA.	-0.317493	8.81948	-3.1869	0.00491959	0.557613	-2.07014
10440953	NM_021720	Donson	downstream neighbor of SON	NM_021720	RefSeq	Mus musculus downstream neighbor of SON (Donson), mRNA.	-0.312504	6.53045	-3.1866	0.00492287	0.557613	-2.07064
10382271	NM_028710	Arsg	arylsulfatase G	NM_028710	RefSeq	Mus musculus arylsulfatase G (Arsg), transcript variant 1, mRNA.	0.679132	7.92262	3.18481	0.00494264	0.557613	-2.07363
10545897	NM_028099	Dusp11	dual specificity phosphatase 11 (RNA/RNP complex 1-interacting)	NM_028099	RefSeq	Mus musculus dual specificity phosphatase 11 (RNA/RNP complex 1-interacting) (Dusp11), mRNA.	-0.382123	9.39041	-3.18017	0.00499399	0.557613	-2.08135
10503828	NM_175364	Lyrm2	LYR motif containing 2	NM_175364	RefSeq	Mus musculus LYR motif containing 2 (Lyrm2), mRNA.	0.512483	8.12728	3.18012	0.00499449	0.557613	-2.08143
10351563	NM_020579	B4galt3	UDP-Gal:betaGlcNAc beta 1,4-galactosyltransferase, polypeptide 3	NM_020579	RefSeq	Mus musculus UDP-Gal:betaGlcNAc beta 1,4-galactosyltransferase, polypeptide 3 (B4galt3), mRNA.	-0.259619	7.71592	-3.17933	0.00500326	0.557613	-2.08274
10420532	NM_015803	Atp8a2	ATPase, aminophospholipid transporter-like, class I, type 8A, member 2	NM_015803	RefSeq	Mus musculus ATPase, aminophospholipid transporter-like, class I, type 8A, member 2 (Atp8a2), mRNA.	0.281683	5.73686	3.17912	0.00500564	0.557613	-2.08309
10500378	NM_001162925	Nudt17	nudix (nucleoside diphosphate linked moiety X)-type motif 17	NM_001162925	RefSeq	Mus musculus nudix (nucleoside diphosphate linked moiety X)-type motif 17 (Nudt17), transcript variant 2, mRNA.	0.220757	6.29675	3.16765	0.00513518	0.557613	-2.10217
10365145	NM_019725	Tle2	transducin-like enhancer of split 2, homolog of Drosophila E(spl)	NM_019725	RefSeq	Mus musculus transducin-like enhancer of split 2, homolog of Drosophila E(spl) (Tle2), mRNA.	-0.256957	6.37381	-3.16377	0.00517975	0.557613	-2.10863
10584634	NM_198092	Usp2	ubiquitin specific peptidase 2	NM_198092	RefSeq	Mus musculus ubiquitin specific peptidase 2 (Usp2), transcript variant 3, mRNA.	-1.99435	8.37961	-3.15112	0.00532767	0.557613	-2.12966
10555293	NM_026010	Lipt2	lipoyl(octanoyl) transferase 2 (putative)	NM_026010	RefSeq	Mus musculus lipoyl(octanoyl) transferase 2 (putative) (Lipt2), nuclear gene encoding mitochondrial protein, mRNA.	-0.387321	7.99315	-3.14968	0.0053447	0.557613	-2.13204
10599736	NM_001077361	Fhl1	four and a half LIM domains 1	NM_001077361	RefSeq	Mus musculus four and a half LIM domains 1 (Fhl1), transcript variant 1, mRNA.	0.312375	8.08443	3.14873	0.00535601	0.557613	-2.13362
10504148	NR_033123	4933409K07Rik	RIKEN cDNA 4933409K07 gene	NR_033123	RefSeq	Mus musculus RIKEN cDNA 4933409K07 gene (4933409K07Rik), non-coding RNA.	-1.04969	8.28602	-3.14767	0.0053686	0.557613	-2.13538
10504375	NM_173788	Npr2	natriuretic peptide receptor 2	NM_173788	RefSeq	Mus musculus natriuretic peptide receptor 2 (Npr2), mRNA.	-0.788106	8.7488	-3.14565	0.00539283	0.557613	-2.13874
10542445	NM_011499	Strap	serine/threonine kinase receptor associated protein	NM_011499	RefSeq	Mus musculus serine/threonine kinase receptor associated protein (Strap), mRNA.	0.360674	10.5175	3.14482	0.00540281	0.557613	-2.14012
10406171	NM_182839	Tppp	tubulin polymerization promoting protein	NM_182839	RefSeq	Mus musculus tubulin polymerization promoting protein (Tppp), mRNA.	-0.44921	6.82302	-3.13898	0.00547342	0.557613	-2.14982
10497237	NM_001195031	Pag1	phosphoprotein associated with glycosphingolipid microdomains 1	NM_001195031	RefSeq	Mus musculus phosphoprotein associated with glycosphingolipid microdomains 1 (Pag1), transcript variant A, mRNA.	0.25213	6.87277	3.1332	0.00554422	0.557613	-2.15942
10384811	NM_025740	Ccdc104	coiled-coil domain containing 104	NM_025740	RefSeq	Mus musculus coiled-coil domain containing 104 (Ccdc104), mRNA.	0.374554	7.0054	3.12977	0.00558658	0.557613	-2.16511
10425240	NM_177461	Micall1	microtubule associated monoxygenase, calponin and LIM domain containing -like 1	NM_177461	RefSeq	Mus musculus microtubule associated monoxygenase, calponin and LIM domain containing -like 1 (Micall1), mRNA.	-0.233233	7.21235	-3.12975	0.00558684	0.557613	-2.16514
10604974	NM_019405	Cetn2	centrin 2	NM_019405	RefSeq	Mus musculus centrin 2 (Cetn2), mRNA.	0.430184	7.83185	3.12712	0.00561957	0.557613	-2.16951
10594631	NM_177583	Aph1b	anterior pharynx defective 1b homolog (C. elegans)	NM_177583	RefSeq	Mus musculus anterior pharynx defective 1b homolog (C. elegans) (Aph1b), mRNA.	0.652099	7.74047	3.12633	0.0056295	0.557613	-2.17083
10558707	NM_053194	Ric8	resistance to inhibitors of cholinesterase 8 homolog (C. elegans)	NM_053194	RefSeq	Mus musculus resistance to inhibitors of cholinesterase 8 homolog (C. elegans) (Ric8), mRNA.	-0.258004	7.56046	-3.12522	0.0056433	0.557613	-2.17266
10557355	BC158019	D430042O09Rik	RIKEN cDNA D430042O09 gene	BC158019	GenBank	Mus musculus RIKEN cDNA D430042O09 gene, mRNA (cDNA clone MGC:189825 IMAGE:9007325), complete cds.	0.338604	7.65151	3.11991	0.00571027	0.557613	-2.18147
10429856	NM_028852	Spatc1	spermatogenesis and centriole associated 1	NM_028852	RefSeq	Mus musculus spermatogenesis and centriole associated 1 (Spatc1), mRNA.	-0.518122	7.90574	-3.11603	0.00575972	0.557613	-2.18791
10383897	NM_010898	Nf2	neurofibromatosis 2	NM_010898	RefSeq	Mus musculus neurofibromatosis 2 (Nf2), mRNA.	-0.240617	8.18418	-3.11265	0.00580306	0.557613	-2.19351
10503534	NM_016746	Ccnc	cyclin C	NM_016746	RefSeq	Mus musculus cyclin C (Ccnc), transcript variant 1, mRNA.	0.355192	8.95558	3.11213	0.00580974	0.557613	-2.19437
10443391	NM_011951	Mapk14	mitogen-activated protein kinase 14	NM_011951	RefSeq	Mus musculus mitogen-activated protein kinase 14 (Mapk14), transcript variant 1, mRNA.	-0.287146	10.4307	-3.10857	0.00585582	0.557613	-2.20028
10372656	NM_001013391	Cpsf6	cleavage and polyadenylation specific factor 6	NM_001013391	RefSeq	Mus musculus cleavage and polyadenylation specific factor 6 (Cpsf6), mRNA.	-0.369724	8.4904	-3.10832	0.00585905	0.557613	-2.20069
10415279	NM_026808	Fitm1	fat storage-inducing transmembrane protein 1	NM_026808	RefSeq	Mus musculus fat storage-inducing transmembrane protein 1 (Fitm1), mRNA.	-0.796054	7.30769	-3.10622	0.00588644	0.557613	-2.20417
10543226	NR_024619	2610001J05Rik	RIKEN cDNA 2610001J05 gene	NR_024619	RefSeq	Mus musculus RIKEN cDNA 2610001J05 gene (2610001J05Rik), non-coding RNA.	0.361821	6.3962	3.10498	0.00590268	0.557613	-2.20623
10540472	NM_011498	Bhlhe40	basic helix-loop-helix family, member e40	NM_011498	RefSeq	Mus musculus basic helix-loop-helix family, member e40 (Bhlhe40), mRNA.	-0.68244	9.59838	-3.10405	0.0059149	0.557613	-2.20778
10394862	NM_001135192	Asap2	ArfGAP with SH3 domain, ankyrin repeat and PH domain 2	NM_001135192	RefSeq	Mus musculus ArfGAP with SH3 domain, ankyrin repeat and PH domain 2 (Asap2), transcript variant 3, mRNA.	0.77604	7.75695	3.10372	0.00591917	0.557613	-2.20832
10602068	NM_011845	Mid2	midline 2	NM_011845	RefSeq	Mus musculus midline 2 (Mid2), mRNA.	0.361603	8.50638	3.10336	0.00592392	0.557613	-2.20892
10478847	NM_001081005	1500012F01Rik	RIKEN cDNA 1500012F01 gene	NM_001081005	RefSeq	Mus musculus RIKEN cDNA 1500012F01 gene (1500012F01Rik), mRNA.	-0.561862	9.08108	-3.10098	0.00595532	0.557613	-2.21287
10504132	NM_011888	Ccl19	chemokine (C-C motif) ligand 19	NM_011888	RefSeq	Mus musculus chemokine (C-C motif) ligand 19 (Ccl19), mRNA.	-1.5444	6.62432	-3.10081	0.00595761	0.557613	-2.21316
10407040	NM_001081222	Esco1	establishment of cohesion 1 homolog 1 (S. cerevisiae)	NM_001081222	RefSeq	Mus musculus establishment of cohesion 1 homolog 1 (S. cerevisiae) (Esco1), mRNA.	0.725015	8.52455	3.10016	0.0059661	0.557613	-2.21422
10579607	BC026418	B3gnt3	UDP-GlcNAc:betaGal beta-1,3-N-acetylglucosaminyltransferase 3	BC004040	GenBank	Mus musculus CCR4-NOT transcription complex, subunit 8, mRNA (cDNA clone MGC:7665 IMAGE:3496188), complete cds.	0.988204	6.29754	3.09967	0.00597266	0.557613	-2.21504
10479607	NM_023684	Lime1	Lck interacting transmembrane adaptor 1	NM_023684	RefSeq	Mus musculus Lck interacting transmembrane adaptor 1 (Lime1), mRNA.	-0.370509	6.95575	-3.09924	0.00597839	0.557613	-2.21576
10351140	NM_010629	Kifap3	kinesin-associated protein 3	NM_010629	RefSeq	Mus musculus kinesin-associated protein 3 (Kifap3), mRNA.	0.32982	7.00648	3.09798	0.00599502	0.557613	-2.21783
10400321	NM_134054	1110002B05Rik	RIKEN cDNA 1110002B05 gene	NM_134054	RefSeq	Mus musculus RIKEN cDNA 1110002B05 gene (1110002B05Rik), mRNA.	0.52454	8.10033	3.09704	0.00600758	0.557613	-2.2194
10581800	NM_146218	Rfwd3	ring finger and WD repeat domain 3	NM_146218	RefSeq	Mus musculus ring finger and WD repeat domain 3 (Rfwd3), mRNA.	0.278647	8.88842	3.09027	0.00609848	0.557613	-2.23062
10348078	NM_008972	Ptma	prothymosin alpha	NM_008972	RefSeq	Mus musculus prothymosin alpha (Ptma), mRNA.	-0.457675	6.72924	-3.0893	0.00611161	0.557613	-2.23223
10575052	NM_009864	Cdh1	cadherin 1	NM_009864	RefSeq	Mus musculus cadherin 1 (Cdh1), mRNA.	0.806044	10.5219	3.08635	0.00615169	0.557613	-2.23711
10560993	NM_001031667	Gsk3a	glycogen synthase kinase 3 alpha	NM_001031667	RefSeq	Mus musculus glycogen synthase kinase 3 alpha (Gsk3a), mRNA.	-0.204014	10.613	-3.08546	0.00616377	0.557613	-2.23858
10579799	NM_145599	Tmem184c	transmembrane protein 184C	NM_145599	RefSeq	Mus musculus transmembrane protein 184C (Tmem184c), mRNA.	0.43808	10.285	3.08474	0.00617361	0.557613	-2.23977
10511898	NM_010289	Gja10	gap junction protein, alpha 10	NM_010289	RefSeq	Mus musculus gap junction protein, alpha 10 (Gja10), mRNA.	0.508613	5.61189	3.07892	0.00625382	0.557613	-2.24942
10451580	NM_016859	Bysl	bystin-like	NM_016859	RefSeq	Mus musculus bystin-like (Bysl), mRNA.	-0.256159	8.3622	-3.07795	0.0062672	0.557613	-2.25101
10581926	NM_013925	Adat1	adenosine deaminase, tRNA-specific 1	NM_013925	RefSeq	Mus musculus adenosine deaminase, tRNA-specific 1 (Adat1), mRNA.	-0.325673	6.64401	-3.07583	0.00629676	0.557613	-2.25453
10434252	NM_010435	Hira	histone cell cycle regulation defective homolog A (S. cerevisiae)	NM_010435	RefSeq	Mus musculus histone cell cycle regulation defective homolog A (S. cerevisiae) (Hira), mRNA.	-0.213461	8.09722	-3.06678	0.00642412	0.557613	-2.2695
10504172	NR_033123	4933409K07Rik	RIKEN cDNA 4933409K07 gene	NR_033123	RefSeq	Mus musculus RIKEN cDNA 4933409K07 gene (4933409K07Rik), non-coding RNA.	-0.595512	6.36289	-3.06333	0.00647339	0.557613	-2.27521
10569771	NM_053177	Mcoln1	mucolipin 1	NM_053177	RefSeq	Mus musculus mucolipin 1 (Mcoln1), mRNA.	-0.260087	10.0595	-3.06143	0.00650065	0.557613	-2.27835
10404774	NM_007772	Hivep1	human immunodeficiency virus type I enhancer binding protein 1	NM_007772	RefSeq	Mus musculus human immunodeficiency virus type I enhancer binding protein 1 (Hivep1), mRNA.	-0.394319	9.0773	-3.06	0.00652132	0.557613	-2.28072
10351269	NM_029115	4930455F23Rik	RIKEN cDNA 4930455F23 gene	NM_029115	RefSeq	Mus musculus RIKEN cDNA 4930455F23 gene (4930455F23Rik), mRNA.	0.395923	6.86946	3.05885	0.00653794	0.557613	-2.28263
10526972	NM_008637	Nudt1	nudix (nucleoside diphosphate linked moiety X)-type motif 1	NM_008637	RefSeq	Mus musculus nudix (nucleoside diphosphate linked moiety X)-type motif 1 (Nudt1), mRNA.	0.42085	6.99997	3.05452	0.00660086	0.557613	-2.28978
10474958	NM_019454	Dll4	delta-like 4 (Drosophila)	NM_019454	RefSeq	Mus musculus delta-like 4 (Drosophila) (Dll4), mRNA.	0.442635	7.43694	3.05409	0.00660706	0.557613	-2.29049
10500272	BC132471	Gm129	predicted gene 129	BC132471	GenBank	Mus musculus gene model 129, (NCBI), mRNA (cDNA clone MGC:164102 IMAGE:40130748), complete cds.	-2.2452	7.79452	-3.05377	0.0066117	0.557613	-2.29101
10397476	NM_173735	2310044G17Rik	RIKEN cDNA 2310044G17 gene	NM_173735	RefSeq	Mus musculus RIKEN cDNA 2310044G17 gene (2310044G17Rik), transcript variant 1, mRNA.	-0.328316	9.09011	-3.05376	0.00661192	0.557613	-2.29104
10476093	NM_024193	Nop56	NOP56 ribonucleoprotein homolog (yeast)	NM_024193	RefSeq	Mus musculus NOP56 ribonucleoprotein homolog (yeast) (Nop56), mRNA.	-0.294307	9.88687	-3.04523	0.00673777	0.557613	-2.30513
10491191	NM_026517	Rpl22l1	ribosomal protein L22 like 1	NM_026517	RefSeq	Mus musculus ribosomal protein L22 like 1 (Rpl22l1), mRNA.	0.476249	6.99787	3.04413	0.00675419	0.557613	-2.30695
10493984	NM_001163098	Tchh	trichohyalin	NM_001163098	RefSeq	Mus musculus trichohyalin (Tchh), mRNA.	0.238762	6.35136	3.04343	0.00676463	0.557613	-2.3081
10408348	NM_001013389	Mrs2	MRS2 magnesium homeostasis factor homolog (S. cerevisiae)	NM_001013389	RefSeq	Mus musculus MRS2 magnesium homeostasis factor homolog (S. cerevisiae) (Mrs2), mRNA.	-0.318923	8.13043	-3.04245	0.00677938	0.557613	-2.30973
10461898	NM_019437	Rfk	riboflavin kinase	NM_019437	RefSeq	Mus musculus riboflavin kinase (Rfk), mRNA.	0.346362	10.5345	3.04126	0.00679715	0.557613	-2.31169
10432190	NM_007405	Adcy6	adenylate cyclase 6	NM_007405	RefSeq	Mus musculus adenylate cyclase 6 (Adcy6), mRNA.	-0.48787	8.06244	-3.04029	0.00681176	0.557613	-2.31329
10386789	NM_013881	Ulk2	Unc-51 like kinase 2 (C. elegans)	NM_013881	RefSeq	Mus musculus Unc-51 like kinase 2 (C. elegans) (Ulk2), mRNA.	-0.579088	9.26467	-3.03881	0.00683404	0.557613	-2.31574
10570573	NM_026792	Agpat5	1-acylglycerol-3-phosphate O-acyltransferase 5 (lysophosphatidic acid acyltransferase, epsilon)	NM_026792	RefSeq	Mus musculus 1-acylglycerol-3-phosphate O-acyltransferase 5 (lysophosphatidic acid acyltransferase, epsilon) (Agpat5), mRNA.	0.299092	8.68878	3.03731	0.00685677	0.557613	-2.31822
10414137	NM_008166	Grid1	glutamate receptor, ionotropic, delta 1	NM_008166	RefSeq	Mus musculus glutamate receptor, ionotropic, delta 1 (Grid1), mRNA.	0.310303	5.85159	3.03261	0.00692829	0.557613	-2.32597
10595000	NM_016963	Tmod3	tropomodulin 3	NM_016963	RefSeq	Mus musculus tropomodulin 3 (Tmod3), mRNA.	0.223725	8.74101	3.03239	0.00693163	0.557613	-2.32633
10453629	NM_001081963	9430020K01Rik	RIKEN cDNA 9430020K01 gene	NM_001081963	RefSeq	Mus musculus RIKEN cDNA 9430020K01 gene (9430020K01Rik), mRNA.	0.350905	8.54362	3.02735	0.00700921	0.557613	-2.33465
10494016	NM_025416	Them5	thioesterase superfamily member 5	NM_025416	RefSeq	Mus musculus thioesterase superfamily member 5 (Them5), mRNA.	1.11723	5.9651	3.02513	0.00704372	0.557613	-2.33833
10563390	NM_011181	Cyth2	cytohesin 2	NM_011181	RefSeq	Mus musculus cytohesin 2 (Cyth2), transcript variant 1, mRNA.	-0.270006	8.02448	-3.01957	0.0071306	0.557613	-2.34749
10554142	BC083325	2310037I24Rik	RIKEN cDNA 2310037I24 gene	BC083325	GenBank	Mus musculus RIKEN cDNA 2310037I24 gene, mRNA (cDNA clone MGC:101985 IMAGE:6828438), complete cds.	-0.316348	9.62929	-3.01341	0.00722815	0.557613	-2.35765
10496748	NM_001166064	Syde2	synapse defective 1, Rho GTPase, homolog 2 (C. elegans)	NM_001166064	RefSeq	Mus musculus synapse defective 1, Rho GTPase, homolog 2 (C. elegans) (Syde2), mRNA.	-0.891986	7.27827	-3.01154	0.0072581	0.557613	-2.36074
10561055	NM_001113368	Ceacam2	carcinoembryonic antigen-related cell adhesion molecule 2	NM_001113368	RefSeq	Mus musculus carcinoembryonic antigen-related cell adhesion molecule 2 (Ceacam2), transcript variant 1, mRNA.	0.892349	7.01189	3.01101	0.00726651	0.557613	-2.36161
10443421	NM_001081315	Brpf3	bromodomain and PHD finger containing, 3	NM_001081315	RefSeq	Mus musculus bromodomain and PHD finger containing, 3 (Brpf3), mRNA.	-0.409627	7.98586	-3.01015	0.0072803	0.557613	-2.36302
10360058	NM_001037170	Tomm40l	translocase of outer mitochondrial membrane 40 homolog-like (yeast)	NM_001037170	RefSeq	Mus musculus translocase of outer mitochondrial membrane 40 homolog-like (yeast) (Tomm40l), nuclear gene encoding mitochondrial protein, mRNA.	-0.31076	7.31855	-3.01011	0.00728107	0.557613	-2.3631
10463185	NM_145500	Ubtd1	ubiquitin domain containing 1	NM_145500	RefSeq	Mus musculus ubiquitin domain containing 1 (Ubtd1), mRNA.	-0.435375	7.74246	-3.00997	0.00728331	0.557613	-2.36333
10392739	NM_172800	Sdk2	sidekick homolog 2 (chicken)	NM_172800	RefSeq	Mus musculus sidekick homolog 2 (chicken) (Sdk2), mRNA.	0.2635	6.6096	3.0079	0.00731666	0.557613	-2.36675
10532407	NM_029337	Ep400	E1A binding protein p400	NM_029337	RefSeq	Mus musculus E1A binding protein p400 (Ep400), transcript variant 1, mRNA.	-0.18541	8.85411	-3.0077	0.00731985	0.557613	-2.36707
10411974	NM_029665	Ipo11	importin 11	NM_029665	RefSeq	Mus musculus importin 11 (Ipo11), mRNA.	0.236052	9.27297	3.00658	0.00733798	0.557613	-2.36892
10428222	NM_134094	Ncald	neurocalcin delta	NM_134094	RefSeq	Mus musculus neurocalcin delta (Ncald), transcript variant 1, mRNA.	0.431146	7.30765	3.00583	0.00734999	0.557613	-2.37015
10388517	NM_177367	Gemin4	gem (nuclear organelle) associated protein 4	NM_177367	RefSeq	Mus musculus gem (nuclear organelle) associated protein 4 (Gemin4), mRNA.	-0.284411	7.4374	-3.00334	0.00739047	0.557613	-2.37425
10404612	NR_033218	Rreb1	ras responsive element binding protein 1	NR_033218	RefSeq	Mus musculus ras responsive element binding protein 1 (Rreb1), transcript variant 1, non-coding RNA.	-0.273138	9.46637	-3.00208	0.00741111	0.557613	-2.37634
10441497	NM_054040	Tulp4	tubby like protein 4	NM_054040	RefSeq	Mus musculus tubby like protein 4 (Tulp4), transcript variant 1, mRNA.	-0.246819	9.95305	-3.00046	0.00743759	0.557613	-2.379
10532216	NM_199011	Dgkq	diacylglycerol kinase, theta	NM_199011	RefSeq	Mus musculus diacylglycerol kinase, theta (Dgkq), mRNA.	-0.303423	7.61648	-2.99993	0.00744619	0.557613	-2.37987
10533504	NM_009879	Ift81	intraflagellar transport 81 homolog (Chlamydomonas)	NM_009879	RefSeq	Mus musculus intraflagellar transport 81 homolog (Chlamydomonas) (Ift81), mRNA.	0.51132	6.36546	2.99535	0.00752172	0.557613	-2.38741
10537504	---	NA	NA	AK044970	GenBank HTC	Mus musculus 9.5 days embryo parthenogenote cDNA, RIKEN full-length enriched library, clone:B130016L16 product:hypothetical Zn-finger, CCHC type/Zinc finger CCHC-type profile containing protein, full insert sequence.	-0.60738	5.50312	-2.9952	0.00752422	0.557613	-2.38766
10566804	NM_020050	Tmem9b	TMEM9 domain family, member B	NM_020050	RefSeq	Mus musculus TMEM9 domain family, member B (Tmem9b), mRNA.	0.189963	10.2319	2.99499	0.0075278	0.557613	-2.38802
10351463	ENSMUST00000027997	Rgs5	regulator of G-protein signaling 5	ENSMUST00000027997	ENSEMBL	Regulator of G-protein signaling 5 gene:ENSMUSG00000026678	0.552653	7.00753	2.99125	0.00759008	0.557613	-2.39418
10542460	NM_172733	Dera	2-deoxyribose-5-phosphate aldolase homolog (C. elegans)	NM_172733	RefSeq	Mus musculus 2-deoxyribose-5-phosphate aldolase homolog (C. elegans) (Dera), mRNA.	0.308761	11.1642	2.99082	0.00759728	0.557613	-2.39488
10479615	---	NA	NA	ENSMUST00000127559	ENSEMBL	cdna:known chromosome:NCBIM37:2:181118955:181122291:1 gene:ENSMUSG00000085028	-0.29016	6.64493	-2.98993	0.0076122	0.557613	-2.39635
10412699	AK077526	Gm10404	predicted gene 10404	AK077526	GenBank HTC	Mus musculus 8 days embryo whole body cDNA, RIKEN full-length enriched library, clone:5730437O09 product:hypothetical protein, full insert sequence.	-0.563719	5.58497	-2.98596	0.00767898	0.557613	-2.40288
10489591	NM_199027	Zfp335	zinc finger protein 335	NM_199027	RefSeq	Mus musculus zinc finger protein 335 (Zfp335), mRNA.	-0.211158	8.14228	-2.98324	0.0077251	0.557613	-2.40736
10526319	NM_011714	Baz1b	bromodomain adjacent to zinc finger domain, 1B	NM_011714	RefSeq	Mus musculus bromodomain adjacent to zinc finger domain, 1B (Baz1b), mRNA.	-0.404366	9.77864	-2.9813	0.00775806	0.557613	-2.41054
10542745	NM_026218	Fgfr1op2	FGFR1 oncogene partner 2	NM_026218	RefSeq	Mus musculus FGFR1 oncogene partner 2 (Fgfr1op2), mRNA.	-0.35876	8.74718	-2.97956	0.00778782	0.557613	-2.4134
10511588	NM_177861	Tmem67	transmembrane protein 67	NM_177861	RefSeq	Mus musculus transmembrane protein 67 (Tmem67), mRNA.	0.37431	7.26537	2.97946	0.00778962	0.557613	-2.41358
10439651	NM_010818	Cd200	CD200 antigen	NM_010818	RefSeq	Mus musculus CD200 antigen (Cd200), mRNA.	0.395357	5.78874	2.97613	0.00784692	0.558032	-2.41906
10539727	NR_027370	C87436	expressed sequence C87436	NR_027370	RefSeq	Mus musculus expressed sequence C87436 (C87436), transcript variant 2, non-coding RNA.	-0.283053	8.56389	-2.97177	0.00792244	0.561561	-2.42622
10565456	NM_029614	Prss23	protease, serine, 23	NM_029614	RefSeq	Mus musculus protease, serine, 23 (Prss23), mRNA.	0.370589	6.38404	2.96839	0.00798163	0.563914	-2.43178
10357950	NM_001081307	Ppp1r12b	protein phosphatase 1, regulatory (inhibitor) subunit 12B	NM_001081307	RefSeq	Mus musculus protein phosphatase 1, regulatory (inhibitor) subunit 12B (Ppp1r12b), mRNA.	-0.388211	6.37587	-2.96432	0.00805327	0.565293	-2.43846
10379779	NM_030096	Ddx52	DEAD (Asp-Glu-Ala-Asp) box polypeptide 52	NM_030096	RefSeq	Mus musculus DEAD (Asp-Glu-Ala-Asp) box polypeptide 52 (Ddx52), mRNA.	0.338575	8.62017	2.95638	0.0081952	0.572024	-2.45152
10484283	NM_016744	Pde1a	phosphodiesterase 1A, calmodulin-dependent	NM_016744	RefSeq	Mus musculus phosphodiesterase 1A, calmodulin-dependent (Pde1a), transcript variant 2, mRNA.	0.262097	6.50039	2.9535	0.00824714	0.572024	-2.45625
10490942	NR_029814	Mir124a-2	microRNA 124a-2	NR_029814	RefSeq	Mus musculus microRNA 124a-2 (Mir124a-2), microRNA.	0.294257	5.74302	2.95309	0.00825446	0.572024	-2.45691
10588883	NM_001013814	Amt	aminomethyltransferase	NM_001013814	RefSeq	Mus musculus aminomethyltransferase (Amt), nuclear gene encoding mitochondrial protein, mRNA.	0.516317	9.03176	2.95062	0.00829948	0.573061	-2.46098
10566926	NM_025999	Rnf141	ring finger protein 141	NM_025999	RefSeq	Mus musculus ring finger protein 141 (Rnf141), mRNA.	0.318724	10.2741	2.94936	0.00832246	0.573061	-2.46304
10489946	NM_010072	Dpm1	dolichol-phosphate (beta-D) mannosyltransferase 1	NM_010072	RefSeq	Mus musculus dolichol-phosphate (beta-D) mannosyltransferase 1 (Dpm1), mRNA.	-0.269015	8.22877	-2.94266	0.00844581	0.574127	-2.47404
10421214	NM_153514	Rhobtb2	Rho-related BTB domain containing 2	NM_153514	RefSeq	Mus musculus Rho-related BTB domain containing 2 (Rhobtb2), mRNA.	-0.307757	7.71049	-2.94151	0.00846703	0.574127	-2.47592
10364984	NM_010731	Zbtb7a	zinc finger and BTB domain containing 7a	NM_010731	RefSeq	Mus musculus zinc finger and BTB domain containing 7a (Zbtb7a), mRNA.	-0.367629	8.09326	-2.93788	0.00853476	0.574127	-2.48187
10530100	NM_178407	Arap2	ArfGAP with RhoGAP domain, ankyrin repeat and PH domain 2	NM_178407	RefSeq	Mus musculus ArfGAP with RhoGAP domain, ankyrin repeat and PH domain 2 (Arap2), mRNA.	0.418914	8.49103	2.93581	0.00857367	0.574127	-2.48527
10554521	NM_008803	Pde8a	phosphodiesterase 8A	NM_008803	RefSeq	Mus musculus phosphodiesterase 8A (Pde8a), mRNA.	-0.27276	9.57217	-2.93528	0.00858361	0.574127	-2.48614
10510391	NM_009272	Srm	spermidine synthase	NM_009272	RefSeq	Mus musculus spermidine synthase (Srm), mRNA.	-0.483923	10.4964	-2.92961	0.00869104	0.574127	-2.49544
10359754	NM_001083897	Mpzl1	myelin protein zero-like 1	NM_001083897	RefSeq	Mus musculus myelin protein zero-like 1 (Mpzl1), transcript variant 1, mRNA.	0.728658	8.52607	2.92942	0.00869459	0.574127	-2.49574
10417458	NM_001024706	Gm5458	predicted gene 5458	NM_001024706	RefSeq	Mus musculus predicted gene 5458 (Gm5458), mRNA.	-1.46493	3.81132	-2.92864	0.0087096	0.574127	-2.49703
10487453	NM_016902	Nphp1	nephronophthisis 1 (juvenile) homolog (human)	NM_016902	RefSeq	Mus musculus nephronophthisis 1 (juvenile) homolog (human) (Nphp1), mRNA.	0.235581	7.00559	2.92805	0.0087208	0.574127	-2.49799
10363372	NM_023530	Pla2g12b	phospholipase A2, group XIIB	NM_023530	RefSeq	Mus musculus phospholipase A2, group XIIB (Pla2g12b), mRNA.	0.322097	10.3156	2.92659	0.00874877	0.574127	-2.50039
10381311	NM_175638	Wnk4	WNK lysine deficient protein kinase 4	NM_175638	RefSeq	Mus musculus WNK lysine deficient protein kinase 4 (Wnk4), mRNA.	-0.343591	6.42901	-2.9208	0.00886043	0.574127	-2.50987
10345571	NM_009918	Cnga3	cyclic nucleotide gated channel alpha 3	NM_009918	RefSeq	Mus musculus cyclic nucleotide gated channel alpha 3 (Cnga3), mRNA.	0.238476	5.84687	2.91673	0.00893973	0.574127	-2.51653
10594353	NM_011840	Map2k5	mitogen-activated protein kinase kinase 5	NM_011840	RefSeq	Mus musculus mitogen-activated protein kinase kinase 5 (Map2k5), mRNA.	-0.243547	8.51519	-2.91662	0.00894206	0.574127	-2.51673
10574659	NM_011939	Hsf4	heat shock transcription factor 4	NM_011939	RefSeq	Mus musculus heat shock transcription factor 4 (Hsf4), mRNA.	-0.266972	7.85492	-2.9138	0.00899734	0.574127	-2.52133
10515528	NM_026344	Dph2	DPH2 homolog (S. cerevisiae)	NM_026344	RefSeq	Mus musculus DPH2 homolog (S. cerevisiae) (Dph2), mRNA.	-0.291068	7.14931	-2.91207	0.00903155	0.574127	-2.52417
10447891	NM_009338	Acat2	acetyl-Coenzyme A acetyltransferase 2	NM_009338	RefSeq	Mus musculus acetyl-Coenzyme A acetyltransferase 2 (Acat2), mRNA.	0.399716	10.071	2.91086	0.00905548	0.574127	-2.52615
10479041	NM_019547	Rbm38	RNA binding motif protein 38	NM_019547	RefSeq	Mus musculus RNA binding motif protein 38 (Rbm38), mRNA.	-0.334744	7.72334	-2.91006	0.00907132	0.574127	-2.52745
10547795	NM_007881	Atn1	atrophin 1	NM_007881	RefSeq	Mus musculus atrophin 1 (Atn1), mRNA.	-0.283345	8.66891	-2.90486	0.0091751	0.574127	-2.53596
10465485	NM_007953	Esrra	estrogen related receptor, alpha	NM_007953	RefSeq	Mus musculus estrogen related receptor, alpha (Esrra), mRNA.	-0.270271	7.81913	-2.90456	0.00918119	0.574127	-2.53645
10373530	NM_183417	Cdk2	cyclin-dependent kinase 2	NM_183417	RefSeq	Mus musculus cyclin-dependent kinase 2 (Cdk2), transcript variant 1, mRNA.	-0.329867	8.15733	-2.90433	0.00918583	0.574127	-2.53683
10378385	NM_001045531	Spata22	spermatogenesis associated 22	NM_001045531	RefSeq	Mus musculus spermatogenesis associated 22 (Spata22), mRNA.	0.715782	7.48937	2.90277	0.00921717	0.574127	-2.53938
10376461	NM_053168	Trim11	tripartite motif-containing 11	NM_053168	RefSeq	Mus musculus tripartite motif-containing 11 (Trim11), mRNA.	-0.274183	7.76434	-2.90265	0.00921967	0.574127	-2.53958
10480541	NM_001012518	Ehmt1	euchromatic histone methyltransferase 1	NM_001012518	RefSeq	Mus musculus euchromatic histone methyltransferase 1 (Ehmt1), transcript variant 1, mRNA.	-0.298183	8.3724	-2.90202	0.0092323	0.574127	-2.5406
10525489	ENSMUST00000100731	Setd1b	SET domain containing 1B	ENSMUST00000100731	ENSEMBL	Putative uncharacterized protein (Fragment) gene:ENSMUSG00000072629	-0.351005	8.98703	-2.89957	0.00928189	0.574127	-2.54461
10605820	NM_001003916	Zc4h2	zinc finger, C4H2 domain containing	NM_001003916	RefSeq	Mus musculus zinc finger, C4H2 domain containing (Zc4h2), mRNA.	0.413272	7.21283	2.89834	0.00930691	0.574127	-2.54662
10586368	NM_011802	Clpx	caseinolytic peptidase X (E.coli)	NM_011802	RefSeq	Mus musculus caseinolytic peptidase X (E.coli) (Clpx), transcript variant 1, mRNA.	0.964666	10.3364	2.89824	0.00930905	0.574127	-2.54679
10524052	NM_054071	Fgfrl1	fibroblast growth factor receptor-like 1	NM_054071	RefSeq	Mus musculus fibroblast growth factor receptor-like 1 (Fgfrl1), transcript variant 1, mRNA.	-0.393615	8.79522	-2.89242	0.00942835	0.574127	-2.55631
10404578	NM_009881	Cdyl	chromodomain protein, Y chromosome-like	NM_009881	RefSeq	Mus musculus chromodomain protein, Y chromosome-like (Cdyl), transcript variant 1, mRNA.	-0.339945	6.44932	-2.88994	0.00947949	0.574127	-2.56035
10383545	NM_001080932	Foxk2	forkhead box K2	NM_001080932	RefSeq	Mus musculus forkhead box K2 (Foxk2), mRNA.	-0.338483	8.66788	-2.88846	0.00951013	0.574127	-2.56277
10400460	NM_145442	Mbip	MAP3K12 binding inhibitory protein 1	NM_145442	RefSeq	Mus musculus MAP3K12 binding inhibitory protein 1 (Mbip), mRNA.	0.262386	7.91433	2.88382	0.00960722	0.574127	-2.57036
10373861	NM_027859	Rnf215	ring finger protein 215	NM_027859	RefSeq	Mus musculus ring finger protein 215 (Rnf215), mRNA.	-0.206904	7.76167	-2.88114	0.00966349	0.574127	-2.57472
10438769	NM_016674	Cldn1	claudin 1	NM_016674	RefSeq	Mus musculus claudin 1 (Cldn1), mRNA.	1.08731	11.8029	2.87913	0.00970609	0.574127	-2.57801
10449989	NM_026057	Zfp422	zinc finger protein 422	NM_026057	RefSeq	Mus musculus zinc finger protein 422 (Zfp422), mRNA.	0.284322	7.41884	2.87817	0.0097264	0.574127	-2.57957
10486552	NM_001159612	Lrrc57	leucine rich repeat containing 57	NM_001159612	RefSeq	Mus musculus leucine rich repeat containing 57 (Lrrc57), transcript variant 4, mRNA.	0.263213	8.56764	2.87654	0.00976118	0.574127	-2.58224
10345666	NM_026850	Pdcl3	phosducin-like 3	NM_026850	RefSeq	Mus musculus phosducin-like 3 (Pdcl3), mRNA.	0.254475	9.17992	2.87588	0.00977507	0.574127	-2.58331
10599514	NM_178782	Bcorl1	BCL6 co-repressor-like 1	NM_178782	RefSeq	Mus musculus BCL6 co-repressor-like 1 (Bcorl1), mRNA.	-0.389508	7.28576	-2.87375	0.0098207	0.574127	-2.58679
10400740	---	NA	NA	ENSMUST00000083985	ENSEMBL	ncrna:snRNA chromosome:NCBIM37:12:70687140:70687245:-1 gene:ENSMUSG00000065919	-0.493006	5.70907	-2.87247	0.00984819	0.574127	-2.58888
10345706	BC049091	D1Bwg0212e	DNA segment, Chr 1, Brigham & Women's Genetics 0212 expressed	BC049091	GenBank	Mus musculus DNA segment, Chr 1, Brigham & Women's Genetics 0212 expressed, mRNA (cDNA clone MGC:61254 IMAGE:6401756), complete cds.	0.191911	9.18649	2.86867	0.00993024	0.574127	-2.59508
10543204	NM_028990	Tmem168	transmembrane protein 168	NM_028990	RefSeq	Mus musculus transmembrane protein 168 (Tmem168), mRNA.	0.206199	8.4318	2.86661	0.00997494	0.574127	-2.59843
10511886	NM_016668	Bhmt	betaine-homocysteine methyltransferase	NM_016668	RefSeq	Mus musculus betaine-homocysteine methyltransferase (Bhmt), mRNA.	0.421621	13.3553	2.86351	0.0100426	0.574127	-2.60348

## Sheet: SPARC- vs SPARC+ 6 weeks TAA 
ID	GeneID	GeneName	GeneDescription	TranscriptID	DBName	TranscriptDescription	logFC	AveExpr	t	P.Value	adj.P.Val	B
10389561	NM_026191	Dhx40	DEAH (Asp-Glu-Ala-His) box polypeptide 40	NM_026191	RefSeq	Mus musculus DEAH (Asp-Glu-Ala-His) box polypeptide 40 (Dhx40), mRNA.	-1.24419	8.62483	-8.32975	1.01911e-07	0.00221045	7.14948
10386219	NM_011758	Zfp39	zinc finger protein 39	NM_011758	RefSeq	Mus musculus zinc finger protein 39 (Zfp39), mRNA.	-1.31972	6.56354	-7.47034	4.99508e-07	0.00444865	5.8885
10362359	NM_018858	Pebp1	phosphatidylethanolamine binding protein 1	NM_018858	RefSeq	Mus musculus phosphatidylethanolamine binding protein 1 (Pebp1), mRNA.	1.78488	11.0956	7.34513	6.34877e-07	0.00444865	5.69437
10494023	NM_011281	Rorc	RAR-related orphan receptor gamma	NM_011281	RefSeq	Mus musculus RAR-related orphan receptor gamma (Rorc), mRNA.	1.21473	10.1241	7.21248	8.20406e-07	0.00444865	5.48577
10466439	NM_018858	Pebp1	phosphatidylethanolamine binding protein 1	NM_018858	RefSeq	Mus musculus phosphatidylethanolamine binding protein 1 (Pebp1), mRNA.	1.37769	10.5687	7.04551	1.13669e-06	0.00493095	5.2189
10533085	NM_018858	Pebp1	phosphatidylethanolamine binding protein 1	NM_018858	RefSeq	Mus musculus phosphatidylethanolamine binding protein 1 (Pebp1), mRNA.	1.3929	9.35359	6.75734	2.01331e-06	0.00696403	4.74702
10386058	NM_009242	Sparc	secreted acidic cysteine rich glycoprotein	NM_009242	RefSeq	Mus musculus secreted acidic cysteine rich glycoprotein (Sparc), mRNA.	-5.57051	8.89211	-6.70251	2.2475e-06	0.00696403	4.65562
10554463	NM_026812	Hddc3	HD domain containing 3	NM_026812	RefSeq	Mus musculus HD domain containing 3 (Hddc3), mRNA.	1.67422	8.17027	6.29605	5.14528e-06	0.0139501	3.96208
10542477	NM_207683	Pik3c2g	phosphatidylinositol 3-kinase, C2 domain containing, gamma polypeptide	NM_207683	RefSeq	Mus musculus phosphatidylinositol 3-kinase, C2 domain containing, gamma polypeptide (Pik3c2g), transcript variant 1, mRNA.	1.67669	8.27422	6.13072	7.25154e-06	0.0156169	3.67202
10388086	NR_027858	Nlrp1c-ps	NLR family, pyrin domain containing 1C, pseudogene	NR_027858	RefSeq	Mus musculus NLR family, pyrin domain containing 1C, pseudogene (Nlrp1c-ps), non-coding RNA.	-1.07815	5.57371	-6.13001	7.26221e-06	0.0156169	3.67077
10564869	NM_011870	Cib1	calcium and integrin binding 1 (calmyrin)	NM_011870	RefSeq	Mus musculus calcium and integrin binding 1 (calmyrin) (Cib1), mRNA.	-0.701928	9.76171	-6.0885	7.92004e-06	0.0156169	3.59723
10542355	NM_010128	Emp1	epithelial membrane protein 1	NM_010128	RefSeq	Mus musculus epithelial membrane protein 1 (Emp1), mRNA.	1.09096	8.04416	5.99159	9.70543e-06	0.0175426	3.42445
10492709	NM_021370	Accn5	amiloride-sensitive cation channel 5, intestinal	NM_021370	RefSeq	Mus musculus amiloride-sensitive cation channel 5, intestinal (Accn5), mRNA.	2.25758	8.42126	5.74325	1.64285e-05	0.0261894	2.97479
10557843	NM_139149	Fus	fusion, derived from t(12;16) malignant liposarcoma (human)	NM_139149	RefSeq	Mus musculus fusion, derived from t(12;16) malignant liposarcoma (human) (Fus), mRNA.	-0.708353	8.46837	-5.72988	1.69042e-05	0.0261894	2.95031
10385361	NM_024475	Ublcp1	ubiquitin-like domain containing CTD phosphatase 1	NM_024475	RefSeq	Mus musculus ubiquitin-like domain containing CTD phosphatase 1 (Ublcp1), mRNA.	-3.98259	7.33367	-5.67502	1.90094e-05	0.0274875	2.84957
10524866	NM_001033311	Vsig10	V-set and immunoglobulin domain containing 10	NM_001033311	RefSeq	Mus musculus V-set and immunoglobulin domain containing 10 (Vsig10), mRNA.	0.807218	7.31582	5.61832	2.14695e-05	0.0291046	2.74495
10508490	NM_001079695	Srsf5	serine/arginine-rich splicing factor 5	NM_001079695	RefSeq	Mus musculus serine/arginine-rich splicing factor 5 (Srsf5), transcript variant 1, mRNA.	-0.879645	9.56127	-5.55073	2.48331e-05	0.0316841	2.61962
10518372	NM_001025365	Miip	migration and invasion inhibitory protein	NM_001025365	RefSeq	Mus musculus migration and invasion inhibitory protein (Miip), mRNA.	-0.709325	8.11689	-5.38599	3.54846e-05	0.04019	2.31134
10508019	NM_145552	Gnl2	guanine nucleotide binding protein-like 2 (nucleolar)	NM_145552	RefSeq	Mus musculus guanine nucleotide binding protein-like 2 (nucleolar) (Gnl2), mRNA.	-0.700621	9.37565	-5.38188	3.5804e-05	0.04019	2.30359
10490826	NM_177660	Zbtb10	zinc finger and BTB domain containing 10	NM_177660	RefSeq	Mus musculus zinc finger and BTB domain containing 10 (Zbtb10), mRNA.	-0.800282	6.90583	-5.34914	3.84499e-05	0.04019	2.24185
10385932	NM_029327	Lyrm7	LYR motif containing 7	NM_029327	RefSeq	Mus musculus LYR motif containing 7 (Lyrm7), mRNA.	-0.836159	6.21441	-5.34367	3.89115e-05	0.04019	2.23151
10451679	NM_001008231	Daam2	dishevelled associated activator of morphogenesis 2	NM_001008231	RefSeq	Mus musculus dishevelled associated activator of morphogenesis 2 (Daam2), mRNA.	0.472767	6.48394	5.30782	4.20778e-05	0.0414849	2.16371
10548745	NM_001167693	Gpr19	G protein-coupled receptor 19	NM_001167693	RefSeq	Mus musculus G protein-coupled receptor 19 (Gpr19), transcript variant 1, mRNA.	-0.539089	7.1809	-5.2523	4.75107e-05	0.0448047	2.05834
10417689	NM_025550	Psmd6	proteasome (prosome, macropain) 26S subunit, non-ATPase, 6	NM_025550	RefSeq	Mus musculus proteasome (prosome, macropain) 26S subunit, non-ATPase, 6 (Psmd6), mRNA.	-0.572519	10.5915	-5.20465	5.27421e-05	0.0461434	1.9676
10404067	NM_178193	Hist1h4b	histone cluster 1, H4b	NM_178193	RefSeq	Mus musculus histone cluster 1, H4b (Hist1h4b), mRNA.	0.529512	10.3013	5.19415	5.39728e-05	0.0461434	1.94755
10455483	NM_001163013	Ythdc2	YTH domain containing 2	NM_001163013	RefSeq	Mus musculus YTH domain containing 2 (Ythdc2), mRNA.	-0.598097	7.49234	-5.15729	5.85272e-05	0.0461434	1.87709
10545910	NM_025823	Pcyox1	prenylcysteine oxidase 1	NM_025823	RefSeq	Mus musculus prenylcysteine oxidase 1 (Pcyox1), mRNA.	0.475171	11.211	5.15328	5.90452e-05	0.0461434	1.86942
10397741	NM_008947	Psmc1	protease (prosome, macropain) 26S subunit, ATPase 1	NM_008947	RefSeq	Mus musculus protease (prosome, macropain) 26S subunit, ATPase 1 (Psmc1), mRNA.	-0.429925	10.0493	-5.14928	5.95674e-05	0.0461434	1.86176
10597969	NR_002885	Gm10052	heterogeneous nuclear ribonucleoprotein A1 pseudogene	NR_002885	RefSeq	Mus musculus predicted pseudogene 10052 (Gm10052), non-coding RNA.	-0.77156	9.53966	-5.10098	6.62542e-05	0.0495535	1.76912
10602173	NR_002883	Gm5643	heterogeneous nuclear ribonucleoprotein A1 pseudogene	NR_002883	RefSeq	Mus musculus predicted gene 5643 (Gm5643), non-coding RNA.	-0.591272	9.66258	-5.07756	6.97681e-05	0.0504423	1.72409
10539769	NM_001170591	Nfu1	NFU1 iron-sulfur cluster scaffold homolog (S. cerevisiae)	NM_001170591	RefSeq	Mus musculus NFU1 iron-sulfur cluster scaffold homolog (S. cerevisiae) (Nfu1), nuclear gene encoding mitochondrial protein, transcript variant 1, mRNA.	-0.956978	10.7068	-5.05301	7.36546e-05	0.0515344	1.67682
10533569	NM_001003953	Kdm2b	lysine (K)-specific demethylase 2B	NM_001003953	RefSeq	Mus musculus lysine (K)-specific demethylase 2B (Kdm2b), transcript variant 1, mRNA.	0.602005	7.64252	5.02291	7.87244e-05	0.0533604	1.61876
10545869	NM_053097	Cml3	camello-like 3	NM_053097	RefSeq	Mus musculus camello-like 3 (Cml3), transcript variant 2, mRNA.	1.90613	6.41099	5.00755	8.14462e-05	0.0535324	1.58909
10553559	NM_178706	Siglech	sialic acid binding Ig-like lectin H	NM_178706	RefSeq	Mus musculus sialic acid binding Ig-like lectin H (Siglech), mRNA.	0.913092	6.23095	4.96973	8.85665e-05	0.0556306	1.51591
10523880	NM_144911	Rpap2	RNA polymerase II associated protein 2	NM_144911	RefSeq	Mus musculus RNA polymerase II associated protein 2 (Rpap2), transcript variant 1, mRNA.	-0.612186	8.13059	-4.96365	8.97681e-05	0.0556306	1.50414
10408902	NM_001081059	Ccdc90a	coiled-coil domain containing 90A	NM_001081059	RefSeq	Mus musculus coiled-coil domain containing 90A (Ccdc90a), mRNA.	0.547939	9.95669	4.93073	9.65718e-05	0.0576591	1.44029
10449631	NM_027060	Btbd9	BTB (POZ) domain containing 9	NM_027060	RefSeq	Mus musculus BTB (POZ) domain containing 9 (Btbd9), transcript variant 1, mRNA.	0.621022	8.72082	4.91108	0.000100882	0.0576591	1.40211
10450675	NM_008207	H2-T24	histocompatibility 2, T region locus 24	NM_008207	RefSeq	Mus musculus histocompatibility 2, T region locus 24 (H2-T24), mRNA.	1.39149	7.75257	4.91048	0.000101016	0.0576591	1.40095
10500345	NR_001579	Terc	telomerase RNA component	NR_001579	RefSeq	Mus musculus telomerase RNA component (Terc), telomerase RNA.	1.00816	9.92041	4.86892	0.000110801	0.0616224	1.32006
10557470	NM_024228	Gdpd3	glycerophosphodiester phosphodiesterase domain containing 3	NM_024228	RefSeq	Mus musculus glycerophosphodiester phosphodiesterase domain containing 3 (Gdpd3), mRNA.	2.70126	7.62431	4.85401	0.00011454	0.0621092	1.29101
10504865	NM_010569	Invs	inversin	NM_010569	RefSeq	Mus musculus inversin (Invs), mRNA.	0.626316	8.20712	4.82093	0.000123304	0.0631248	1.22645
10441565	NM_011299	Rps6ka2	ribosomal protein S6 kinase, polypeptide 2	NM_011299	RefSeq	Mus musculus ribosomal protein S6 kinase, polypeptide 2 (Rps6ka2), mRNA.	0.518877	6.7052	4.81895	0.00012385	0.0631248	1.22258
10420628	---	NA	NA	ENSMUST00000022493	ENSEMBL	cdna:known chromosome:NCBIM37:14:61944052:61944630:-1 gene:ENSMUSG00000021927	-0.522022	6.61587	-4.81429	0.000125144	0.0631248	1.21347
10382139	NM_025894	Psmd12	proteasome (prosome, macropain) 26S subunit, non-ATPase, 12	NM_025894	RefSeq	Mus musculus proteasome (prosome, macropain) 26S subunit, non-ATPase, 12 (Psmd12), mRNA.	-0.452465	10.11	-4.7964	0.000130241	0.0642029	1.17849
10546760	NM_010028	Ddx3x	DEAD/H (Asp-Glu-Ala-Asp/His) box polypeptide 3, X-linked	NM_010028	RefSeq	Mus musculus DEAD/H (Asp-Glu-Ala-Asp/His) box polypeptide 3, X-linked (Ddx3x), mRNA.	-0.65178	9.89987	-4.76202	0.000140634	0.0671252	1.11119
10548857	NM_175652	Hist4h4	histone cluster 4, H4	NM_175652	RefSeq	Mus musculus histone cluster 4, H4 (Hist4h4), mRNA.	0.669519	8.40863	4.75657	0.000142359	0.0671252	1.1005
10545812	NM_178639	Sfxn5	sideroflexin 5	NM_178639	RefSeq	Mus musculus sideroflexin 5 (Sfxn5), mRNA.	0.602249	8.88833	4.68385	0.000167518	0.0757633	0.957694
10558919	NR_034049	Snora52	small nucleolar RNA, H/ACA box 52	NR_034049	RefSeq	Mus musculus small nucleolar RNA, H/ACA box 52 (Snora52), small nucleolar RNA.	0.538577	12.7193	4.68346	0.000167664	0.0757633	0.956927
10604019	NM_024461	1810037I17Rik	RIKEN cDNA 1810037I17 gene	NM_024461	RefSeq	Mus musculus RIKEN cDNA 1810037I17 gene (1810037I17Rik), mRNA.	0.695166	10.9807	4.66751	0.000173764	0.0769171	0.925548
10548817	NM_025806	Plbd1	phospholipase B domain containing 1	NM_025806	RefSeq	Mus musculus phospholipase B domain containing 1 (Plbd1), mRNA.	1.22642	10.4275	4.64514	0.000182705	0.0771153	0.881472
10423842	NM_198606	Dcaf13	DDB1 and CUL4 associated factor 13	NM_198606	RefSeq	Mus musculus DDB1 and CUL4 associated factor 13 (Dcaf13), mRNA.	-0.459075	9.11757	-4.63827	0.000185541	0.0771153	0.867939
10386070	NM_009720	Atox1	ATX1 (antioxidant protein 1) homolog 1 (yeast)	NM_009720	RefSeq	Mus musculus ATX1 (antioxidant protein 1) homolog 1 (yeast) (Atox1), mRNA.	-0.54465	10.3118	-4.63446	0.000187134	0.0771153	0.860427
10537882	NM_012042	Cul1	cullin 1	NM_012042	RefSeq	Mus musculus cullin 1 (Cul1), mRNA.	-0.460583	9.73566	-4.63138	0.000188433	0.0771153	0.854351
10536376	NM_145374	Mios	missing oocyte, meiosis regulator, homolog (Drosophila)	NM_145374	RefSeq	Mus musculus missing oocyte, meiosis regulator, homolog (Drosophila) (Mios), mRNA.	-0.73448	7.12922	-4.60472	0.000200056	0.0775735	0.801744
10370334	NM_145152	Lrrc3	leucine rich repeat containing 3	NM_145152	RefSeq	Mus musculus leucine rich repeat containing 3 (Lrrc3), mRNA.	0.460646	9.70969	4.60264	0.000200991	0.0775735	0.797647
10532407	NM_029337	Ep400	E1A binding protein p400	NM_029337	RefSeq	Mus musculus E1A binding protein p400 (Ep400), transcript variant 1, mRNA.	-0.307407	8.85411	-4.59753	0.000203314	0.0775735	0.787543
10542745	NM_026218	Fgfr1op2	FGFR1 oncogene partner 2	NM_026218	RefSeq	Mus musculus FGFR1 oncogene partner 2 (Fgfr1op2), mRNA.	-0.599523	8.74718	-4.59054	0.00020653	0.0775735	0.773742
10492957	NM_007640	Cd1d2	CD1d2 antigen	NM_007640	RefSeq	Mus musculus CD1d2 antigen (Cd1d2), mRNA.	0.710819	6.14461	4.5886	0.000207435	0.0775735	0.769899
10476691	NM_029763	Polr3f	polymerase (RNA) III (DNA directed) polypeptide F	NM_029763	RefSeq	Mus musculus polymerase (RNA) III (DNA directed) polypeptide F (Polr3f), mRNA.	-0.363964	7.50824	-4.57653	0.000213139	0.0779124	0.746046
10512061	NM_027139	Taf9	TAF9 RNA polymerase II, TATA box binding protein (TBP)-associated factor	NM_027139	RefSeq	Mus musculus TAF9 RNA polymerase II, TATA box binding protein (TBP)-associated factor (Taf9), transcript variant 1, mRNA.	-0.375841	9.6651	-4.57157	0.000215525	0.0779124	0.736252
10500333	NM_033596	Hist2h4	histone cluster 2, H4	NM_033596	RefSeq	Mus musculus histone cluster 2, H4 (Hist2h4), mRNA.	0.574911	10.29	4.53747	0.000232708	0.0823453	0.668772
10553403	NM_001146049	Htatip2	HIV-1 tat interactive protein 2, homolog (human)	NM_001146049	RefSeq	Mus musculus HIV-1 tat interactive protein 2, homolog (human) (Htatip2), transcript variant 2, mRNA.	-0.657614	7.92061	-4.52935	0.000237	0.0823453	0.65269
10376021	NM_033144	2008-09-01	septin 8	NM_033144	RefSeq	Mus musculus septin 8 (Sept8), mRNA.	0.423665	6.95568	4.52528	0.000239177	0.0823453	0.644642
10495826	NM_024461	1810037I17Rik	RIKEN cDNA 1810037I17 gene	NM_024461	RefSeq	Mus musculus RIKEN cDNA 1810037I17 gene (1810037I17Rik), mRNA.	1.17878	5.58015	4.50387	0.00025099	0.0837533	0.60221
10554392	NM_178752	D330012F22Rik	RIKEN cDNA D330012F22 gene	NM_178752	RefSeq	Mus musculus RIKEN cDNA D330012F22 gene (D330012F22Rik), mRNA.	-0.494931	6.89693	-4.48656	0.000260973	0.0857652	0.567869
10453429	NM_008838	Pigf	phosphatidylinositol glycan anchor biosynthesis, class F	NM_008838	RefSeq	Mus musculus phosphatidylinositol glycan anchor biosynthesis, class F (Pigf), mRNA.	-0.594224	7.88145	-4.46718	0.00027262	0.0876293	0.529417
10494407	NM_175666	Hist2h2bb	histone cluster 2, H2bb	NM_175666	RefSeq	Mus musculus histone cluster 2, H2bb (Hist2h2bb), mRNA.	0.997532	7.31688	4.46078	0.000276587	0.0876293	0.516696
10542156	NM_053109	Clec2d	C-type lectin domain family 2, member d	NM_053109	RefSeq	Mus musculus C-type lectin domain family 2, member d (Clec2d), mRNA.	0.699879	11.5564	4.45729	0.000278766	0.0876293	0.509784
10481634	NM_146118	Slc25a25	solute carrier family 25 (mitochondrial carrier, phosphate carrier), member 25	NM_146118	RefSeq	Mus musculus solute carrier family 25 (mitochondrial carrier, phosphate carrier), member 25 (Slc25a25), nuclear gene encoding mitochondrial protein, transcript variant 1, mRNA.	-1.10195	9.75282	-4.44743	0.000285037	0.0883206	0.490186
10501485	NM_178891	Prmt6	protein arginine N-methyltransferase 6	NM_178891	RefSeq	Mus musculus protein arginine N-methyltransferase 6 (Prmt6), mRNA.	-0.457563	6.77095	-4.43407	0.000293759	0.0897412	0.463631
10514000	NM_010820	Mpdz	multiple PDZ domain protein	NM_010820	RefSeq	Mus musculus multiple PDZ domain protein (Mpdz), mRNA.	0.830015	7.49366	4.4239	0.000300577	0.0905489	0.443411
10380341	NM_027569	Spag9	sperm associated antigen 9	NM_027569	RefSeq	Mus musculus sperm associated antigen 9 (Spag9), transcript variant 1, mRNA.	-0.512198	9.57101	-4.40923	0.000310689	0.092313	0.41425
10408092	NM_175657	Hist1h4m	histone cluster 1, H4m	NM_175657	RefSeq	Mus musculus histone cluster 1, H4m (Hist1h4m), mRNA.	0.591928	11.2532	4.39311	0.000322206	0.0931557	0.382166
10370483	NM_010925	Rrp1	ribosomal RNA processing 1 homolog (S. cerevisiae)	NM_010925	RefSeq	Mus musculus ribosomal RNA processing 1 homolog (S. cerevisiae) (Rrp1), mRNA.	-0.279855	9.95647	-4.3919	0.000323091	0.0931557	0.379749
10513268	NM_172381	AI314180	expressed sequence AI314180	NM_172381	RefSeq	Mus musculus expressed sequence AI314180 (AI314180), mRNA.	-0.326383	10.2229	-4.38737	0.00032641	0.0931557	0.37074
10499329	NM_021375	Rhbg	Rhesus blood group-associated B glycoprotein	NM_021375	RefSeq	Mus musculus Rhesus blood group-associated B glycoprotein (Rhbg), mRNA.	1.02975	7.75875	4.37185	0.000338056	0.0952264	0.339831
10542317	NM_009875	Cdkn1b	cyclin-dependent kinase inhibitor 1B	NM_009875	RefSeq	Mus musculus cyclin-dependent kinase inhibitor 1B (Cdkn1b), mRNA.	-1.02431	6.69189	-4.36237	0.000345377	0.0960413	0.320939
10420668	NR_029733	Mir15a	microRNA 15a	NR_029733	RefSeq	Mus musculus microRNA 15a (Mir15a), microRNA.	0.90775	8.40027	4.35386	0.000352078	0.0966654	0.303992
10548931	NM_177787	Slc15a5	solute carrier family 15, member 5	NM_177787	RefSeq	Mus musculus solute carrier family 15, member 5 (Slc15a5), mRNA.	-1.22499	7.13222	-4.34712	0.000357484	0.0969228	0.290553
10496023	NM_009811	Casp6	caspase 6	NM_009811	RefSeq	Mus musculus caspase 6 (Casp6), mRNA.	-0.728474	9.27181	-4.31982	0.000380244	0.0995097	0.236107
10440552	NM_001081068	Ltn1	listerin E3 ubiquitin protein ligase 1	NM_001081068	RefSeq	Mus musculus listerin E3 ubiquitin protein ligase 1 (Ltn1), mRNA.	-0.48209	8.88231	-4.31918	0.000380789	0.0995097	0.234844
10571266	NM_017374	Ppp2cb	protein phosphatase 2 (formerly 2A), catalytic subunit, beta isoform	NM_017374	RefSeq	Mus musculus protein phosphatase 2 (formerly 2A), catalytic subunit, beta isoform (Ppp2cb), mRNA.	-0.413495	10.5292	-4.29672	0.000400634	0.102396	0.190018
10403943	NM_178200	Hist1h2bm	histone cluster 1, H2bm	NM_178200	RefSeq	Mus musculus histone cluster 1, H2bm (Hist1h2bm), mRNA.	0.794867	9.15313	4.29601	0.000401274	0.102396	0.188608
10373583	NM_010272	Gdf11	growth differentiation factor 11	NM_010272	RefSeq	Mus musculus growth differentiation factor 11 (Gdf11), mRNA.	0.35761	6.38056	4.26532	0.000430133	0.104729	0.127314
10488303	NM_025820	Crnkl1	Crn, crooked neck-like 1 (Drosophila)	NM_025820	RefSeq	Mus musculus Crn, crooked neck-like 1 (Drosophila) (Crnkl1), mRNA.	-0.420815	7.88578	-4.26423	0.000431198	0.104729	0.125131
10399751	NM_027866	Colec11	collectin sub-family member 11	NM_027866	RefSeq	Mus musculus collectin sub-family member 11 (Colec11), mRNA.	0.881773	8.52776	4.25943	0.000435908	0.104729	0.115541
10405935	NM_007475	Rplp0	ribosomal protein, large, P0	NM_007475	RefSeq	Mus musculus ribosomal protein, large, P0 (Rplp0), mRNA.	-0.436324	11.3349	-4.25476	0.000440536	0.104729	0.106218
10458213	NM_144866	Etf1	eukaryotic translation termination factor 1	NM_144866	RefSeq	Mus musculus eukaryotic translation termination factor 1 (Etf1), mRNA.	-0.540434	10.4709	-4.2459	0.000449471	0.104729	0.0884927
10344637	NM_133826	Atp6v1h	ATPase, H+ transporting, lysosomal V1 subunit H	NM_133826	RefSeq	Mus musculus ATPase, H+ transporting, lysosomal V1 subunit H (Atp6v1h), mRNA.	-0.388238	9.74629	-4.24569	0.000449682	0.104729	0.088078
10529957	NM_133911	Gpr125	G protein-coupled receptor 125	NM_133911	RefSeq	Mus musculus G protein-coupled receptor 125 (Gpr125), mRNA.	0.604934	9.66897	4.2451	0.00045028	0.104729	0.0869037
10361979	NM_001025392	Bclaf1	BCL2-associated transcription factor 1	NM_001025392	RefSeq	Mus musculus BCL2-associated transcription factor 1 (Bclaf1), transcript variant 1, mRNA.	-0.561255	8.527	-4.24219	0.000453259	0.104729	0.0810817
10354247	NM_010212	Fhl2	four and a half LIM domains 2	NM_010212	RefSeq	Mus musculus four and a half LIM domains 2 (Fhl2), mRNA.	0.9455	6.70971	4.24159	0.000453876	0.104729	0.0798815
10575702	NM_001007223	Clec3a	C-type lectin domain family 3, member a	NM_001007223	RefSeq	Mus musculus C-type lectin domain family 3, member a (Clec3a), mRNA.	0.44618	5.77114	4.23311	0.000462671	0.105635	0.0629354
10394749	NM_001008421	Nol10	nucleolar protein 10	NM_001008421	RefSeq	Mus musculus nucleolar protein 10 (Nol10), mRNA.	-0.477053	7.02969	-4.22845	0.000467582	0.105644	0.0536127
10495530	NM_027193	Dph5	DPH5 homolog (S. cerevisiae)	NM_027193	RefSeq	Mus musculus DPH5 homolog (S. cerevisiae) (Dph5), mRNA.	-0.430215	7.87893	-4.2179	0.000478889	0.107084	0.0325139
10404051	NM_175654	Hist1h4d	histone cluster 1, H4d	NM_175654	RefSeq	Mus musculus histone cluster 1, H4d (Hist1h4d), mRNA.	0.577044	12.305	4.20133	0.0004972	0.109574	-0.000625314
10429968	---	NA	NA	---	NA	NA	-2.63155	12.5189	-4.19394	0.0005056	0.109574	-0.0154217
10512111	NM_021535	Smu1	smu-1 suppressor of mec-8 and unc-52 homolog (C. elegans)	NM_021535	RefSeq	Mus musculus smu-1 suppressor of mec-8 and unc-52 homolog (C. elegans) (Smu1), mRNA.	-0.398718	9.48677	-4.18833	0.000512063	0.109574	-0.0266411
10543939	BC064033	Fam180a	family with sequence similarity 180, member A	BC064033	GenBank	Mus musculus cDNA sequence BC064033, mRNA (cDNA clone MGC:73523 IMAGE:851727), complete cds.	0.63852	6.96078	4.18762	0.000512887	0.109574	-0.0280609
10389717	---	NA	NA	---	NA	NA	-1.91393	7.31933	-4.17692	0.000525479	0.110269	-0.0494864
10519420	NM_194462	Akap9	A kinase (PRKA) anchor protein (yotiao) 9	NM_194462	RefSeq	Mus musculus A kinase (PRKA) anchor protein (yotiao) 9 (Akap9), mRNA.	-0.728863	8.58496	-4.1742	0.000528722	0.110269	-0.0549203
10372457	NM_025706	Tbc1d15	TBC1 domain family, member 15	NM_025706	RefSeq	Mus musculus TBC1 domain family, member 15 (Tbc1d15), mRNA.	-0.541525	9.97786	-4.16972	0.000534124	0.110313	-0.063901
10500329	NM_013549	Hist2h2aa1	histone cluster 2, H2aa1	NM_013549	RefSeq	Mus musculus histone cluster 2, H2aa1 (Hist2h2aa1), mRNA.	0.619101	11.228	4.16562	0.000539106	0.110313	-0.0721025
10520405	NM_001033457	Nom1	nucleolar protein with MIF4G domain 1	NM_001033457	RefSeq	Mus musculus nucleolar protein with MIF4G domain 1 (Nom1), mRNA.	-0.404783	8.48343	-4.15263	0.000555222	0.110866	-0.0981259
10479794	NM_026045	Prpf18	PRP18 pre-mRNA processing factor 18 homolog (yeast)	NM_026045	RefSeq	Mus musculus PRP18 pre-mRNA processing factor 18 homolog (yeast) (Prpf18), mRNA.	-0.357049	8.87513	-4.136	0.000576549	0.110866	-0.131431
10379389	NM_172133	Adap2	ArfGAP with dual PH domains 2	NM_172133	RefSeq	Mus musculus ArfGAP with dual PH domains 2 (Adap2), mRNA.	0.522216	9.96798	4.13573	0.000576906	0.110866	-0.131976
10374983	NM_023906	Asb3	ankyrin repeat and SOCS box-containing 3	NM_023906	RefSeq	Mus musculus ankyrin repeat and SOCS box-containing 3 (Asb3), mRNA.	-0.407394	7.76478	-4.13497	0.000577895	0.110866	-0.13349
10490815	---	NA	NA	GENSCAN00000028754	ENSEMBL	cdna:Genscan chromosome:NCBIM37:3:8214330:8329531:1	-0.759151	5.22501	-4.12627	0.000589413	0.110866	-0.15093
10459590	NM_001127177	Ptpn2	protein tyrosine phosphatase, non-receptor type 2	NM_001127177	RefSeq	Mus musculus protein tyrosine phosphatase, non-receptor type 2 (Ptpn2), transcript variant 2, mRNA.	-0.572974	8.03074	-4.12269	0.000594208	0.110866	-0.158089
10368730	NM_023323	Rpf2	ribosome production factor 2 homolog (S. cerevisiae)	NM_023323	RefSeq	Mus musculus ribosome production factor 2 homolog (S. cerevisiae) (Rpf2), transcript variant 1, mRNA.	-0.505719	6.39467	-4.11981	0.000598111	0.110866	-0.163875
10392098	NM_025310	Ftsj3	FtsJ homolog 3 (E. coli)	NM_025310	RefSeq	Mus musculus FtsJ homolog 3 (E. coli) (Ftsj3), mRNA.	-0.492859	8.54879	-4.11929	0.000598817	0.110866	-0.164917
10559406	NM_023524	Tfpt	TCF3 (E2A) fusion partner	NM_023524	RefSeq	Mus musculus TCF3 (E2A) fusion partner (Tfpt), mRNA.	-0.360505	8.91326	-4.11859	0.000599763	0.110866	-0.166313
10601595	BC027572	3110007F17Rik	RIKEN cDNA 3110007F17 gene	BC027572	GenBank	Mus musculus RIKEN cDNA 3110007F17 gene, mRNA (cDNA clone MGC:41705 IMAGE:1363266), complete cds.	-1.43761	4.93396	-4.1169	0.000602065	0.110866	-0.169698
10416099	NM_013461	Adra1a	adrenergic receptor, alpha 1a	NM_013461	RefSeq	Mus musculus adrenergic receptor, alpha 1a (Adra1a), mRNA.	-0.508227	6.88927	-4.11362	0.000606557	0.110866	-0.176267
10376929	BC115504	Fam18b	family with sequence similarity 18, member B	BC115504	GenBank	Mus musculus family with sequence similarity 18, member B, mRNA (cDNA clone MGC:144327 IMAGE:40101013), complete cds.	0.434636	8.72727	4.1084	0.000613783	0.110866	-0.186733
10457091	NM_144946	Neto1	neuropilin (NRP) and tolloid (TLL)-like 1	NM_144946	RefSeq	Mus musculus neuropilin (NRP) and tolloid (TLL)-like 1 (Neto1), mRNA.	0.906572	5.72723	4.10678	0.000616041	0.110866	-0.189979
10368647	NM_172508	Dse	dermatan sulfate epimerase	NM_172508	RefSeq	Mus musculus dermatan sulfate epimerase (Dse), mRNA.	0.785191	9.05006	4.10566	0.000617605	0.110866	-0.19222
10407543	NM_027000	Gtpbp4	GTP binding protein 4	NM_027000	RefSeq	Mus musculus GTP binding protein 4 (Gtpbp4), mRNA.	-0.764046	9.67414	-4.10453	0.000619191	0.110866	-0.194486
10531290	NM_026557	Rchy1	ring finger and CHY zinc finger domain containing 1	NM_026557	RefSeq	Mus musculus ring finger and CHY zinc finger domain containing 1 (Rchy1), mRNA.	-0.359515	8.47905	-4.08356	0.000649353	0.112385	-0.236526
10404061	NM_175664	Hist1h2bb	histone cluster 1, H2bb	NM_175664	RefSeq	Mus musculus histone cluster 1, H2bb (Hist1h2bb), mRNA.	1.30605	7.43618	4.08088	0.000653317	0.112385	-0.241906
10447951	NM_011581	Thbs2	thrombospondin 2	NM_011581	RefSeq	Mus musculus thrombospondin 2 (Thbs2), mRNA.	0.714904	7.6654	4.06956	0.000670297	0.112385	-0.264586
10434384	NM_009679	Ap2m1	adaptor protein complex AP-2, mu1	NM_009679	RefSeq	Mus musculus adaptor protein complex AP-2, mu1 (Ap2m1), mRNA.	-0.305485	11.1453	-4.06685	0.000674441	0.112385	-0.270034
10556616	NM_001105252	Tmc5	transmembrane channel-like gene family 5	NM_001105252	RefSeq	Mus musculus transmembrane channel-like gene family 5 (Tmc5), transcript variant 1, mRNA.	1.83249	7.58488	4.06553	0.000676459	0.112385	-0.272676
10584941	NM_011792	Bace1	beta-site APP cleaving enzyme 1	NM_011792	RefSeq	Mus musculus beta-site APP cleaving enzyme 1 (Bace1), transcript variant 1, mRNA.	0.481572	9.30134	4.06362	0.000679389	0.112385	-0.276497
10460118	NM_018821	Socs6	suppressor of cytokine signaling 6	NM_018821	RefSeq	Mus musculus suppressor of cytokine signaling 6 (Socs6), mRNA.	-0.469959	7.46998	-4.06023	0.00068464	0.112385	-0.283303
10346843	NM_001077403	Nrp2	neuropilin 2	NM_001077403	RefSeq	Mus musculus neuropilin 2 (Nrp2), transcript variant 1, mRNA.	0.53627	7.55117	4.0596	0.000685618	0.112385	-0.284565
10515337	NM_016777	Nasp	nuclear autoantigenic sperm protein (histone-binding)	NM_016777	RefSeq	Mus musculus nuclear autoantigenic sperm protein (histone-binding) (Nasp), transcript variant 2, mRNA.	-0.6232	6.67669	-4.0547	0.000693286	0.112385	-0.294397
10415818	NM_175546	Wdfy2	WD repeat and FYVE domain containing 2	NM_175546	RefSeq	Mus musculus WD repeat and FYVE domain containing 2 (Wdfy2), mRNA.	0.563878	8.53353	4.05065	0.000699683	0.112385	-0.302516
10454099	NM_001039147	Morf4l1	mortality factor 4 like 1	NM_001039147	RefSeq	Mus musculus mortality factor 4 like 1 (Morf4l1), transcript variant 1, mRNA.	-0.36865	12.8666	-4.04972	0.000701155	0.112385	-0.304374
10491551	NM_019393	Exosc9	exosome component 9	NM_019393	RefSeq	Mus musculus exosome component 9 (Exosc9), mRNA.	-0.59612	8.65979	-4.04829	0.000703447	0.112385	-0.30726
10405211	NM_011817	Gadd45g	growth arrest and DNA-damage-inducible 45 gamma	NM_011817	RefSeq	Mus musculus growth arrest and DNA-damage-inducible 45 gamma (Gadd45g), mRNA.	-1.77337	8.03021	-4.04405	0.000710239	0.112385	-0.315755
10388337	NM_013625	Pafah1b1	platelet-activating factor acetylhydrolase, isoform 1b, subunit 1	NM_013625	RefSeq	Mus musculus platelet-activating factor acetylhydrolase, isoform 1b, subunit 1 (Pafah1b1), mRNA.	-0.377796	9.24049	-4.04349	0.000711147	0.112385	-0.316885
10587051	NM_001033500	Wdr72	WD repeat domain 72	NM_001033500	RefSeq	Mus musculus WD repeat domain 72 (Wdr72), mRNA.	2.24087	6.69656	4.04158	0.000714237	0.112385	-0.320718
10597758	NM_153287	Csrnp1	cysteine-serine-rich nuclear protein 1	NM_153287	RefSeq	Mus musculus cysteine-serine-rich nuclear protein 1 (Csrnp1), mRNA.	-0.783429	7.72107	-4.03985	0.000717032	0.112385	-0.324171
10410772	BC094410	Rpl21	ribosomal protein L21	BC094410	GenBank	Mus musculus ribosomal protein L21, mRNA (cDNA clone MGC:106858 IMAGE:1195613), complete cds.	-0.461873	6.92342	-4.0317	0.000730419	0.112385	-0.340526
10578138	NM_011722	Dctn6	dynactin 6	NM_011722	RefSeq	Mus musculus dynactin 6 (Dctn6), mRNA.	-0.339423	10.0142	-4.02332	0.000744444	0.112385	-0.357343
10488372	---	NA	NA	ENSMUST00000119242	ENSEMBL	cdna:pseudogene chromosome:NCBIM37:2:147106339:147106820:-1 gene:ENSMUSG00000081971	-0.568779	6.61796	-4.02276	0.000745384	0.112385	-0.358458
10478825	NM_153065	Ddx27	DEAD (Asp-Glu-Ala-Asp) box polypeptide 27	NM_153065	RefSeq	Mus musculus DEAD (Asp-Glu-Ala-Asp) box polypeptide 27 (Ddx27), mRNA.	-0.408432	8.2793	-4.02061	0.00074903	0.112385	-0.362772
10351455	NM_009063	Rgs5	regulator of G-protein signaling 5	NM_009063	RefSeq	Mus musculus regulator of G-protein signaling 5 (Rgs5), mRNA.	0.585525	9.95148	4.02037	0.000749445	0.112385	-0.363262
10412517	NR_033388	Gm3002	alpha-takusan pseudogene	NR_033388	RefSeq	Mus musculus predicted gene 3002 (Gm3002), non-coding RNA.	1.96714	5.14206	4.01928	0.000751304	0.112385	-0.365453
10580061	NM_016671	Il27ra	interleukin 27 receptor, alpha	NM_016671	RefSeq	Mus musculus interleukin 27 receptor, alpha (Il27ra), mRNA.	0.34598	6.80033	4.01483	0.000758924	0.112747	-0.374376
10581311	NM_001012638	Acd	adrenocortical dysplasia	NM_001012638	RefSeq	Mus musculus adrenocortical dysplasia (Acd), mRNA.	-0.305979	7.64541	-4.00629	0.000773764	0.11417	-0.391499
10408243	NM_178192	Hist1h4a	histone cluster 1, H4a	NM_178192	RefSeq	Mus musculus histone cluster 1, H4a (Hist1h4a), mRNA.	0.459054	12.1208	3.99353	0.000796513	0.116499	-0.417123
10598723	NM_010028	Ddx3x	DEAD/H (Asp-Glu-Ala-Asp/His) box polypeptide 3, X-linked	NM_010028	RefSeq	Mus musculus DEAD/H (Asp-Glu-Ala-Asp/His) box polypeptide 3, X-linked (Ddx3x), mRNA.	-0.364752	10.6701	-3.98582	0.00081057	0.116499	-0.432594
10408085	NM_178184	Hist1h2an	histone cluster 1, H2an	NM_178184	RefSeq	Mus musculus histone cluster 1, H2an (Hist1h2an), mRNA.	0.811733	10.2761	3.98555	0.000811055	0.116499	-0.433122
10531215	NM_030886	Ankrd17	ankyrin repeat domain 17	NM_030886	RefSeq	Mus musculus ankyrin repeat domain 17 (Ankrd17), transcript variant 1, mRNA.	-0.345591	10.292	-3.98214	0.000817361	0.116499	-0.439971
10542275	NM_007961	Etv6	ets variant gene 6 (TEL oncogene)	NM_007961	RefSeq	Mus musculus ets variant gene 6 (TEL oncogene) (Etv6), mRNA.	0.651096	8.84968	3.97887	0.000823441	0.116499	-0.446526
10419288	NM_008102	Gch1	GTP cyclohydrolase 1	NM_008102	RefSeq	Mus musculus GTP cyclohydrolase 1 (Gch1), mRNA.	-0.679815	9.13378	-3.97452	0.000831624	0.116499	-0.455271
10364035	NR_033602	Gm5779	predicted gene 5779	NR_033602	RefSeq	Mus musculus predicted gene 5779 (Gm5779), non-coding RNA.	-0.53312	9.01651	-3.97404	0.000832518	0.116499	-0.456221
10404063	NM_175660	Hist1h2ab	histone cluster 1, H2ab	NM_175660	RefSeq	Mus musculus histone cluster 1, H2ab (Hist1h2ab), mRNA.	1.36479	5.61163	3.96981	0.000840545	0.116868	-0.464707
10389308	NM_153144	Ggnbp2	gametogenetin binding protein 2	NM_153144	RefSeq	Mus musculus gametogenetin binding protein 2 (Ggnbp2), mRNA.	-0.571575	10.0716	-3.96338	0.000852902	0.117166	-0.477614
10487011	NM_025961	Gatm	glycine amidinotransferase (L-arginine:glycine amidinotransferase)	NM_025961	RefSeq	Mus musculus glycine amidinotransferase (L-arginine:glycine amidinotransferase) (Gatm), nuclear gene encoding mitochondrial protein, mRNA.	1.02584	10.0425	3.96308	0.000853491	0.117166	-0.478224
10438708	NM_008555	Masp1	mannan-binding lectin serine peptidase 1	NM_008555	RefSeq	Mus musculus mannan-binding lectin serine peptidase 1 (Masp1), mRNA.	0.351444	11.3936	3.95909	0.000861253	0.117241	-0.486232
10520288	NM_144908	Galnt11	UDP-N-acetyl-alpha-D-galactosamine:polypeptide N-acetylgalactosaminyltransferase 11	NM_144908	RefSeq	Mus musculus UDP-N-acetyl-alpha-D-galactosamine:polypeptide N-acetylgalactosaminyltransferase 11 (Galnt11), mRNA.	0.584822	8.38132	3.95362	0.000872008	0.117241	-0.497207
10590892	NM_026665	Cep57	centrosomal protein 57	NM_026665	RefSeq	Mus musculus centrosomal protein 57 (Cep57), mRNA.	-0.479205	7.65698	-3.95052	0.00087817	0.117241	-0.503435
10402294	NM_022323	Moap1	modulator of apoptosis 1	NM_022323	RefSeq	Mus musculus modulator of apoptosis 1 (Moap1), transcript variant 1, mRNA.	-0.396126	7.1193	-3.94943	0.000880342	0.117241	-0.50562
10406466	NM_175187	Tmem161b	transmembrane protein 161B	NM_175187	RefSeq	Mus musculus transmembrane protein 161B (Tmem161b), transcript variant 1, mRNA.	-0.523697	8.93475	-3.94907	0.000881064	0.117241	-0.506346
10478447	NM_021420	Stk4	serine/threonine kinase 4	NM_021420	RefSeq	Mus musculus serine/threonine kinase 4 (Stk4), mRNA.	0.362675	9.34409	3.94618	0.00088685	0.117291	-0.512134
10461257	NM_146093	Ubxn1	UBX domain protein 1	NM_146093	RefSeq	Mus musculus UBX domain protein 1 (Ubxn1), mRNA.	-0.426424	10.5305	-3.94158	0.000896162	0.117805	-0.521373
10424363	NM_026746	Nsmce2	non-SMC element 2 homolog (MMS21, S. cerevisiae)	NM_026746	RefSeq	Mus musculus non-SMC element 2 homolog (MMS21, S. cerevisiae) (Nsmce2), transcript variant 1, mRNA.	-0.468688	8.9126	-3.9372	0.000905118	0.118265	-0.530168
10393955	NM_026824	Dus1l	dihydrouridine synthase 1-like (S. cerevisiae)	NM_026824	RefSeq	Mus musculus dihydrouridine synthase 1-like (S. cerevisiae) (Dus1l), mRNA.	-0.471513	8.96441	-3.93182	0.000916236	0.119001	-0.540966
10501489	NM_144788	Hectd1	HECT domain containing 1	NM_144788	RefSeq	Mus musculus HECT domain containing 1 (Hectd1), mRNA.	-0.382381	5.8936	-3.9217	0.000937516	0.12104	-0.561274
10416666	NM_026474	Sugt1	SGT1, suppressor of G2 allele of SKP1 (S. cerevisiae)	NM_026474	RefSeq	Mus musculus SGT1, suppressor of G2 allele of SKP1 (S. cerevisiae) (Sugt1), mRNA.	-0.413683	9.36165	-3.91553	0.00095075	0.122022	-0.573673
10454966	NM_011879	Ik	IK cytokine	NM_011879	RefSeq	Mus musculus IK cytokine (Ik), mRNA.	-0.567954	9.32126	-3.91173	0.000958984	0.122134	-0.5813
10567941	NM_146200	Eif3c	eukaryotic translation initiation factor 3, subunit C	NM_146200	RefSeq	Mus musculus eukaryotic translation initiation factor 3, subunit C (Eif3c), mRNA.	-0.295377	11.3391	-3.90994	0.000962884	0.122134	-0.584891
10478145	NM_153089	Ppp1r16b	protein phosphatase 1, regulatory (inhibitor) subunit 16B	NM_153089	RefSeq	Mus musculus protein phosphatase 1, regulatory (inhibitor) subunit 16B (Ppp1r16b), transcript variant 2, mRNA.	0.377963	6.94236	3.90736	0.000968534	0.122137	-0.590065
10517689	NM_145384	Pqlc2	PQ loop repeat containing 2	NM_145384	RefSeq	Mus musculus PQ loop repeat containing 2 (Pqlc2), mRNA.	-0.453497	7.84319	-3.90026	0.000984271	0.122947	-0.604322
10542636	NM_183165	Pyroxd1	pyridine nucleotide-disulphide oxidoreductase domain 1	NM_183165	RefSeq	Mus musculus pyridine nucleotide-disulphide oxidoreductase domain 1 (Pyroxd1), mRNA.	-0.65578	7.7541	-3.8893	0.00100906	0.122947	-0.626326
10551600	NM_177301	Hnrnpl	heterogeneous nuclear ribonucleoprotein L	NM_177301	RefSeq	Mus musculus heterogeneous nuclear ribonucleoprotein L (Hnrnpl), mRNA.	-0.340596	10.0698	-3.88614	0.00101632	0.122947	-0.632663
10363224	NM_021272	Fabp7	fatty acid binding protein 7, brain	NM_021272	RefSeq	Mus musculus fatty acid binding protein 7, brain (Fabp7), mRNA.	-1.48374	8.81506	-3.88373	0.00102189	0.122947	-0.637499
10548105	NM_009829	Ccnd2	cyclin D2	NM_009829	RefSeq	Mus musculus cyclin D2 (Ccnd2), mRNA.	0.626846	9.22035	3.87734	0.00103681	0.122947	-0.650321
10395702	NM_198111	Akap6	A kinase (PRKA) anchor protein 6	NM_198111	RefSeq	Mus musculus A kinase (PRKA) anchor protein 6 (Akap6), mRNA.	0.846715	5.64793	3.87541	0.00104136	0.122947	-0.654192
10405511	NM_145975	Ddx46	DEAD (Asp-Glu-Ala-Asp) box polypeptide 46	NM_145975	RefSeq	Mus musculus DEAD (Asp-Glu-Ala-Asp) box polypeptide 46 (Ddx46), mRNA.	-0.634336	8.94919	-3.87372	0.00104537	0.122947	-0.657598
10440550	NM_001081068	Ltn1	listerin E3 ubiquitin protein ligase 1	NM_001081068	RefSeq	Mus musculus listerin E3 ubiquitin protein ligase 1 (Ltn1), mRNA.	-0.364691	9.1967	-3.8711	0.00105159	0.122947	-0.662839
10502934	NR_028095	Rabggtb	RAB geranylgeranyl transferase, b subunit	NR_028095	RefSeq	Mus musculus RAB geranylgeranyl transferase, b subunit (Rabggtb), transcript variant 5, non-coding RNA.	-0.45555	8.50938	-3.86863	0.0010575	0.122947	-0.667804
10514405	NM_172695	Plaa	phospholipase A2, activating protein	NM_172695	RefSeq	Mus musculus phospholipase A2, activating protein (Plaa), mRNA.	-0.505828	10.4886	-3.86604	0.00106374	0.122947	-0.673006
10501420	NM_011504	Stxbp3a	syntaxin binding protein 3A	NM_011504	RefSeq	Mus musculus syntaxin binding protein 3A (Stxbp3a), mRNA.	-0.32578	8.93878	-3.86497	0.00106631	0.122947	-0.675144
10349694	NM_178079	Pm20d1	peptidase M20 domain containing 1	NM_178079	RefSeq	Mus musculus peptidase M20 domain containing 1 (Pm20d1), mRNA.	0.600572	10.4234	3.8638	0.00106917	0.122947	-0.67751
10424439	NM_133766	Efr3a	EFR3 homolog A (S. cerevisiae)	NM_133766	RefSeq	Mus musculus EFR3 homolog A (S. cerevisiae) (Efr3a), mRNA.	-0.30891	10.1031	-3.86084	0.00107637	0.122947	-0.683447
10522149	NM_016786	Ube2k	ubiquitin-conjugating enzyme E2K (UBC1 homolog, yeast)	NM_016786	RefSeq	Mus musculus ubiquitin-conjugating enzyme E2K (UBC1 homolog, yeast) (Ube2k), mRNA.	-0.40378	10.2703	-3.85929	0.00108015	0.122947	-0.686547
10408210	NM_178195	Hist1h2bf	histone cluster 1, H2bf	NM_178195	RefSeq	Mus musculus histone cluster 1, H2bf (Hist1h2bf), mRNA.	0.584128	11.2993	3.85834	0.00108249	0.122947	-0.68846
10496638	NM_001162538	Odf2l	outer dense fiber of sperm tails 2-like	NM_001162538	RefSeq	Mus musculus outer dense fiber of sperm tails 2-like (Odf2l), transcript variant 1, mRNA.	-0.615524	6.67954	-3.85729	0.00108508	0.122947	-0.690576
10429201	NM_020045	Nfu1	NFU1 iron-sulfur cluster scaffold homolog (S. cerevisiae)	NM_020045	RefSeq	Mus musculus NFU1 iron-sulfur cluster scaffold homolog (S. cerevisiae) (Nfu1), nuclear gene encoding mitochondrial protein, transcript variant 2, mRNA.	-0.56889	6.35939	-3.85648	0.00108707	0.122947	-0.692193
10551496	NM_019458	Paf1	Paf1, RNA polymerase II associated factor, homolog (S. cerevisiae)	NM_019458	RefSeq	Mus musculus Paf1, RNA polymerase II associated factor, homolog (S. cerevisiae) (Paf1), mRNA.	-0.33242	9.11165	-3.85597	0.00108833	0.122947	-0.693222
10440566	NM_001081068	Ltn1	listerin E3 ubiquitin protein ligase 1	NM_001081068	RefSeq	Mus musculus listerin E3 ubiquitin protein ligase 1 (Ltn1), mRNA.	-0.348641	9.59024	-3.85061	0.00110163	0.123805	-0.703967
10500324	NM_175662	Hist2h2ac	histone cluster 2, H2ac	NM_175662	RefSeq	Mus musculus histone cluster 2, H2ac (Hist2h2ac), mRNA.	0.553219	9.75909	3.84115	0.00112555	0.124859	-0.722965
10408197	NM_178197	Hist1h2bh	histone cluster 1, H2bh	NM_178197	RefSeq	Mus musculus histone cluster 1, H2bh (Hist1h2bh), mRNA.	0.445214	9.07513	3.84008	0.00112828	0.124859	-0.725109
10541683	NM_001113356	C1rb	complement component 1, r subcomponent B	NM_001113356	RefSeq	Mus musculus complement component 1, r subcomponent B (C1rb), mRNA.	0.386876	11.8211	3.83416	0.00114353	0.125816	-0.736987
10543551	NM_133925	Rbm28	RNA binding motif protein 28	NM_133925	RefSeq	Mus musculus RNA binding motif protein 28 (Rbm28), mRNA.	-0.419106	7.82775	-3.83224	0.00114853	0.125816	-0.740847
10504017	NM_023739	Nfx1	nuclear transcription factor, X-box binding 1	NM_023739	RefSeq	Mus musculus nuclear transcription factor, X-box binding 1 (Nfx1), mRNA.	-0.552198	9.33341	-3.82371	0.00117096	0.126402	-0.757955
10454564	NM_133658	Ercc3	excision repair cross-complementing rodent repair deficiency, complementation group 3	NM_133658	RefSeq	Mus musculus excision repair cross-complementing rodent repair deficiency, complementation group 3 (Ercc3), mRNA.	-0.341151	10.2004	-3.82305	0.00117273	0.126402	-0.759296
10501649	NM_025517	Rtcd1	RNA terminal phosphate cyclase domain 1	NM_025517	RefSeq	Mus musculus RNA terminal phosphate cyclase domain 1 (Rtcd1), mRNA.	-0.395729	8.40627	-3.82138	0.00117719	0.126402	-0.762648
10564343	NM_009386	Tjp1	tight junction protein 1	NM_009386	RefSeq	Mus musculus tight junction protein 1 (Tjp1), transcript variant 1, mRNA.	-0.294746	9.70723	-3.818	0.00118622	0.126745	-0.769412
10457967	NM_032394	Myo7b	myosin VIIB	NM_032394	RefSeq	Mus musculus myosin VIIB (Myo7b), mRNA.	1.02198	6.59232	3.80932	0.00120982	0.128633	-0.786841
10497300	NM_025512	Zfand1	zinc finger, AN1-type domain 1	NM_025512	RefSeq	Mus musculus zinc finger, AN1-type domain 1 (Zfand1), mRNA.	-0.371024	8.47218	-3.80571	0.00121978	0.128674	-0.794088
10416989	NM_021434	Gpr180	G protein-coupled receptor 180	NM_021434	RefSeq	Mus musculus G protein-coupled receptor 180 (Gpr180), mRNA.	0.307739	9.04589	3.80488	0.00122208	0.128674	-0.795757
10439878	NM_008947	Psmc1	protease (prosome, macropain) 26S subunit, ATPase 1	NM_008947	RefSeq	Mus musculus protease (prosome, macropain) 26S subunit, ATPase 1 (Psmc1), mRNA.	-0.389393	10.1325	-3.79462	0.00125084	0.130565	-0.816332
10501879	NM_133857	Usp53	ubiquitin specific peptidase 53	NM_133857	RefSeq	Mus musculus ubiquitin specific peptidase 53 (Usp53), mRNA.	-0.653941	8.0576	-3.79418	0.00125208	0.130565	-0.81721
10403948	NM_178201	Hist1h2bn	histone cluster 1, H2bn	NM_178201	RefSeq	Mus musculus histone cluster 1, H2bn (Hist1h2bn), mRNA.	0.624871	8.31225	3.79007	0.0012638	0.131049	-0.825456
10565794	NM_009825	Serpinh1	serine (or cysteine) peptidase inhibitor, clade H, member 1	NM_009825	RefSeq	Mus musculus serine (or cysteine) peptidase inhibitor, clade H, member 1 (Serpinh1), transcript variant 1, mRNA.	0.65571	7.39278	3.78699	0.00127268	0.131049	-0.831646
10408072	NM_178182	Hist1h2ai	histone cluster 1, H2ai	NM_178182	RefSeq	Mus musculus histone cluster 1, H2ai (Hist1h2ai), mRNA.	0.724062	9.2103	3.78624	0.00127484	0.131049	-0.833147
10549730	NM_201355	Nat14	N-acetyltransferase 14	NM_201355	RefSeq	Mus musculus N-acetyltransferase 14 (Nat14), mRNA.	0.354335	6.56637	3.77897	0.00129603	0.132599	-0.84773
10453006	NM_001024806	Cebpz	CCAAT/enhancer binding protein zeta	NM_001024806	RefSeq	Mus musculus CCAAT/enhancer binding protein zeta (Cebpz), mRNA.	-0.688207	8.21247	-3.77553	0.00130619	0.133011	-0.85464
10398364	---	NA	NA	DQ267102	GenBank	Mus musculus Im snoRNA 3, complete sequence.	1.24443	7.43667	3.7676	0.0013299	0.134769	-0.870549
10503123	NM_026534	Ubxn2b	UBX domain protein 2B	NM_026534	RefSeq	Mus musculus UBX domain protein 2B (Ubxn2b), mRNA.	0.495506	7.89569	3.76005	0.00135286	0.134769	-0.885689
10404028	NM_145073	Hist1h3g	histone cluster 1, H3g	NM_145073	RefSeq	Mus musculus histone cluster 1, H3g (Hist1h3g), mRNA.	0.764037	8.26517	3.76	0.00135299	0.134769	-0.885779
10365199	NM_001142963	Gm10778	predicted gene 10778	NM_001142963	RefSeq	Mus musculus predicted gene 10778 (Gm10778), mRNA.	-0.328175	6.4946	-3.75688	0.00136259	0.134769	-0.892034
10437594	NM_001003918	Usp7	ubiquitin specific peptidase 7	NM_001003918	RefSeq	Mus musculus ubiquitin specific peptidase 7 (Usp7), mRNA.	-0.297169	10.3998	-3.75622	0.00136465	0.134769	-0.893369
10525473	NM_001039723	Tmem120b	transmembrane protein 120B	NM_001039723	RefSeq	Mus musculus transmembrane protein 120B (Tmem120b), mRNA.	0.466887	7.6796	3.75413	0.00137112	0.134769	-0.897552
10569569	NM_007803	Cttn	cortactin	NM_007803	RefSeq	Mus musculus cortactin (Cttn), mRNA.	-0.369841	8.89212	-3.75226	0.00137695	0.134769	-0.901302
10583034	NM_029775	Dcun1d5	DCN1, defective in cullin neddylation 1, domain containing 5 (S. cerevisiae)	NM_029775	RefSeq	Mus musculus DCN1, defective in cullin neddylation 1, domain containing 5 (S. cerevisiae) (Dcun1d5), mRNA.	-0.507608	8.39144	-3.7503	0.00138308	0.134769	-0.905237
10390763	NM_007719	Ccr7	chemokine (C-C motif) receptor 7	NM_007719	RefSeq	Mus musculus chemokine (C-C motif) receptor 7 (Ccr7), mRNA.	0.49222	6.54817	3.74883	0.00138769	0.134769	-0.90818
10408118	NM_178186	Hist1h2ag	histone cluster 1, H2ag	NM_178186	RefSeq	Mus musculus histone cluster 1, H2ag (Hist1h2ag), mRNA.	0.793166	10.955	3.74765	0.00139143	0.134769	-0.91056
10556350	NM_133758	Usp47	ubiquitin specific peptidase 47	NM_133758	RefSeq	Mus musculus ubiquitin specific peptidase 47 (Usp47), mRNA.	-0.497658	9.95487	-3.74656	0.00139486	0.134769	-0.912733
10551998	---	NA	NA	---	NA	NA	-0.979939	12.7395	-3.7437	0.00140395	0.134769	-0.91848
10440543	NM_001081068	Ltn1	listerin E3 ubiquitin protein ligase 1	NM_001081068	RefSeq	Mus musculus listerin E3 ubiquitin protein ligase 1 (Ltn1), mRNA.	-0.532969	7.77521	-3.74082	0.00141312	0.134769	-0.92424
10354630	NM_001033194	Gtf3c3	general transcription factor IIIC, polypeptide 3	NM_001033194	RefSeq	Mus musculus general transcription factor IIIC, polypeptide 3 (Gtf3c3), mRNA.	-0.391879	8.20235	-3.73431	0.00143413	0.134769	-0.937293
10404630	NM_024242	Riok1	RIO kinase 1 (yeast)	NM_024242	RefSeq	Mus musculus RIO kinase 1 (yeast) (Riok1), mRNA.	-0.423345	7.04803	-3.73204	0.00144154	0.134769	-0.941853
10475264	NM_010761	Ccndbp1	cyclin D-type binding-protein 1	NM_010761	RefSeq	Mus musculus cyclin D-type binding-protein 1 (Ccndbp1), mRNA.	-0.33133	8.6628	-3.73014	0.00144775	0.134769	-0.945655
10433472	NM_001081400	1810013L24Rik	RIKEN cDNA 1810013L24 gene	NM_001081400	RefSeq	Mus musculus RIKEN cDNA 1810013L24 gene (1810013L24Rik), mRNA.	-0.327156	9.66846	-3.72985	0.0014487	0.134769	-0.946234
10579839	BC094410	Rpl21	ribosomal protein L21	BC094410	GenBank	Mus musculus ribosomal protein L21, mRNA (cDNA clone MGC:106858 IMAGE:1195613), complete cds.	0.658569	7.43626	3.72826	0.00145394	0.134769	-0.949429
10440600	NM_009840	Cct8	chaperonin containing Tcp1, subunit 8 (theta)	NM_009840	RefSeq	Mus musculus chaperonin containing Tcp1, subunit 8 (theta) (Cct8), mRNA.	-0.475368	10.263	-3.72504	0.0014646	0.13518	-0.955892
10416510	NM_013745	Nufip1	nuclear fragile X mental retardation protein interacting protein 1	NM_013745	RefSeq	Mus musculus nuclear fragile X mental retardation protein interacting protein 1 (Nufip1), mRNA.	-0.565514	9.04004	-3.71992	0.00148168	0.135672	-0.966145
10561831	NM_152814	Zfp566	zinc finger protein 566	NM_152814	RefSeq	Mus musculus zinc finger protein 566 (Zfp566), mRNA.	-0.379601	6.58004	-3.71926	0.00148392	0.135672	-0.967481
10349239	NM_026472	Mki67ip	Mki67 (FHA domain) interacting nucleolar phosphoprotein	NM_026472	RefSeq	Mus musculus Mki67 (FHA domain) interacting nucleolar phosphoprotein (Mki67ip), mRNA.	-0.516393	9.99845	-3.71783	0.0014887	0.135672	-0.970331
10398678	NM_173363	Eif5	eukaryotic translation initiation factor 5	NM_173363	RefSeq	Mus musculus eukaryotic translation initiation factor 5 (Eif5), transcript variant 1, mRNA.	-0.467406	11.5359	-3.71288	0.0015055	0.136629	-0.980252
10375290	NM_148673	Slu7	SLU7 splicing factor homolog (S. cerevisiae)	NM_148673	RefSeq	Mus musculus SLU7 splicing factor homolog (S. cerevisiae) (Slu7), transcript variant 1, mRNA.	-0.432277	8.68218	-3.7085	0.00152052	0.136925	-0.989036
10528268	NM_011203	Ptpn12	protein tyrosine phosphatase, non-receptor type 12	NM_011203	RefSeq	Mus musculus protein tyrosine phosphatase, non-receptor type 12 (Ptpn12), mRNA.	-0.397732	9.48421	-3.70825	0.00152139	0.136925	-0.989538
10424686	BC025446	cDNA sequence BC025446	15 D3|15	BC025446	GenBank	Mus musculus cDNA sequence BC025446, mRNA (cDNA clone MGC:29251 IMAGE:5053382), complete cds.	0.531489	10.864	3.70383	0.00153672	0.137733	-0.998406
10363241	NM_027375	Gcc2	GRIP and coiled-coil domain containing 2	NM_027375	RefSeq	Mus musculus GRIP and coiled-coil domain containing 2 (Gcc2), mRNA.	-0.663843	8.44768	-3.70136	0.00154534	0.137936	-1.00336
10511896	AK144923	BC024582	cDNA sequence BC024582	AK144923	GenBank HTC	Mus musculus mammary gland RCB-0526 Jyg-MC(A) cDNA, RIKEN full-length enriched library, clone:G830004C14 product:hypothetical protein, full insert sequence.	0.737201	6.43002	3.69711	0.00156029	0.138439	-1.01187
10405504	NM_007596	Caml	calcium modulating ligand	NM_007596	RefSeq	Mus musculus calcium modulating ligand (Caml), mRNA.	-0.286813	8.74107	-3.69613	0.00156374	0.138439	-1.01382
10408202	NM_178205	Hist1h3e	histone cluster 1, H3e	NM_178205	RefSeq	Mus musculus histone cluster 1, H3e (Hist1h3e), mRNA.	0.820323	11.123	3.69254	0.00157651	0.139002	-1.02102
10500091	NM_027013	Scnm1	sodium channel modifier 1	NM_027013	RefSeq	Mus musculus sodium channel modifier 1 (Scnm1), transcript variant 1, mRNA.	-0.576707	9.27846	-3.68848	0.0015911	0.139721	-1.02917
10490250	NM_001099308	Gm14391	predicted gene 14391	NM_001099308	RefSeq	Mus musculus predicted gene 14391 (Gm14391), transcript variant 1, mRNA.	-0.921441	8.59091	-3.68452	0.00160543	0.140073	-1.0371
10578019	NM_010948	Nudc	nuclear distribution gene C homolog (Aspergillus)	NM_010948	RefSeq	Mus musculus nuclear distribution gene C homolog (Aspergillus) (Nudc), mRNA.	-0.651841	9.67185	-3.68371	0.00160838	0.140073	-1.03872
10409202	---	NA	NA	BC006770	GenBank	Mus musculus LOC434536, mRNA (cDNA clone MGC:8099 IMAGE:3588650), complete cds.	0.696257	5.95185	3.68098	0.00161836	0.140073	-1.04419
10476276	NM_144888	Mavs	mitochondrial antiviral signaling protein	NM_144888	RefSeq	Mus musculus mitochondrial antiviral signaling protein (Mavs), nuclear gene encoding mitochondrial protein, mRNA.	0.354059	10.9647	3.6801	0.0016216	0.140073	-1.04596
10345626	NM_198303	Eif5b	eukaryotic translation initiation factor 5B	NM_198303	RefSeq	Mus musculus eukaryotic translation initiation factor 5B (Eif5b), mRNA.	-0.541502	8.53496	-3.67852	0.0016274	0.140073	-1.04912
10483381	NM_016866	Stk39	serine/threonine kinase 39, STE20/SPS1 homolog (yeast)	NM_016866	RefSeq	Mus musculus serine/threonine kinase 39, STE20/SPS1 homolog (yeast) (Stk39), mRNA.	0.60242	7.70234	3.67183	0.00165224	0.141648	-1.06251
10479902	NM_001081131	Dhtkd1	dehydrogenase E1 and transketolase domain containing 1	NM_001081131	RefSeq	Mus musculus dehydrogenase E1 and transketolase domain containing 1 (Dhtkd1), nuclear gene encoding mitochondrial protein, mRNA.	1.1781	10.3218	3.6664	0.00167267	0.142836	-1.07338
10472630	NM_001081548	Ubr3	ubiquitin protein ligase E3 component n-recognin 3	NM_001081548	RefSeq	Mus musculus ubiquitin protein ligase E3 component n-recognin 3 (Ubr3), transcript variant 1, mRNA.	-0.386644	10.2368	-3.66449	0.00167994	0.142894	-1.07722
10579607	BC026418	B3gnt3	UDP-GlcNAc:betaGal beta-1,3-N-acetylglucosaminyltransferase 3	BC004040	GenBank	Mus musculus CCR4-NOT transcription complex, subunit 8, mRNA (cDNA clone MGC:7665 IMAGE:3496188), complete cds.	1.26475	6.29754	3.65749	0.00170678	0.143301	-1.09124
10404049	NM_178204	Hist1h3d	histone cluster 1, H3d	NM_178204	RefSeq	Mus musculus histone cluster 1, H3d (Hist1h3d), mRNA.	0.717062	11.9293	3.65634	0.00171121	0.143301	-1.09353
10387111	NM_025510	2310004I24Rik	RIKEN cDNA 2310004I24 gene	NM_025510	RefSeq	Mus musculus RIKEN cDNA 2310004I24 gene (2310004I24Rik), mRNA.	-0.292327	7.91789	-3.65381	0.00172107	0.143301	-1.09861
10571321	NM_177741	Ppp1r3b	protein phosphatase 1, regulatory (inhibitor) subunit 3B	NM_177741	RefSeq	Mus musculus protein phosphatase 1, regulatory (inhibitor) subunit 3B (Ppp1r3b), mRNA.	0.899797	9.32486	3.6536	0.00172186	0.143301	-1.09901
10376312	NM_028451	Larp1	La ribonucleoprotein domain family, member 1	NM_028451	RefSeq	Mus musculus La ribonucleoprotein domain family, member 1 (Larp1), mRNA.	-0.459428	11.1666	-3.65327	0.00172315	0.143301	-1.09968
10542824	NM_145573	Mrps35	mitochondrial ribosomal protein S35	NM_145573	RefSeq	Mus musculus mitochondrial ribosomal protein S35 (Mrps35), nuclear gene encoding mitochondrial protein, mRNA.	-0.482138	8.62066	-3.65296	0.00172437	0.143301	-1.1003
10348004	NM_027357	Psmd1	proteasome (prosome, macropain) 26S subunit, non-ATPase, 1	NM_027357	RefSeq	Mus musculus proteasome (prosome, macropain) 26S subunit, non-ATPase, 1 (Psmd1), mRNA.	-0.349365	11.7855	-3.65027	0.00173491	0.143339	-1.10569
10386495	NM_153080	Tom1l2	target of myb1-like 2 (chicken)	NM_153080	RefSeq	Mus musculus target of myb1-like 2 (chicken) (Tom1l2), transcript variant 1, mRNA.	-0.450661	8.22948	-3.64947	0.00173804	0.143339	-1.10728
10423005	NM_207216	Ugt3a1	UDP glycosyltransferases 3 family, polypeptide A1	NM_207216	RefSeq	Mus musculus UDP glycosyltransferases 3 family, polypeptide A1 (Ugt3a1), mRNA.	1.48808	10.5312	3.64435	0.00175829	0.144137	-1.11753
10501084	NM_001044382	Prok1	prokineticin 1	NM_001044382	RefSeq	Mus musculus prokineticin 1 (Prok1), mRNA.	0.896326	7.6467	3.6409	0.00177211	0.144137	-1.12445
10579894	NM_020259	Hhip	Hedgehog-interacting protein	NM_020259	RefSeq	Mus musculus Hedgehog-interacting protein (Hhip), mRNA.	-0.725156	6.40478	-3.63963	0.00177719	0.144137	-1.12698
10525657	NM_026603	Denr	density-regulated protein	NM_026603	RefSeq	Mus musculus density-regulated protein (Denr), mRNA.	-0.613824	8.75929	-3.63811	0.0017833	0.144137	-1.13002
10514865	NM_025590	Acot11	acyl-CoA thioesterase 11	NM_025590	RefSeq	Mus musculus acyl-CoA thioesterase 11 (Acot11), mRNA.	1.13874	7.15323	3.63763	0.00178526	0.144137	-1.13099
10363599	NM_027425	Rufy2	RUN and FYVE domain-containing 2	NM_027425	RefSeq	Mus musculus RUN and FYVE domain-containing 2 (Rufy2), mRNA.	-0.420301	7.15834	-3.63626	0.0017908	0.144137	-1.13373
10549361	NM_026281	Tm7sf3	transmembrane 7 superfamily member 3	NM_026281	RefSeq	Mus musculus transmembrane 7 superfamily member 3 (Tm7sf3), mRNA.	-0.392591	10.8613	-3.63129	0.00181106	0.144691	-1.14368
10453461	NM_001081034	Fbxo11	F-box protein 11	NM_001081034	RefSeq	Mus musculus F-box protein 11 (Fbxo11), mRNA.	-0.416215	9.09284	-3.63046	0.00181447	0.144691	-1.14534
10593508	NM_029936	Ddx10	DEAD (Asp-Glu-Ala-Asp) box polypeptide 10	NM_029936	RefSeq	Mus musculus DEAD (Asp-Glu-Ala-Asp) box polypeptide 10 (Ddx10), mRNA.	-0.465203	8.05942	-3.62851	0.00182249	0.144798	-1.14924
10582941	NM_027545	Cwf19l2	CWF19-like 2, cell cycle control (S. pombe)	NM_027545	RefSeq	Mus musculus CWF19-like 2, cell cycle control (S. pombe) (Cwf19l2), mRNA.	-0.658333	7.39955	-3.61404	0.00188314	0.148425	-1.17818
10390691	NM_145434	Nr1d1	nuclear receptor subfamily 1, group D, member 1	NM_145434	RefSeq	Mus musculus nuclear receptor subfamily 1, group D, member 1 (Nr1d1), mRNA.	-1.72071	10.3051	-3.6139	0.00188373	0.148425	-1.17846
10514173	NM_026724	Rpl34	ribosomal protein L34	NM_026724	RefSeq	Mus musculus ribosomal protein L34 (Rpl34), transcript variant 1, mRNA.	-0.663952	8.20648	-3.61232	0.00189047	0.148425	-1.18162
10446334	NM_133236	Glcci1	glucocorticoid induced transcript 1	NM_133236	RefSeq	Mus musculus glucocorticoid induced transcript 1 (Glcci1), transcript variant 1, mRNA.	0.778976	8.88516	3.61035	0.00189892	0.148425	-1.18556
10494405	NM_178215	Hist2h3b	histone cluster 2, H3b	NM_178215	RefSeq	Mus musculus histone cluster 2, H3b (Hist2h3b), mRNA.	0.815363	11.7877	3.60824	0.00190801	0.148425	-1.18979
10531428	NM_183392	Nup54	nucleoporin 54	NM_183392	RefSeq	Mus musculus nucleoporin 54 (Nup54), mRNA.	-0.331647	8.84056	-3.60797	0.0019092	0.148425	-1.19034
10416379	NM_011506	Sucla2	succinate-Coenzyme A ligase, ADP-forming, beta subunit	NM_011506	RefSeq	Mus musculus succinate-Coenzyme A ligase, ADP-forming, beta subunit (Sucla2), nuclear gene encoding mitochondrial protein, mRNA.	-0.738843	10.6913	-3.60118	0.00193873	0.149333	-1.2039
10495012	NM_013629	Phtf1	putative homeodomain transcription factor 1	NM_013629	RefSeq	Mus musculus putative homeodomain transcription factor 1 (Phtf1), transcript variant 1, mRNA.	-0.363323	6.83157	-3.59738	0.00195546	0.149333	-1.2115
10577096	NM_178708	Pcid2	PCI domain containing 2	NM_178708	RefSeq	Mus musculus PCI domain containing 2 (Pcid2), mRNA.	-0.3555	8.18576	-3.59374	0.00197162	0.149333	-1.21878
10363281	NM_011240	Ranbp2	RAN binding protein 2	NM_011240	RefSeq	Mus musculus RAN binding protein 2 (Ranbp2), mRNA.	-0.325719	9.98281	-3.59074	0.00198505	0.149333	-1.22478
10463153	NM_024431	Morf4l1	mortality factor 4 like 1	NM_024431	RefSeq	Mus musculus mortality factor 4 like 1 (Morf4l1), transcript variant 2, mRNA.	-0.321555	11.8015	-3.59064	0.00198549	0.149333	-1.22497
10362520	NM_008229	Hdac2	histone deacetylase 2	NM_008229	RefSeq	Mus musculus histone deacetylase 2 (Hdac2), mRNA.	-0.496386	8.8899	-3.58999	0.00198845	0.149333	-1.22629
10494039	NM_177250	Lingo4	leucine rich repeat and Ig domain containing 4	NM_177250	RefSeq	Mus musculus leucine rich repeat and Ig domain containing 4 (Lingo4), mRNA.	0.364142	7.43194	3.5897	0.00198973	0.149333	-1.22686
10414374	NM_008477	Ktn1	kinectin 1	NM_008477	RefSeq	Mus musculus kinectin 1 (Ktn1), mRNA.	-0.830828	7.04689	-3.58393	0.00201586	0.15047	-1.2384
10543524	NM_028900	Gcc1	golgi coiled coil 1	NM_028900	RefSeq	Mus musculus golgi coiled coil 1 (Gcc1), mRNA.	-0.261828	6.84637	-3.5833	0.00201876	0.15047	-1.23967
10499431	NM_018804	Syt11	synaptotagmin XI	NM_018804	RefSeq	Mus musculus synaptotagmin XI (Syt11), mRNA.	0.715029	6.73205	3.57728	0.0020464	0.151368	-1.25169
10379968	NM_019756	Tubd1	tubulin, delta 1	NM_019756	RefSeq	Mus musculus tubulin, delta 1 (Tubd1), mRNA.	0.471864	7.29382	3.57613	0.00205174	0.151368	-1.25399
10402179	NM_211355	Smek1	SMEK homolog 1, suppressor of mek1 (Dictyostelium)	NM_211355	RefSeq	Mus musculus SMEK homolog 1, suppressor of mek1 (Dictyostelium) (Smek1), transcript variant 1, mRNA.	-0.390898	10.4289	-3.56943	0.00208306	0.153158	-1.26738
10538684	NM_001081145	Tigd2	tigger transposable element derived 2	NM_001081145	RefSeq	Mus musculus tigger transposable element derived 2 (Tigd2), mRNA.	-0.485138	8.03033	-3.56647	0.00209701	0.153545	-1.27328
10370632	NM_144528	Rnf126	ring finger protein 126	NM_144528	RefSeq	Mus musculus ring finger protein 126 (Rnf126), transcript variant 1, mRNA.	-0.358212	10.0064	-3.56532	0.00210249	0.153545	-1.27559
10408200	NM_175655	Hist1h4f	histone cluster 1, H4f	NM_175655	RefSeq	Mus musculus histone cluster 1, H4f (Hist1h4f), mRNA.	0.602993	8.8117	3.56184	0.00211909	0.154238	-1.28254
10351583	NM_011070	Pfdn2	prefoldin 2	NM_011070	RefSeq	Mus musculus prefoldin 2 (Pfdn2), mRNA.	-0.400414	8.87664	-3.55902	0.00213263	0.154705	-1.28817
10592266	NM_001145960	Slc37a2	solute carrier family 37 (glycerol-3-phosphate transporter), member 2	NM_001145960	RefSeq	Mus musculus solute carrier family 37 (glycerol-3-phosphate transporter), member 2 (Slc37a2), transcript variant 1, mRNA.	0.446447	6.80501	3.55718	0.00214151	0.154831	-1.29184
10533367	NM_028037	Acad10	acyl-Coenzyme A dehydrogenase family, member 10	NM_028037	RefSeq	Mus musculus acyl-Coenzyme A dehydrogenase family, member 10 (Acad10), mRNA.	0.674387	8.21255	3.55386	0.00215765	0.15548	-1.29848
10533256	NM_145211	Oas1a	2'-5' oligoadenylate synthetase 1A	NM_145211	RefSeq	Mus musculus 2'-5' oligoadenylate synthetase 1A (Oas1a), mRNA.	0.687705	7.1295	3.55169	0.00216825	0.155518	-1.30281
10405994	NM_138596	Med10	mediator of RNA polymerase II transcription, subunit 10 homolog (NUT2, S. cerevisiae)	NM_138596	RefSeq	Mus musculus mediator of RNA polymerase II transcription, subunit 10 homolog (NUT2, S. cerevisiae) (Med10), mRNA.	-0.368173	8.82396	-3.55082	0.00217252	0.155518	-1.30455
10525365	NM_001042489	Hvcn1	hydrogen voltage-gated channel 1	NM_001042489	RefSeq	Mus musculus hydrogen voltage-gated channel 1 (Hvcn1), transcript variant 1, mRNA.	0.66505	6.27943	3.5482	0.0021854	0.155712	-1.30978
10470665	NM_198033	Setx	senataxin	NM_198033	RefSeq	Mus musculus senataxin (Setx), mRNA.	-0.317083	9.21658	-3.5466	0.0021933	0.155712	-1.31296
10531931	NM_010097	Sparcl1	SPARC-like 1	NM_010097	RefSeq	Mus musculus SPARC-like 1 (Sparcl1), mRNA.	1.05576	8.88292	3.5459	0.00219677	0.155712	-1.31436
10580953	---	NA	NA	ENSMUST00000083155	ENSEMBL	ncrna:snoRNA chromosome:NCBIM37:8:98269960:98270095:-1 gene:ENSMUSG00000065089	0.699333	6.78091	3.54001	0.00222623	0.156132	-1.32614
10589654	NM_001146059	Als2cl	ALS2 C-terminal like	NM_001146059	RefSeq	Mus musculus ALS2 C-terminal like (Als2cl), transcript variant 2, mRNA.	-0.373959	7.26585	-3.53918	0.0022304	0.156132	-1.32779
10489985	NM_015731	Atp9a	ATPase, class II, type 9A	NM_015731	RefSeq	Mus musculus ATPase, class II, type 9A (Atp9a), mRNA.	0.439944	9.61654	3.5376	0.00223836	0.156132	-1.33094
10398795	NM_001081169	Aspg	asparaginase homolog (S. cerevisiae)	NM_001081169	RefSeq	Mus musculus asparaginase homolog (S. cerevisiae) (Aspg), mRNA.	-0.6593	9.39509	-3.53747	0.00223905	0.156132	-1.33121
10450063	NM_011296	Rps18	ribosomal protein S18	NM_011296	RefSeq	Mus musculus ribosomal protein S18 (Rps18), mRNA.	0.773545	11.5104	3.53538	0.00224963	0.156132	-1.33537
10581560	NM_010817	Psmd7	proteasome (prosome, macropain) 26S subunit, non-ATPase, 7	NM_010817	RefSeq	Mus musculus proteasome (prosome, macropain) 26S subunit, non-ATPase, 7 (Psmd7), mRNA.	-0.284582	10.6267	-3.53353	0.00225905	0.156132	-1.33907
10497356	NM_001002898	Sirpb1a	signal-regulatory protein beta 1A	NM_001002898	RefSeq	Mus musculus signal-regulatory protein beta 1A (Sirpb1a), transcript variant 3, mRNA.	1.73106	5.43352	3.53277	0.00226292	0.156132	-1.34058
10531633	NM_001077265	Hnrnpd	heterogeneous nuclear ribonucleoprotein D	NM_001077265	RefSeq	Mus musculus heterogeneous nuclear ribonucleoprotein D (Hnrnpd), transcript variant 1, mRNA.	-0.481639	8.69589	-3.53178	0.002268	0.156132	-1.34256
10412650	NM_027782	Kctd6	potassium channel tetramerisation domain containing 6	NM_027782	RefSeq	Mus musculus potassium channel tetramerisation domain containing 6 (Kctd6), mRNA.	-0.325149	8.31226	-3.53047	0.00227468	0.156132	-1.34516
10357833	NM_001167949	Atp2b4	ATPase, Ca++ transporting, plasma membrane 4	NM_001167949	RefSeq	Mus musculus ATPase, Ca++ transporting, plasma membrane 4 (Atp2b4), transcript variant x/b, mRNA.	0.354404	7.24276	3.52556	0.00230008	0.156231	-1.35497
10396795	NM_026114	Eif2s1	eukaryotic translation initiation factor 2, subunit 1 alpha	NM_026114	RefSeq	Mus musculus eukaryotic translation initiation factor 2, subunit 1 alpha (Eif2s1), mRNA.	-0.413374	9.39303	-3.5243	0.00230662	0.156231	-1.35748
10525271	NM_172722	Naa25	N(alpha)-acetyltransferase 25, NatB auxiliary subunit	NM_172722	RefSeq	Mus musculus N(alpha)-acetyltransferase 25, NatB auxiliary subunit (Naa25), mRNA.	-0.398004	9.06553	-3.52299	0.00231343	0.156231	-1.36009
10386683	NM_026183	Slc47a1	solute carrier family 47, member 1	NM_026183	RefSeq	Mus musculus solute carrier family 47, member 1 (Slc47a1), mRNA.	0.550524	10.1124	3.52003	0.00232897	0.156231	-1.366
10538318	NM_025816	Tax1bp1	Tax1 (human T-cell leukemia virus type I) binding protein 1	NM_025816	RefSeq	Mus musculus Tax1 (human T-cell leukemia virus type I) binding protein 1 (Tax1bp1), mRNA.	-0.580192	10.3439	-3.51841	0.0023375	0.156231	-1.36923
10596893	NM_010017	Dag1	dystroglycan 1	NM_010017	RefSeq	Mus musculus dystroglycan 1 (Dag1), mRNA.	0.304334	9.65027	3.51591	0.00235074	0.156231	-1.37422
10363541	NM_007494	Ass1	argininosuccinate synthetase 1	NM_007494	RefSeq	Mus musculus argininosuccinate synthetase 1 (Ass1), mRNA.	-0.329397	13.6802	-3.51564	0.00235217	0.156231	-1.37476
10477061	NM_029688	Srxn1	sulfiredoxin 1 homolog (S. cerevisiae)	NM_029688	RefSeq	Mus musculus sulfiredoxin 1 homolog (S. cerevisiae) (Srxn1), mRNA.	-0.464419	10.0911	-3.51421	0.00235974	0.156231	-1.3776
10408094	NM_001177544	Hist1h2ao	histone cluster 1, H2ao	NM_001177544	RefSeq	Mus musculus histone cluster 1, H2ao (Hist1h2ao), mRNA.	0.791983	7.89843	3.51371	0.00236241	0.156231	-1.3786
10524124	NM_008146	Golga3	golgi autoantigen, golgin subfamily a, 3	NM_008146	RefSeq	Mus musculus golgi autoantigen, golgin subfamily a, 3 (Golga3), mRNA.	-0.336735	8.15171	-3.51286	0.00236698	0.156231	-1.38031
10555862	NM_030684	Trim34	tripartite motif-containing 34	NM_030684	RefSeq	Mus musculus tripartite motif-containing 34 (Trim34), mRNA.	0.628578	6.68391	3.51251	0.00236881	0.156231	-1.38099
10543783	NM_011184	Psma3	proteasome (prosome, macropain) subunit, alpha type 3	NM_011184	RefSeq	Mus musculus proteasome (prosome, macropain) subunit, alpha type 3 (Psma3), mRNA.	-0.397214	11.194	-3.51151	0.00237418	0.156231	-1.38299
10449051	NM_019719	Stub1	STIP1 homology and U-Box containing protein 1	NM_019719	RefSeq	Mus musculus STIP1 homology and U-Box containing protein 1 (Stub1), mRNA.	-0.387682	8.86774	-3.51049	0.00237964	0.156231	-1.38502
10607806	NM_177429	Ofd1	oral-facial-digital syndrome 1 gene homolog (human)	NM_177429	RefSeq	Mus musculus oral-facial-digital syndrome 1 gene homolog (human) (Ofd1), mRNA.	-0.458306	6.60934	-3.50821	0.00239196	0.156231	-1.38958
10535739	NM_011669	Usp12	ubiquitin specific peptidase 12	NM_011669	RefSeq	Mus musculus ubiquitin specific peptidase 12 (Usp12), mRNA.	0.550674	8.07955	3.50698	0.00239857	0.156231	-1.39202
10515051	NM_133885	Osbpl9	oxysterol binding protein-like 9	NM_133885	RefSeq	Mus musculus oxysterol binding protein-like 9 (Osbpl9), transcript variant a, mRNA.	-0.34149	10.9754	-3.50247	0.00242313	0.156889	-1.40102
10590060	NM_133710	Ctdspl	CTD (carboxy-terminal domain, RNA polymerase II, polypeptide A) small phosphatase-like	NM_133710	RefSeq	Mus musculus CTD (carboxy-terminal domain, RNA polymerase II, polypeptide A) small phosphatase-like (Ctdspl), mRNA.	0.434231	8.17146	3.49661	0.00245539	0.158175	-1.41271
10565081	NM_011590	Timm17a	translocase of inner mitochondrial membrane 17a	NM_011590	RefSeq	Mus musculus translocase of inner mitochondrial membrane 17a (Timm17a), nuclear gene encoding mitochondrial protein, mRNA.	-0.438916	9.15264	-3.49314	0.00247469	0.158786	-1.41962
10476620	NM_021335	Snrpb2	U2 small nuclear ribonucleoprotein B	NM_021335	RefSeq	Mus musculus U2 small nuclear ribonucleoprotein B (Snrpb2), mRNA.	-0.572989	9.44163	-3.49188	0.00248172	0.158786	-1.42213
10399874	NM_007530	Bcap29	B-cell receptor-associated protein 29	NM_007530	RefSeq	Mus musculus B-cell receptor-associated protein 29 (Bcap29), transcript variant 1, mRNA.	-0.396982	8.79965	-3.48733	0.00250733	0.159953	-1.4312
10498921	NM_019911	Tdo2	tryptophan 2,3-dioxygenase	NM_019911	RefSeq	Mus musculus tryptophan 2,3-dioxygenase (Tdo2), mRNA.	-0.445231	13.1426	-3.48433	0.00252434	0.160341	-1.43717
10473847	NM_007387	Acp2	acid phosphatase 2, lysosomal	NM_007387	RefSeq	Mus musculus acid phosphatase 2, lysosomal (Acp2), mRNA.	0.50972	10.4685	3.48365	0.00252821	0.160341	-1.43852
10487930	NM_011045	Pcna	proliferating cell nuclear antigen	NM_011045	RefSeq	Mus musculus proliferating cell nuclear antigen (Pcna), mRNA.	0.513312	10.3106	3.48096	0.00254362	0.160419	-1.44389
10458560	NM_010197	Fgf1	fibroblast growth factor 1	NM_010197	RefSeq	Mus musculus fibroblast growth factor 1 (Fgf1), mRNA.	0.851876	9.18453	3.47967	0.00255102	0.160419	-1.44646
10408083	NM_178207	Hist1h3i	histone cluster 1, H3i	NM_178207	RefSeq	Mus musculus histone cluster 1, H3i (Hist1h3i), mRNA.	0.91768	9.35769	3.47957	0.00255162	0.160419	-1.44666
10593413	BC027409	2310030G06Rik	RIKEN cDNA 2310030G06 gene	BC027409	GenBank	Mus musculus RIKEN cDNA 2310030G06 gene, mRNA (cDNA clone MGC:35700 IMAGE:4035256), complete cds.	-0.367297	8.46713	-3.47631	0.00257042	0.161134	-1.45315
10387992	NM_172394	Nup88	nucleoporin 88	NM_172394	RefSeq	Mus musculus nucleoporin 88 (Nup88), transcript variant 1, mRNA.	-0.364804	10.0062	-3.47388	0.00258453	0.161239	-1.45799
10378013	NM_027186	Rpain	RPA interacting protein	NM_027186	RefSeq	Mus musculus RPA interacting protein (Rpain), mRNA.	-0.40874	7.82557	-3.47346	0.00258696	0.161239	-1.45882
10608138	NM_012008	Ddx3y	DEAD (Asp-Glu-Ala-Asp) box polypeptide 3, Y-linked	NM_012008	RefSeq	Mus musculus DEAD (Asp-Glu-Ala-Asp) box polypeptide 3, Y-linked (Ddx3y), mRNA.	-0.54854	9.61957	-3.4684	0.00261666	0.161495	-1.4689
10396064	NM_172054	Txndc9	thioredoxin domain containing 9	NM_172054	RefSeq	Mus musculus thioredoxin domain containing 9 (Txndc9), mRNA.	-0.46722	10.4669	-3.468	0.00261905	0.161495	-1.4697
10507418	NM_001111277	Eif2b3	eukaryotic translation initiation factor 2B, subunit 3	NM_001111277	RefSeq	Mus musculus eukaryotic translation initiation factor 2B, subunit 3 (Eif2b3), transcript variant 1, mRNA.	-0.532168	8.83866	-3.46779	0.00262028	0.161495	-1.47012
10547719	NM_153508	Clstn3	calsyntenin 3	NM_153508	RefSeq	Mus musculus calsyntenin 3 (Clstn3), mRNA.	0.453053	6.1027	3.46688	0.00262563	0.161495	-1.47192
10455346	NM_001039474	Tcerg1	transcription elongation regulator 1 (CA150)	NM_001039474	RefSeq	Mus musculus transcription elongation regulator 1 (CA150) (Tcerg1), mRNA.	-0.519477	7.88131	-3.46534	0.00263481	0.161495	-1.475
10395984	NM_177805	Fam179b	family with sequence similarity 179, member B	NM_177805	RefSeq	Mus musculus family with sequence similarity 179, member B (Fam179b), mRNA.	-0.501897	8.50808	-3.46429	0.00264102	0.161495	-1.47708
10431612	NM_026817	Rabl2	RAB, member of RAS oncogene family-like 2	NM_026817	RefSeq	Mus musculus RAB, member of RAS oncogene family-like 2 (Rabl2), mRNA.	-0.400264	6.26484	-3.46393	0.00264319	0.161495	-1.47781
10466932	NM_013754	Insl6	insulin-like 6	NM_013754	RefSeq	Mus musculus insulin-like 6 (Insl6), mRNA.	-0.569892	5.72294	-3.45953	0.0026695	0.162295	-1.48655
10511084	NM_138671	Nadk	NAD kinase	NM_138671	RefSeq	Mus musculus NAD kinase (Nadk), transcript variant 2, mRNA.	0.326468	11.7606	3.45924	0.00267125	0.162295	-1.48713
10367931	NM_181470	Ltv1	LTV1 homolog (S. cerevisiae)	NM_181470	RefSeq	Mus musculus LTV1 homolog (S. cerevisiae) (Ltv1), mRNA.	-0.472275	8.63821	-3.45667	0.00268675	0.162781	-1.49224
10602372	NM_009653	Alas2	aminolevulinic acid synthase 2, erythroid	NM_009653	RefSeq	Mus musculus aminolevulinic acid synthase 2, erythroid (Alas2), nuclear gene encoding mitochondrial protein, transcript variant 1, mRNA.	1.02541	10.0608	3.44931	0.00273169	0.164448	-1.50689
10524588	NM_026718	Ankrd13a	ankyrin repeat domain 13a	NM_026718	RefSeq	Mus musculus ankyrin repeat domain 13a (Ankrd13a), mRNA.	0.432013	9.16078	3.44838	0.00273742	0.164448	-1.50874
10376239	NR_028480	Gm12238	predicted gene 12238	NR_028480	RefSeq	Mus musculus predicted gene 12238 (Gm12238), small nucleolar RNA.	0.49381	5.9867	3.44835	0.00273761	0.164448	-1.5088
10492381	NM_001033300	Gmps	guanine monophosphate synthetase	NM_001033300	RefSeq	Mus musculus guanine monophosphate synthetase (Gmps), mRNA.	-0.454296	9.58063	-3.44414	0.00276368	0.164813	-1.51717
10529402	NM_139064	Tnip2	TNFAIP3 interacting protein 2	NM_139064	RefSeq	Mus musculus TNFAIP3 interacting protein 2 (Tnip2), mRNA.	-0.324938	6.78063	-3.44354	0.00276743	0.164813	-1.51837
10585767	NM_001122873	Ubl7	ubiquitin-like 7 (bone marrow stromal cell-derived)	NM_001122873	RefSeq	Mus musculus ubiquitin-like 7 (bone marrow stromal cell-derived) (Ubl7), transcript variant 1, mRNA.	-0.310195	10.6745	-3.44257	0.00277348	0.164813	-1.5203
10573261	NM_024184	Asf1b	ASF1 anti-silencing function 1 homolog B (S. cerevisiae)	NM_024184	RefSeq	Mus musculus ASF1 anti-silencing function 1 homolog B (S. cerevisiae) (Asf1b), mRNA.	1.02753	7.30226	3.44051	0.00278638	0.165082	-1.5244
10476834	NM_011917	Xrn2	5'-3' exoribonuclease 2	NM_011917	RefSeq	Mus musculus 5'-3' exoribonuclease 2 (Xrn2), mRNA.	-0.412872	9.29758	-3.43791	0.00280277	0.165082	-1.52957
10588509	NM_021567	Pcbp4	poly(rC) binding protein 4	NM_021567	RefSeq	Mus musculus poly(rC) binding protein 4 (Pcbp4), mRNA.	-0.465087	7.7648	-3.43661	0.00281096	0.165082	-1.53215
10368930	BC013506	1700021F05Rik	RIKEN cDNA 1700021F05 gene	BC013506	GenBank	Mus musculus RIKEN cDNA 1700021F05 gene, mRNA (cDNA clone MGC:19173 IMAGE:4224442), complete cds.	-0.660791	8.85729	-3.43603	0.00281467	0.165082	-1.53331
10358050	NM_011590	Timm17a	translocase of inner mitochondrial membrane 17a	NM_011590	RefSeq	Mus musculus translocase of inner mitochondrial membrane 17a (Timm17a), nuclear gene encoding mitochondrial protein, mRNA.	-0.446696	10.0211	-3.43581	0.00281605	0.165082	-1.53375
10345482	NM_033570	Cnnm4	cyclin M4	NM_033570	RefSeq	Mus musculus cyclin M4 (Cnnm4), mRNA.	0.320404	6.76343	3.43447	0.00282459	0.165136	-1.53642
10382985	NM_027827	Afmid	arylformamidase	NM_027827	RefSeq	Mus musculus arylformamidase (Afmid), mRNA.	0.716766	11.1442	3.43216	0.00283932	0.165493	-1.54101
10499425	NM_026528	2700060E02Rik	RIKEN cDNA 2700060E02 gene	NM_026528	RefSeq	Mus musculus RIKEN cDNA 2700060E02 gene (2700060E02Rik), mRNA.	-0.363476	11.0373	-3.43112	0.00284596	0.165493	-1.54307
10444895	NM_008027	Flot1	flotillin 1	NM_008027	RefSeq	Mus musculus flotillin 1 (Flot1), mRNA.	-0.406838	7.50265	-3.42763	0.0028684	0.165721	-1.55001
10586773	NM_001039519	Gtf2a2	general transcription factor II A, 2	NM_001039519	RefSeq	Mus musculus general transcription factor II A, 2 (Gtf2a2), mRNA.	-0.652943	8.37132	-3.42708	0.00287193	0.165721	-1.5511
10537078	NM_013791	Mkln1	muskelin 1, intracellular mediator containing kelch motifs	NM_013791	RefSeq	Mus musculus muskelin 1, intracellular mediator containing kelch motifs (Mkln1), mRNA.	-0.491002	10.135	-3.42427	0.00289019	0.165721	-1.55669
10395692	NM_009706	Arhgap5	Rho GTPase activating protein 5	NM_009706	RefSeq	Mus musculus Rho GTPase activating protein 5 (Arhgap5), mRNA.	-0.802469	9.10602	-3.42371	0.00289383	0.165721	-1.5578
10371277	NM_001105557	B230315N10Rik	RIKEN cDNA B230315N10 gene	NM_001105557	RefSeq	Mus musculus RIKEN cDNA B230315N10 gene (B230315N10Rik), mRNA.	-0.465741	8.81409	-3.42329	0.00289658	0.165721	-1.55864
10421697	BC116748	9030625A04Rik	RIKEN cDNA 9030625A04 gene	BC116748	GenBank	Mus musculus RIKEN cDNA 9030625A04 gene, mRNA (cDNA clone MGC:151125 IMAGE:40126067), complete cds.	0.700764	8.91834	3.42225	0.00290337	0.165721	-1.56071
10506433	NM_177259	Dab1	disabled homolog 1 (Drosophila)	NM_177259	RefSeq	Mus musculus disabled homolog 1 (Drosophila) (Dab1), transcript variant 2, mRNA.	0.920883	6.3382	3.42082	0.00291272	0.165818	-1.56354
10505982	NM_029347	Fggy	FGGY carbohydrate kinase domain containing	NM_029347	RefSeq	Mus musculus FGGY carbohydrate kinase domain containing (Fggy), transcript variant 2, mRNA.	0.816183	9.80918	3.41734	0.00293562	0.166109	-1.57046
10498296	NM_175095	Commd2	COMM domain containing 2	NM_175095	RefSeq	Mus musculus COMM domain containing 2 (Commd2), mRNA.	-0.344543	8.80969	-3.41656	0.00294077	0.166109	-1.57201
10416199	NM_026174	Entpd4	ectonucleoside triphosphate diphosphohydrolase 4	NM_026174	RefSeq	Mus musculus ectonucleoside triphosphate diphosphohydrolase 4 (Entpd4), mRNA.	0.595351	10.6621	3.41557	0.00294737	0.166109	-1.57399
10435733	NM_170599	Igsf11	immunoglobulin superfamily, member 11	NM_170599	RefSeq	Mus musculus immunoglobulin superfamily, member 11 (Igsf11), mRNA.	-0.412084	9.44193	-3.41289	0.00296517	0.166109	-1.5793
10518484	NM_173401	Fbxo44	F-box protein 44	NM_173401	RefSeq	Mus musculus F-box protein 44 (Fbxo44), transcript variant 1, mRNA.	-0.603781	7.00083	-3.41258	0.00296725	0.166109	-1.57992
10533659	NM_019765	Clip1	CAP-GLY domain containing linker protein 1	NM_019765	RefSeq	Mus musculus CAP-GLY domain containing linker protein 1 (Clip1), mRNA.	-0.541377	8.40121	-3.41139	0.00297521	0.166109	-1.58228
10464479	NM_028999	Ppp6r3	protein phosphatase 6, regulatory subunit 3	NM_028999	RefSeq	Mus musculus protein phosphatase 6, regulatory subunit 3 (Ppp6r3), transcript variant 1, mRNA.	-0.263679	10.2476	-3.40985	0.00298551	0.166109	-1.58534
10400293	NM_029545	6530401N04Rik	RIKEN cDNA 6530401N04 gene	NM_029545	RefSeq	Mus musculus RIKEN cDNA 6530401N04 gene (6530401N04Rik), mRNA.	-0.38798	7.97187	-3.40971	0.00298646	0.166109	-1.58561
10578377	NM_013522	Frg1	FSHD region gene 1	NM_013522	RefSeq	Mus musculus FSHD region gene 1 (Frg1), mRNA.	-0.399884	7.83098	-3.40967	0.00298674	0.166109	-1.5857
10582464	---	NA	NA	ENSMUST00000083981	ENSEMBL	ncrna:snRNA chromosome:NCBIM37:8:125506737:125506843:-1 gene:ENSMUSG00000065915	0.531492	7.17491	3.40166	0.00304105	0.168266	-1.6016
10488673	NM_010226	Foxs1	forkhead box S1	NM_010226	RefSeq	Mus musculus forkhead box S1 (Foxs1), mRNA.	0.3147	6.05045	3.38994	0.00312227	0.170847	-1.62487
10543846	NM_021435	Slc35b4	solute carrier family 35, member B4	NM_021435	RefSeq	Mus musculus solute carrier family 35, member B4 (Slc35b4), mRNA.	0.41045	9.25671	3.38968	0.00312412	0.170847	-1.62539
10421672	NM_026177	1200011I18Rik	RIKEN cDNA 1200011I18 gene	NM_026177	RefSeq	Mus musculus RIKEN cDNA 1200011I18 gene (1200011I18Rik), mRNA.	-0.381277	7.99946	-3.38881	0.00313023	0.170847	-1.62711
10403980	NM_178198	Hist1h2bj	histone cluster 1, H2bj	NM_178198	RefSeq	Mus musculus histone cluster 1, H2bj (Hist1h2bj), mRNA.	0.556445	10.6634	3.38748	0.00313961	0.170847	-1.62975
10401958	NM_001113199	Naca	nascent polypeptide-associated complex alpha polypeptide	NM_001113199	RefSeq	Mus musculus nascent polypeptide-associated complex alpha polypeptide (Naca), transcript variant 1, mRNA.	-0.34255	11.3805	-3.38702	0.00314283	0.170847	-1.63066
10469020	NM_178663	Bend7	BEN domain containing 7	NM_178663	RefSeq	Mus musculus BEN domain containing 7 (Bend7), transcript variant 1, mRNA.	-0.493148	8.49113	-3.38234	0.00317606	0.172222	-1.63994
10485635	NM_145380	Eif3m	eukaryotic translation initiation factor 3, subunit M	NM_145380	RefSeq	Mus musculus eukaryotic translation initiation factor 3, subunit M (Eif3m), mRNA.	-0.507676	9.0945	-3.37518	0.00322764	0.173726	-1.65415
10389590	NM_025638	Gdpd1	glycerophosphodiester phosphodiesterase domain containing 1	NM_025638	RefSeq	Mus musculus glycerophosphodiester phosphodiesterase domain containing 1 (Gdpd1), mRNA.	-0.859222	7.17414	-3.37497	0.00322913	0.173726	-1.65456
10581957	NM_026676	0610007P22Rik	RIKEN cDNA 0610007P22 gene	NM_026676	RefSeq	Mus musculus RIKEN cDNA 0610007P22 gene (0610007P22Rik), transcript variant 1, mRNA.	-0.336009	7.60724	-3.37428	0.00323415	0.173726	-1.65593
10541260	NM_001128151	Cecr2	cat eye syndrome chromosome region, candidate 2 homolog (human)	NM_001128151	RefSeq	Mus musculus cat eye syndrome chromosome region, candidate 2 homolog (human) (Cecr2), mRNA.	-0.550622	7.96385	-3.37405	0.00323585	0.173726	-1.65639
10492757	NM_016784	Plrg1	pleiotropic regulator 1, PRL1 homolog (Arabidopsis)	NM_016784	RefSeq	Mus musculus pleiotropic regulator 1, PRL1 homolog (Arabidopsis) (Plrg1), mRNA.	-0.471753	10.1302	-3.36979	0.00326697	0.174534	-1.66484
10408246	NM_013550	Hist1h3a	histone cluster 1, H3a	NM_013550	RefSeq	Mus musculus histone cluster 1, H3a (Hist1h3a), mRNA.	0.726954	11.3208	3.367	0.00328748	0.175198	-1.67036
10408239	NM_175653	Hist1h3c	histone cluster 1, H3c	NM_175653	RefSeq	Mus musculus histone cluster 1, H3c (Hist1h3c), mRNA.	0.943776	10.7986	3.35971	0.00334177	0.17722	-1.68481
10585474	NM_011966	Psma4	proteasome (prosome, macropain) subunit, alpha type 4	NM_011966	RefSeq	Mus musculus proteasome (prosome, macropain) subunit, alpha type 4 (Psma4), mRNA.	-0.396781	10.4887	-3.35402	0.00338478	0.179063	-1.69609
10605437	NM_145629	Pls3	plastin 3 (T-isoform)	NM_145629	RefSeq	Mus musculus plastin 3 (T-isoform) (Pls3), transcript variant 1, mRNA.	-0.487275	10.1528	-3.3503	0.00341317	0.180008	-1.70346
10388010	NM_007573	C1qbp	complement component 1, q subcomponent binding protein	NM_007573	RefSeq	Mus musculus complement component 1, q subcomponent binding protein (C1qbp), nuclear gene encoding mitochondrial protein, mRNA.	-0.375115	10.0485	-3.3495	0.00341924	0.180008	-1.70503
10464425	NM_018869	Grk5	G protein-coupled receptor kinase 5	NM_018869	RefSeq	Mus musculus G protein-coupled receptor kinase 5 (Grk5), mRNA.	0.498979	7.31208	3.3421	0.00347657	0.182351	-1.71969
10574572	NM_197999	Ces2g	carboxylesterase 2G	NM_197999	RefSeq	Mus musculus carboxylesterase 2G (Ces2g), mRNA.	0.483685	10.2782	3.34144	0.00348168	0.182351	-1.72099
10556426	NM_020606	Parva	parvin, alpha	NM_020606	RefSeq	Mus musculus parvin, alpha (Parva), mRNA.	0.310754	10.6868	3.34051	0.00348897	0.182351	-1.72283
10348775	NM_023200	Ppp1r7	protein phosphatase 1, regulatory (inhibitor) subunit 7	NM_023200	RefSeq	Mus musculus protein phosphatase 1, regulatory (inhibitor) subunit 7 (Ppp1r7), mRNA.	-0.362853	9.48376	-3.33821	0.00350704	0.18258	-1.72739
10590445	NM_133741	Snrk	SNF related kinase	NM_133741	RefSeq	Mus musculus SNF related kinase (Snrk), transcript variant 1, mRNA.	0.34441	10.8392	3.33781	0.00351018	0.18258	-1.72818
10503334	NM_010276	Gem	GTP binding protein (gene overexpressed in skeletal muscle)	NM_010276	RefSeq	Mus musculus GTP binding protein (gene overexpressed in skeletal muscle) (Gem), mRNA.	-0.51295	6.61834	-3.33206	0.0035558	0.184506	-1.73956
10514088	NM_177863	Frem1	Fras1 related extracellular matrix protein 1	NM_177863	RefSeq	Mus musculus Fras1 related extracellular matrix protein 1 (Frem1), mRNA.	0.485969	5.88945	3.32968	0.0035748	0.184613	-1.74426
10414288	NM_025959	Psmc6	proteasome (prosome, macropain) 26S subunit, ATPase, 6	NM_025959	RefSeq	Mus musculus proteasome (prosome, macropain) 26S subunit, ATPase, 6 (Psmc6), mRNA.	-0.45909	10.0178	-3.32777	0.00359012	0.184747	-1.74803
10360544	NM_016805	Hnrnpu	heterogeneous nuclear ribonucleoprotein U	NM_016805	RefSeq	Mus musculus heterogeneous nuclear ribonucleoprotein U (Hnrnpu), mRNA.	-0.406873	11.3248	-3.32724	0.00359443	0.184747	-1.74909
10385118	NM_033374	Dock2	dedicator of cyto-kinesis 2	NM_033374	RefSeq	Mus musculus dedicator of cyto-kinesis 2 (Dock2), mRNA.	1.63566	7.37078	3.32364	0.00362357	0.185458	-1.75621
10415513	NM_001145978	Parp4	poly (ADP-ribose) polymerase family, member 4	NM_001145978	RefSeq	Mus musculus poly (ADP-ribose) polymerase family, member 4 (Parp4), mRNA.	-0.399465	7.85323	-3.32342	0.00362536	0.185458	-1.75665
10455912	NM_025478	Isoc1	isochorismatase domain containing 1	NM_025478	RefSeq	Mus musculus isochorismatase domain containing 1 (Isoc1), mRNA.	0.240523	11.6429	3.32203	0.00363672	0.185601	-1.75941
10429856	NM_028852	Spatc1	spermatogenesis and centriole associated 1	NM_028852	RefSeq	Mus musculus spermatogenesis and centriole associated 1 (Spatc1), mRNA.	-0.598728	7.90574	-3.31977	0.00365515	0.186104	-1.76386
10477286	NM_080463	Pofut1	protein O-fucosyltransferase 1	NM_080463	RefSeq	Mus musculus protein O-fucosyltransferase 1 (Pofut1), mRNA.	0.269442	7.7803	3.31794	0.00367022	0.186207	-1.76749
10394054	NM_009854	Cd7	CD7 antigen	NM_009854	RefSeq	Mus musculus CD7 antigen (Cd7), mRNA.	0.743816	6.8103	3.31641	0.00368281	0.186207	-1.77051
10347741	NM_026713	Mogat1	monoacylglycerol O-acyltransferase 1	NM_026713	RefSeq	Mus musculus monoacylglycerol O-acyltransferase 1 (Mogat1), mRNA.	1.45777	5.60273	3.3141	0.00370193	0.186207	-1.77507
10385484	NM_007840	Ddx5	DEAD (Asp-Glu-Ala-Asp) box polypeptide 5	NM_007840	RefSeq	Mus musculus DEAD (Asp-Glu-Ala-Asp) box polypeptide 5 (Ddx5), mRNA.	-0.269067	11.403	-3.31308	0.00371043	0.186207	-1.7771
10413492	NM_176920	Lrtm1	leucine-rich repeats and transmembrane domains 1	NM_176920	RefSeq	Mus musculus leucine-rich repeats and transmembrane domains 1 (Lrtm1), mRNA.	1.32969	8.23185	3.31203	0.00371912	0.186207	-1.77916
10541216	NM_145997	Kdm5a	lysine (K)-specific demethylase 5A	NM_145997	RefSeq	Mus musculus lysine (K)-specific demethylase 5A (Kdm5a), mRNA.	-0.387526	8.99393	-3.3116	0.00372275	0.186207	-1.78002
10511803	NM_029840	2610029I01Rik	RIKEN cDNA 2610029I01 gene	NM_029840	RefSeq	Mus musculus RIKEN cDNA 2610029I01 gene (2610029I01Rik), mRNA.	-0.461531	8.95313	-3.31037	0.00373298	0.186207	-1.78244
10606195	NM_011276	Rlim	ring finger protein, LIM domain interacting	NM_011276	RefSeq	Mus musculus ring finger protein, LIM domain interacting (Rlim), mRNA.	-0.361785	9.21189	-3.30825	0.0037508	0.186207	-1.78664
10500388	NM_028925	Polr3c	polymerase (RNA) III (DNA directed) polypeptide C	NM_028925	RefSeq	Mus musculus polymerase (RNA) III (DNA directed) polypeptide C (Polr3c), mRNA.	-0.24122	9.20542	-3.30793	0.00375352	0.186207	-1.78727
10586252	NM_001162917	Dennd4a	DENN/MADD domain containing 4A	NM_001162917	RefSeq	Mus musculus DENN/MADD domain containing 4A (Dennd4a), mRNA.	-0.435011	7.87634	-3.3075	0.00375707	0.186207	-1.78811
10408266	NM_175663	Hist1h2ba	histone cluster 1, H2ba	NM_175663	RefSeq	Mus musculus histone cluster 1, H2ba (Hist1h2ba), mRNA.	0.456616	6.14709	3.301	0.00381227	0.186634	-1.80097
10357239	NM_019432	Tmem37	transmembrane protein 37	NM_019432	RefSeq	Mus musculus transmembrane protein 37 (Tmem37), mRNA.	0.397926	9.96454	3.29733	0.0038437	0.186634	-1.8082
10462140	NM_028785	Dock8	dedicator of cytokinesis 8	NM_028785	RefSeq	Mus musculus dedicator of cytokinesis 8 (Dock8), mRNA.	0.680723	9.27408	3.29534	0.00386089	0.186634	-1.81213
10500720	NM_001039371	Slc22a15	solute carrier family 22 (organic anion/cation transporter), member 15	NM_001039371	RefSeq	Mus musculus solute carrier family 22 (organic anion/cation transporter), member 15 (Slc22a15), mRNA.	0.367791	7.97076	3.29413	0.00387137	0.186634	-1.81452
10491056	NM_030732	Tbl1xr1	transducin (beta)-like 1X-linked receptor 1	NM_030732	RefSeq	Mus musculus transducin (beta)-like 1X-linked receptor 1 (Tbl1xr1), mRNA.	-0.479533	9.26092	-3.29237	0.00388664	0.186634	-1.81799
10472277	NM_020575	March7	membrane-associated ring finger (C3HC4) 7	NM_020575	RefSeq	Mus musculus membrane-associated ring finger (C3HC4) 7 (March7), mRNA.	-0.439224	9.09619	-3.29234	0.00388695	0.186634	-1.81806
10444068	NM_001025313	Tapbp	TAP binding protein	NM_001025313	RefSeq	Mus musculus TAP binding protein (Tapbp), transcript variant 1, mRNA.	0.556207	10.3789	3.29194	0.00389041	0.186634	-1.81885
10579500	NM_022419	Abhd8	abhydrolase domain containing 8	NM_022419	RefSeq	Mus musculus abhydrolase domain containing 8 (Abhd8), mRNA.	0.321326	6.91643	3.2916	0.00389342	0.186634	-1.81953
10378068	NM_001037713	Xaf1	XIAP associated factor 1	NM_001037713	RefSeq	Mus musculus XIAP associated factor 1 (Xaf1), mRNA.	1.19062	7.44996	3.28984	0.00390875	0.186634	-1.82299
10398085	NM_028419	Glrx5	glutaredoxin 5 homolog (S. cerevisiae)	NM_028419	RefSeq	Mus musculus glutaredoxin 5 homolog (S. cerevisiae) (Glrx5), nuclear gene encoding mitochondrial protein, mRNA.	-0.417666	10.3499	-3.28775	0.00392706	0.186634	-1.82711
10532802	NM_175016	Alkbh2	alkB, alkylation repair homolog 2 (E. coli)	NM_175016	RefSeq	Mus musculus alkB, alkylation repair homolog 2 (E. coli) (Alkbh2), mRNA.	-0.281193	8.28818	-3.28752	0.00392911	0.186634	-1.82757
10443949	NM_172619	Adamts10	a disintegrin-like and metallopeptidase (reprolysin type) with thrombospondin type 1 motif, 10	NM_172619	RefSeq	Mus musculus a disintegrin-like and metallopeptidase (reprolysin type) with thrombospondin type 1 motif, 10 (Adamts10), mRNA.	0.434629	6.9144	3.28718	0.0039321	0.186634	-1.82824
10489051	AK133873	5730471H19Rik	RIKEN cDNA 5730471H19 gene	AK133873	GenBank HTC	Mus musculus 8 days embryo whole body cDNA, RIKEN full-length enriched library, clone:5730471H19 product:hypothetical ENV polyprotein (coat polyprotein)/F-MuLV receptor-binding containing protein, full insert sequence.	0.374334	6.79029	3.2856	0.00394601	0.186634	-1.83135
10546775	NM_021449	Crbn	cereblon	NM_021449	RefSeq	Mus musculus cereblon (Crbn), transcript variant 1, mRNA.	-0.402674	10.0405	-3.28535	0.00394827	0.186634	-1.83186
10451248	NM_028751	Tjap1	tight junction associated protein 1	NM_028751	RefSeq	Mus musculus tight junction associated protein 1 (Tjap1), mRNA.	-0.240882	7.62652	-3.28402	0.00396	0.186634	-1.83447
10450704	NM_008199	H2-Bl	histocompatibility 2, blastocyst	NM_008199	RefSeq	Mus musculus histocompatibility 2, blastocyst (H2-Bl), mRNA.	0.71033	6.83915	3.28359	0.00396388	0.186634	-1.83534
10459229	NM_172832	Pcyox1l	prenylcysteine oxidase 1 like	NM_172832	RefSeq	Mus musculus prenylcysteine oxidase 1 like (Pcyox1l), mRNA.	0.317483	6.89696	3.28246	0.00397385	0.186634	-1.83755
10578287	NM_011135	Cnot7	CCR4-NOT transcription complex, subunit 7	NM_011135	RefSeq	Mus musculus CCR4-NOT transcription complex, subunit 7 (Cnot7), mRNA.	-0.3638	9.23054	-3.28189	0.00397896	0.186634	-1.83868
10569896	BC118542	Cd209g	CD209g antigen	BC118542	GenBank	Mus musculus CD209g antigen, mRNA (cDNA clone IMAGE:40051800), complete cds.	1.07513	5.68174	3.28156	0.00398192	0.186634	-1.83934
10597973	NM_033322	Lztfl1	leucine zipper transcription factor-like 1	NM_033322	RefSeq	Mus musculus leucine zipper transcription factor-like 1 (Lztfl1), mRNA.	-0.603854	8.64664	-3.28153	0.0039822	0.186634	-1.8394
10522819	NM_172881	Ugt2b35	UDP glucuronosyltransferase 2 family, polypeptide B35	NM_172881	RefSeq	Mus musculus UDP glucuronosyltransferase 2 family, polypeptide B35 (Ugt2b35), mRNA.	-0.448435	11.3018	-3.28032	0.00399301	0.186634	-1.84179
10399430	NM_134040	Ddx1	DEAD (Asp-Glu-Ala-Asp) box polypeptide 1	NM_134040	RefSeq	Mus musculus DEAD (Asp-Glu-Ala-Asp) box polypeptide 1 (Ddx1), mRNA.	-0.556006	11.2746	-3.27958	0.0039996	0.186634	-1.84324
10572077	NM_001163564	Naf1	nuclear assembly factor 1 homolog (S. cerevisiae)	NM_001163564	RefSeq	Mus musculus nuclear assembly factor 1 homolog (S. cerevisiae) (Naf1), mRNA.	-0.381621	7.46601	-3.27751	0.00401818	0.186634	-1.84732
10562657	NM_001008427	Gm5595	predicted gene 5595	NM_001008427	RefSeq	Mus musculus predicted gene 5595 (Gm5595), mRNA.	-0.948186	6.09288	-3.27237	0.00406469	0.186634	-1.85746
10497237	NM_001195031	Pag1	phosphoprotein associated with glycosphingolipid microdomains 1	NM_001195031	RefSeq	Mus musculus phosphoprotein associated with glycosphingolipid microdomains 1 (Pag1), transcript variant A, mRNA.	0.285612	6.87277	3.27227	0.00406558	0.186634	-1.85766
10403394	---	NA	NA	GENSCAN00000020681	ENSEMBL	cdna:Genscan chromosome:NCBIM37:13:8109519:8127927:1	-0.253402	6.08287	-3.27049	0.00408177	0.186634	-1.86116
10471608	NM_012018	Cep110	centrosomal protein 110	NM_012018	RefSeq	Mus musculus centrosomal protein 110 (Cep110), mRNA.	-0.438548	7.55719	-3.2702	0.00408449	0.186634	-1.86175
10356001	NM_016716	Cul3	cullin 3	NM_016716	RefSeq	Mus musculus cullin 3 (Cul3), mRNA.	-0.533346	10.6653	-3.27005	0.00408585	0.186634	-1.86204
10411527	NM_013732	Cartpt	CART prepropeptide	NM_013732	RefSeq	Mus musculus CART prepropeptide (Cartpt), transcript variant 1, mRNA.	0.2594	6.49405	3.27002	0.00408608	0.186634	-1.86209
10363178	NM_008722	Npm1	nucleophosmin 1	NM_008722	RefSeq	Mus musculus nucleophosmin 1 (Npm1), mRNA.	-0.515724	11.1132	-3.26922	0.00409343	0.186634	-1.86367
10364011	NM_153406	Specc1l	sperm antigen with calponin homology and coiled-coil domains 1-like	NM_153406	RefSeq	Mus musculus sperm antigen with calponin homology and coiled-coil domains 1-like (Specc1l), transcript variant 2, mRNA.	0.405803	9.23697	3.26892	0.00409618	0.186634	-1.86426
10582823	NM_172762	Rbm34	RNA binding motif protein 34	NM_172762	RefSeq	Mus musculus RNA binding motif protein 34 (Rbm34), mRNA.	-0.380107	7.43871	-3.26603	0.00412278	0.186634	-1.86997
10585444	NM_022655	Ireb2	iron responsive element binding protein 2	NM_022655	RefSeq	Mus musculus iron responsive element binding protein 2 (Ireb2), mRNA.	-0.361076	10.3032	-3.26549	0.00412775	0.186634	-1.87103
10522134	NM_024471	Lias	lipoic acid synthetase	NM_024471	RefSeq	Mus musculus lipoic acid synthetase (Lias), nuclear gene encoding mitochondrial protein, mRNA.	-0.382568	8.39964	-3.26538	0.00412872	0.186634	-1.87123
10537728	NM_007610	Casp2	caspase 2	NM_007610	RefSeq	Mus musculus caspase 2 (Casp2), mRNA.	0.309493	7.78391	3.26512	0.00413116	0.186634	-1.87175
10539238	NM_145570	Fam176a	family with sequence similarity 176, member A	NM_145570	RefSeq	Mus musculus family with sequence similarity 176, member A (Fam176a), mRNA.	-0.495872	9.67617	-3.26412	0.00414038	0.186634	-1.87372
10521813	NM_198326	Nsfl1c	NSFL1 (p97) cofactor (p47)	NM_198326	RefSeq	Mus musculus NSFL1 (p97) cofactor (p47) (Nsfl1c), mRNA.	-0.321115	9.77379	-3.2631	0.00414987	0.186634	-1.87573
10579799	NM_145599	Tmem184c	transmembrane protein 184C	NM_145599	RefSeq	Mus musculus transmembrane protein 184C (Tmem184c), mRNA.	-0.502166	10.285	-3.26003	0.00417846	0.186634	-1.88178
10462111	ENSMUST00000067077	Gm9938	predicted gene 9938	ENSMUST00000067077	ENSEMBL	Putative uncharacterized protein gene:ENSMUSG00000054178	-0.596815	8.00539	-3.26001	0.00417868	0.186634	-1.88183
10345174	ENSMUST00000064487	Gm9884	predicted gene 9884	GENSCAN00000040898	ENSEMBL	cdna:Genscan chromosome:NCBIM37:1:28046953:28048558:1	-0.354126	6.53116	-3.25954	0.00418302	0.186634	-1.88274
10582958	NM_001033322	Gucy1a2	guanylate cyclase 1, soluble, alpha 2	NM_001033322	RefSeq	Mus musculus guanylate cyclase 1, soluble, alpha 2 (Gucy1a2), mRNA.	0.59272	6.94354	3.2578	0.00419932	0.186634	-1.88617
10410656	NM_009817	Cast	calpastatin	NM_009817	RefSeq	Mus musculus calpastatin (Cast), mRNA.	-0.388277	9.78663	-3.25743	0.00420287	0.186634	-1.88691
10427718	NM_026396	Brix1	BRX1, biogenesis of ribosomes, homolog (S. cerevisiae)	NM_026396	RefSeq	Mus musculus BRX1, biogenesis of ribosomes, homolog (S. cerevisiae) (Brix1), mRNA.	-0.482955	9.43798	-3.25716	0.0042054	0.186634	-1.88744
10525718	NM_144509	Arl6ip4	ADP-ribosylation factor-like 6 interacting protein 4	NM_144509	RefSeq	Mus musculus ADP-ribosylation factor-like 6 interacting protein 4 (Arl6ip4), mRNA.	-0.252175	9.1792	-3.25547	0.0042213	0.186634	-1.89077
10370497	NM_172134	Pdxk	pyridoxal (pyridoxine, vitamin B6) kinase	NM_172134	RefSeq	Mus musculus pyridoxal (pyridoxine, vitamin B6) kinase (Pdxk), mRNA.	0.57128	9.97551	3.2552	0.00422383	0.186634	-1.89129
10558285	NM_207302	Zranb1	zinc finger, RAN-binding domain containing 1	NM_207302	RefSeq	Mus musculus zinc finger, RAN-binding domain containing 1 (Zranb1), mRNA.	-0.541178	10.0809	-3.25429	0.00423249	0.186634	-1.8931
10581473	NM_001007567	Slc7a6os	solute carrier family 7, member 6 opposite strand	NM_001007567	RefSeq	Mus musculus solute carrier family 7, member 6 opposite strand (Slc7a6os), mRNA.	-0.346139	7.98049	-3.25417	0.00423354	0.186634	-1.89332
10466848	NM_177474	D19Bwg1357e	DNA segment, Chr 19, Brigham & Women's Genetics 1357 expressed	NM_177474	RefSeq	Mus musculus DNA segment, Chr 19, Brigham & Women's Genetics 1357 expressed (D19Bwg1357e), mRNA.	-0.503779	9.12183	-3.25346	0.00424033	0.186634	-1.89473
10408111	NM_175659	Hist1h2ah	histone cluster 1, H2ah	NM_175659	RefSeq	Mus musculus histone cluster 1, H2ah (Hist1h2ah), mRNA.	0.828951	10.0122	3.25323	0.00424253	0.186634	-1.89519
10413161	NM_153164	Cnot1	CCR4-NOT transcription complex, subunit 1	NM_153164	RefSeq	Mus musculus CCR4-NOT transcription complex, subunit 1 (Cnot1), transcript variant 1, mRNA.	-0.258429	10.1139	-3.25313	0.00424342	0.186634	-1.89537
10586244	NM_001162917	Dennd4a	DENN/MADD domain containing 4A	NM_001162917	RefSeq	Mus musculus DENN/MADD domain containing 4A (Dennd4a), mRNA.	-0.408646	9.25013	-3.25268	0.00424773	0.186634	-1.89626
10576835	NM_026956	Cd209f	CD209f antigen	NM_026956	RefSeq	Mus musculus CD209f antigen (Cd209f), mRNA.	2.12624	5.07122	3.25221	0.00425214	0.186634	-1.89718
10603706	NM_026119	Med4	mediator of RNA polymerase II transcription, subunit 4 homolog (yeast)	NM_026119	RefSeq	Mus musculus mediator of RNA polymerase II transcription, subunit 4 homolog (yeast) (Med4), mRNA.	-0.58044	6.98223	-3.25192	0.00425492	0.186634	-1.89775
10464015	NM_019658	Shoc2	soc-2 (suppressor of clear) homolog (C. elegans)	NM_019658	RefSeq	Mus musculus soc-2 (suppressor of clear) homolog (C. elegans) (Shoc2), transcript variant 1, mRNA.	-0.248461	9.89294	-3.25133	0.00426055	0.186634	-1.89892
10490731	NM_009236	Sox18	SRY-box containing gene 18	NM_009236	RefSeq	Mus musculus SRY-box containing gene 18 (Sox18), mRNA.	0.427184	7.8525	3.2501	0.00427232	0.186634	-1.90135
10360983	NM_019746	Pdcd5	programmed cell death 5	NM_019746	RefSeq	Mus musculus programmed cell death 5 (Pdcd5), mRNA.	-0.434249	10.9913	-3.24966	0.0042765	0.186634	-1.90221
10498775	NM_175193	Golim4	golgi integral membrane protein 4	NM_175193	RefSeq	Mus musculus golgi integral membrane protein 4 (Golim4), mRNA.	-0.630317	8.86871	-3.24454	0.00432573	0.187623	-1.91229
10541049	NM_027920	March8	membrane-associated ring finger (C3HC4) 8	NM_027920	RefSeq	Mus musculus membrane-associated ring finger (C3HC4) 8 (March8), mRNA.	0.372401	10.0612	3.24253	0.00434516	0.187623	-1.91624
10403706	NM_008944	Psma2	proteasome (prosome, macropain) subunit, alpha type 2	NM_008944	RefSeq	Mus musculus proteasome (prosome, macropain) subunit, alpha type 2 (Psma2), mRNA.	-0.298205	10.0058	-3.24214	0.00434897	0.187623	-1.91701
10363161	NM_178745	Tmem229b	transmembrane protein 229B	NM_178745	RefSeq	Mus musculus transmembrane protein 229B (Tmem229b), transcript variant 1, mRNA.	0.66474	7.20507	3.24165	0.00435373	0.187623	-1.91797
10494395	NM_013549	Hist2h2aa1	histone cluster 2, H2aa1	NM_013549	RefSeq	Mus musculus histone cluster 2, H2aa1 (Hist2h2aa1), mRNA.	0.546416	9.89011	3.24028	0.00436708	0.187623	-1.92067
10585338	NM_212445	Kdelc2	KDEL (Lys-Asp-Glu-Leu) containing 2	NM_212445	RefSeq	Mus musculus KDEL (Lys-Asp-Glu-Leu) containing 2 (Kdelc2), mRNA.	0.459341	7.36496	3.24016	0.00436827	0.187623	-1.92091
10581902	NM_011801	Cfdp1	craniofacial development protein 1	NM_011801	RefSeq	Mus musculus craniofacial development protein 1 (Cfdp1), mRNA.	-0.775589	9.3304	-3.23918	0.00437789	0.187623	-1.92285
10386604	NM_009171	Shmt1	serine hydroxymethyltransferase 1 (soluble)	NM_009171	RefSeq	Mus musculus serine hydroxymethyltransferase 1 (soluble) (Shmt1), nuclear gene encoding mitochondrial protein, mRNA.	0.401602	10.3545	3.23858	0.00438369	0.187623	-1.92401
10384940	NM_025745	Erlec1	endoplasmic reticulum lectin 1	NM_025745	RefSeq	Mus musculus endoplasmic reticulum lectin 1 (Erlec1), mRNA.	-0.332452	9.75823	-3.23838	0.00438572	0.187623	-1.92442
10405179	NM_010101	S1pr3	sphingosine-1-phosphate receptor 3	NM_010101	RefSeq	Mus musculus sphingosine-1-phosphate receptor 3 (S1pr3), mRNA.	0.471054	7.91603	3.23822	0.00438722	0.187623	-1.92472
10474307	NM_028747	0610012H03Rik	RIKEN cDNA 0610012H03 gene	NM_028747	RefSeq	Mus musculus RIKEN cDNA 0610012H03 gene (0610012H03Rik), transcript variant 1, mRNA.	0.73348	10.0011	3.23571	0.00441194	0.188006	-1.92967
10570483	NM_172751	Arhgef10	Rho guanine nucleotide exchange factor (GEF) 10	NM_172751	RefSeq	Mus musculus Rho guanine nucleotide exchange factor (GEF) 10 (Arhgef10), transcript variant 1, mRNA.	0.291929	6.4594	3.2281	0.00448759	0.190032	-1.94463
10595407	NM_001081282	Ibtk	inhibitor of Bruton agammaglobulinemia tyrosine kinase	NM_001081282	RefSeq	Mus musculus inhibitor of Bruton agammaglobulinemia tyrosine kinase (Ibtk), mRNA.	-0.485722	9.95888	-3.22795	0.00448905	0.190032	-1.94492
10589565	NM_001081340	Setd2	SET domain containing 2	NM_001081340	RefSeq	Mus musculus SET domain containing 2 (Setd2), mRNA.	-0.306111	9.47455	-3.22741	0.00449453	0.190032	-1.946
10347232	NM_009533	Xrcc5	X-ray repair complementing defective repair in Chinese hamster cells 5	NM_009533	RefSeq	Mus musculus X-ray repair complementing defective repair in Chinese hamster cells 5 (Xrcc5), mRNA.	-0.395269	9.04113	-3.226	0.0045087	0.19004	-1.94877
10362245	NM_013511	Epb4.1l2	erythrocyte protein band 4.1-like 2	NM_013511	RefSeq	Mus musculus erythrocyte protein band 4.1-like 2 (Epb4.1l2), mRNA.	0.433818	8.1665	3.22478	0.00452092	0.19004	-1.95115
10510482	NM_023051	Clstn1	calsyntenin 1	NM_023051	RefSeq	Mus musculus calsyntenin 1 (Clstn1), mRNA.	0.412005	7.60582	3.2242	0.00452682	0.19004	-1.9523
10382069	NM_008950	Psmc5	protease (prosome, macropain) 26S subunit, ATPase 5	NM_008950	RefSeq	Mus musculus protease (prosome, macropain) 26S subunit, ATPase 5 (Psmc5), mRNA.	-0.391515	8.35238	-3.22367	0.00453216	0.19004	-1.95334
10431935	NM_178114	Amigo2	adhesion molecule with Ig like domain 2	NM_178114	RefSeq	Mus musculus adhesion molecule with Ig like domain 2 (Amigo2), transcript variant 1, mRNA.	0.577909	6.93399	3.22304	0.00453854	0.19004	-1.95457
10608718	---	NA	NA	NM_021319.2	---	Mus musculus peptidoglycan recognition protein 2 (Pglyrp2), mRNA	0.497179	10.966	3.2183	0.0045868	0.191551	-1.96389
10357133	---	NA	NA	---	NA	NA	-0.66006	7.09961	-3.21465	0.0046244	0.191551	-1.97107
10450723	NM_010395	H2-T10	histocompatibility 2, T region locus 10	NM_010395	RefSeq	Mus musculus histocompatibility 2, T region locus 10 (H2-T10), mRNA.	0.397177	9.56373	3.21432	0.00462782	0.191551	-1.97172
10421749	NM_001164503	Akap11	A kinase (PRKA) anchor protein 11	NM_001164503	RefSeq	Mus musculus A kinase (PRKA) anchor protein 11 (Akap11), mRNA.	-0.708417	8.66035	-3.21406	0.00463046	0.191551	-1.97222
10533812	NM_001081203	Sbno1	sno, strawberry notch homolog 1 (Drosophila)	NM_001081203	RefSeq	Mus musculus sno, strawberry notch homolog 1 (Drosophila) (Sbno1), mRNA.	-0.415031	9.07235	-3.21321	0.00463928	0.191551	-1.9739
10504148	NR_033123	4933409K07Rik	RIKEN cDNA 4933409K07 gene	NR_033123	RefSeq	Mus musculus RIKEN cDNA 4933409K07 gene (4933409K07Rik), non-coding RNA.	1.16209	8.28602	3.21274	0.0046441	0.191551	-1.97481
10469954	NM_177344	Tmem203	transmembrane protein 203	NM_177344	RefSeq	Mus musculus transmembrane protein 203 (Tmem203), mRNA.	-0.400435	9.4781	-3.21263	0.00464526	0.191551	-1.97503
10417458	NM_001024706	Gm5458	predicted gene 5458	NM_001024706	RefSeq	Mus musculus predicted gene 5458 (Gm5458), mRNA.	-1.73911	3.81132	-3.20542	0.00472061	0.192766	-1.98919
10385159	NM_025936	Rars	arginyl-tRNA synthetase	NM_025936	RefSeq	Mus musculus arginyl-tRNA synthetase (Rars), mRNA.	-0.43588	10.2005	-3.20415	0.00473401	0.192766	-1.99169
10480057	NM_152824	Rbm17	RNA binding motif protein 17	NM_152824	RefSeq	Mus musculus RNA binding motif protein 17 (Rbm17), mRNA.	-0.338148	8.85879	-3.20324	0.00474365	0.192766	-1.99348
10427095	NM_153533	Tenc1	tensin like C1 domain-containing phosphatase	NM_153533	RefSeq	Mus musculus tensin like C1 domain-containing phosphatase (Tenc1), mRNA.	-0.743757	9.55733	-3.20263	0.00475007	0.192766	-1.99467
10454469	NM_153515	Ammecr1l	AMME chromosomal region gene 1-like	NM_153515	RefSeq	Mus musculus AMME chromosomal region gene 1-like (Ammecr1l), mRNA.	0.259912	10.0269	3.20262	0.00475012	0.192766	-1.99468
10564436	NR_003961	Asb7	ankyrin repeat and SOCS box-containing 7	NR_003961	RefSeq	Mus musculus ankyrin repeat and SOCS box-containing 7 (Asb7), transcript variant 2, non-coding RNA.	-0.317527	7.31358	-3.20085	0.00476896	0.192766	-1.99816
10400210	NM_144788	Hectd1	HECT domain containing 1	NM_144788	RefSeq	Mus musculus HECT domain containing 1 (Hectd1), mRNA.	-0.413897	10.9887	-3.20041	0.00477365	0.192766	-1.99903
10587651	NM_019647	Rpl21	ribosomal protein L21	NM_019647	RefSeq	Mus musculus ribosomal protein L21 (Rpl21), mRNA.	-0.3677	11.4993	-3.1966	0.00481436	0.192766	-2.0065
10586248	NM_001162917	Dennd4a	DENN/MADD domain containing 4A	NM_001162917	RefSeq	Mus musculus DENN/MADD domain containing 4A (Dennd4a), mRNA.	-0.441098	9.41578	-3.19617	0.00481903	0.192766	-2.00735
10350024	NM_153128	Klhl12	kelch-like 12 (Drosophila)	NM_153128	RefSeq	Mus musculus kelch-like 12 (Drosophila) (Klhl12), mRNA.	-0.35111	7.11752	-3.19592	0.00482166	0.192766	-2.00783
10411927	NM_026072	Cwc27	CWC27 spliceosome-associated protein homolog (S. cerevisiae)	NM_026072	RefSeq	Mus musculus CWC27 spliceosome-associated protein homolog (S. cerevisiae) (Cwc27), mRNA.	-0.47558	7.0105	-3.19465	0.00483531	0.192766	-2.01032
10450006	NM_029804	Hnrnpm	heterogeneous nuclear ribonucleoprotein M	NM_029804	RefSeq	Mus musculus heterogeneous nuclear ribonucleoprotein M (Hnrnpm), transcript variant 1, mRNA.	-0.523169	10.0473	-3.19286	0.00485468	0.192766	-2.01384
10503695	NM_001109661	Bach2	BTB and CNC homology 2	NM_001109661	RefSeq	Mus musculus BTB and CNC homology 2 (Bach2), mRNA.	0.610715	7.65163	3.19281	0.00485528	0.192766	-2.01394
10570119	NM_026995	Carkd	carbohydrate kinase domain containing	NM_026995	RefSeq	Mus musculus carbohydrate kinase domain containing (Carkd), transcript variant 1, mRNA.	-0.244466	8.81551	-3.19257	0.00485788	0.192766	-2.01442
10590909	NM_028013	Endod1	endonuclease domain containing 1	NM_028013	RefSeq	Mus musculus endonuclease domain containing 1 (Endod1), mRNA.	0.433288	7.01319	3.19219	0.00486193	0.192766	-2.01515
10528172	---	NA	NA	---	NA	NA	0.477824	6.25807	3.19198	0.00486428	0.192766	-2.01557
10547140	NM_177412	Tmcc1	transmembrane and coiled coil domains 1	NM_177412	RefSeq	Mus musculus transmembrane and coiled coil domains 1 (Tmcc1), mRNA.	0.34984	8.70774	3.19157	0.00486863	0.192766	-2.01636
10386115	XR_106221	Gm12248	predicted gene 12248	ENSMUST00000137124	ENSEMBL	cdna:pseudogene chromosome:NCBIM37:11:57877330:57886439:-1 gene:ENSMUSG00000086962	0.975861	6.24852	3.19129	0.00487168	0.192766	-2.01691
10395672	NM_021710	Ap4s1	adaptor-related protein complex AP-4, sigma 1	NM_021710	RefSeq	Mus musculus adaptor-related protein complex AP-4, sigma 1 (Ap4s1), mRNA.	-0.324361	6.80504	-3.18994	0.00488642	0.192766	-2.01957
10441718	NM_016694	Park2	Parkinson disease (autosomal recessive, juvenile) 2, parkin	NM_016694	RefSeq	Mus musculus Parkinson disease (autosomal recessive, juvenile) 2, parkin (Park2), mRNA.	0.802483	7.41672	3.18979	0.00488804	0.192766	-2.01986
10395155	NM_027828	Fam110c	family with sequence similarity 110, member C	NM_027828	RefSeq	Mus musculus family with sequence similarity 110, member C (Fam110c), mRNA.	-0.634177	5.93927	-3.18874	0.00489949	0.192867	-2.02192
10502335	NM_001033350	Bank1	B-cell scaffold protein with ankyrin repeats 1	NM_001033350	RefSeq	Mus musculus B-cell scaffold protein with ankyrin repeats 1 (Bank1), mRNA.	1.05071	7.18983	3.18727	0.00491559	0.193151	-2.02481
10541644	NM_001170395	Cd163	CD163 antigen	NM_001170395	RefSeq	Mus musculus CD163 antigen (Cd163), transcript variant 1, mRNA.	-1.4594	6.59473	-3.18643	0.0049248	0.193163	-2.02645
10435004	BC023715	1500031L02Rik	RIKEN cDNA 1500031L02 gene	BC023715	GenBank	Mus musculus RIKEN cDNA 1500031L02 gene, mRNA (cDNA clone MGC:35695 IMAGE:5346460), complete cds.	-0.337527	7.00821	-3.1833	0.00495926	0.193813	-2.03259
10515257	NM_009015	Rad54l	RAD54 like (S. cerevisiae)	NM_009015	RefSeq	Mus musculus RAD54 like (S. cerevisiae) (Rad54l), transcript variant 1, mRNA.	0.660813	6.34288	3.18164	0.00497763	0.194181	-2.03584
10414693	NM_023434	Tox4	TOX high mobility group box family member 4	NM_023434	RefSeq	Mus musculus TOX high mobility group box family member 4 (Tox4), mRNA.	-0.707871	9.93633	-3.17791	0.00501912	0.195098	-2.04314
10355628	NM_021313	Rnf25	ring finger protein 25	NM_021313	RefSeq	Mus musculus ring finger protein 25 (Rnf25), mRNA.	-0.218983	8.79822	-3.17668	0.00503298	0.195287	-2.04556
10539135	NM_007599	Capg	capping protein (actin filament), gelsolin-like	NM_007599	RefSeq	Mus musculus capping protein (actin filament), gelsolin-like (Capg), transcript variant 1, mRNA.	0.696396	6.77242	3.17441	0.00505844	0.195426	-2.05
10412537	NR_033388	Gm3002	alpha-takusan pseudogene	NR_033388	RefSeq	Mus musculus predicted gene 3002 (Gm3002), non-coding RNA.	1.87921	5.22685	3.1743	0.00505967	0.195426	-2.05022
10427796	NM_008728	Npr3	natriuretic peptide receptor 3	NM_008728	RefSeq	Mus musculus natriuretic peptide receptor 3 (Npr3), transcript variant 1, mRNA.	0.525421	7.01199	3.17395	0.0050636	0.195426	-2.0509
10364712	NM_007705	Cirbp	cold inducible RNA binding protein	NM_007705	RefSeq	Mus musculus cold inducible RNA binding protein (Cirbp), mRNA.	-0.596805	7.78617	-3.17138	0.00509276	0.195987	-2.05595
10511661	NM_152812	Otud6b	OTU domain containing 6B	NM_152812	RefSeq	Mus musculus OTU domain containing 6B (Otud6b), mRNA.	-0.460222	10.1012	-3.17058	0.0051018	0.195987	-2.05751
10468231	NM_019718	Arl3	ADP-ribosylation factor-like 3	NM_019718	RefSeq	Mus musculus ADP-ribosylation factor-like 3 (Arl3), mRNA.	-0.322236	8.72087	-3.16921	0.00511735	0.195987	-2.06019
10462281	NM_013703	Vldlr	very low density lipoprotein receptor	NM_013703	RefSeq	Mus musculus very low density lipoprotein receptor (Vldlr), transcript variant 1, mRNA.	1.20402	7.24178	3.16907	0.00511895	0.195987	-2.06046
10478776	NM_001085495	Arfgef2	ADP-ribosylation factor guanine nucleotide-exchange factor 2 (brefeldin A-inhibited)	NM_001085495	RefSeq	Mus musculus ADP-ribosylation factor guanine nucleotide-exchange factor 2 (brefeldin A-inhibited) (Arfgef2), mRNA.	-0.325264	8.66184	-3.16844	0.00512621	0.195987	-2.06171
10442285	---	NA	NA	GENSCAN00000022734	ENSEMBL	cdna:Genscan chromosome:NCBIM37:17:22868034:22885192:1	0.42777	6.20281	3.1679	0.00513236	0.195987	-2.06276
10431051	NM_022723	Scube1	signal peptide, CUB domain, EGF-like 1	NM_022723	RefSeq	Mus musculus signal peptide, CUB domain, EGF-like 1 (Scube1), mRNA.	0.537583	7.30768	3.16687	0.00514412	0.196091	-2.06478
10370610	NM_172551	Polrmt	polymerase (RNA) mitochondrial (DNA directed)	NM_172551	RefSeq	Mus musculus polymerase (RNA) mitochondrial (DNA directed) (Polrmt), nuclear gene encoding mitochondrial protein, mRNA.	-0.22973	9.11892	-3.16444	0.00517197	0.196807	-2.06952
10492826	NM_001177773	Fbxw7	F-box and WD-40 domain protein 7	NM_001177773	RefSeq	Mus musculus F-box and WD-40 domain protein 7 (Fbxw7), transcript variant 2, mRNA.	-0.31352	6.94116	-3.16261	0.00519316	0.197112	-2.07312
10461614	NM_028595	Ms4a6c	membrane-spanning 4-domains, subfamily A, member 6C	NM_028595	RefSeq	Mus musculus membrane-spanning 4-domains, subfamily A, member 6C (Ms4a6c), transcript variant 1, mRNA.	1.25322	8.54121	3.16218	0.00519815	0.197112	-2.07396
10404402	NM_008239	Foxq1	forkhead box Q1	NM_008239	RefSeq	Mus musculus forkhead box Q1 (Foxq1), mRNA.	-1.13321	8.93819	-3.1599	0.00522455	0.197236	-2.07842
10498981	NM_181849	Fgb	fibrinogen beta chain	NM_181849	RefSeq	Mus musculus fibrinogen beta chain (Fgb), mRNA.	-0.261192	13.8689	-3.15849	0.00524092	0.197236	-2.08117
10569958	NR_033527	Ccl25	chemokine (C-C motif) ligand 25	NR_033527	RefSeq	Mus musculus chemokine (C-C motif) ligand 25 (Ccl25), transcript variant 2, non-coding RNA.	-0.512269	7.39537	-3.15809	0.00524562	0.197236	-2.08195
10397541	NM_001177574	Gm2022	predicted pseudogene 2022	NM_001177574	RefSeq	Mus musculus predicted pseudogene 2022 (Gm2022), mRNA.	-0.403837	9.79774	-3.15664	0.00526263	0.197236	-2.0848
10353475	NM_145380	Eif3m	eukaryotic translation initiation factor 3, subunit M	NM_145380	RefSeq	Mus musculus eukaryotic translation initiation factor 3, subunit M (Eif3m), mRNA.	-0.42988	8.92674	-3.15549	0.00527604	0.197236	-2.08704
10589723	NM_001164838	Lrrfip2	leucine rich repeat (in FLII) interacting protein 2	NM_001164838	RefSeq	Mus musculus leucine rich repeat (in FLII) interacting protein 2 (Lrrfip2), transcript variant 1, mRNA.	-0.489124	8.86136	-3.15503	0.00528143	0.197236	-2.08794
10458680	NM_144545	Eif3j	eukaryotic translation initiation factor 3, subunit J	NM_144545	RefSeq	Mus musculus eukaryotic translation initiation factor 3, subunit J (Eif3j), mRNA.	-0.580081	9.35571	-3.1546	0.00528657	0.197236	-2.08879
10466886	ENSMUST00000162022	Glis3	GLIS family zinc finger 3	ENSMUST00000162022	ENSEMBL	GLIS3 gene:ENSMUSG00000052942	-0.674804	6.6692	-3.15419	0.0052913	0.197236	-2.08958
10583340	NM_008722	Npm1	nucleophosmin 1	NM_008722	RefSeq	Mus musculus nucleophosmin 1 (Npm1), mRNA.	-0.547545	10.8753	-3.15345	0.00530002	0.197236	-2.09103
10382701	NM_020483	Sap30bp	SAP30 binding protein	NM_020483	RefSeq	Mus musculus SAP30 binding protein (Sap30bp), mRNA.	-0.308405	9.1574	-3.15333	0.00530145	0.197236	-2.09126
10595604	NM_019796	Syncrip	synaptotagmin binding, cytoplasmic RNA interacting protein	NM_019796	RefSeq	Mus musculus synaptotagmin binding, cytoplasmic RNA interacting protein (Syncrip), transcript variant 2, mRNA.	-0.412176	8.0982	-3.15212	0.00531573	0.197429	-2.09363
10506118	NM_146144	Usp1	ubiquitin specific peptidase 1	NM_146144	RefSeq	Mus musculus ubiquitin specific peptidase 1 (Usp1), mRNA.	-0.408043	8.44013	-3.1507	0.00533254	0.197714	-2.0964
10384555	NM_181411	Aftph	aftiphilin	NM_181411	RefSeq	Mus musculus aftiphilin (Aftph), mRNA.	-0.362613	10.0178	-3.14943	0.00534767	0.197937	-2.09889
10439080	BC025912	Osta	organic solute transporter alpha	ENSMUST00000120478	ENSEMBL	cdna:pseudogene chromosome:NCBIM37:16:32591387:32591995:-1 gene:ENSMUSG00000083903	-0.592984	6.4485	-3.1478	0.00536709	0.198136	-2.10208
10402347	NM_029803	Ifi27l2a	interferon, alpha-inducible protein 27 like 2A	NM_029803	RefSeq	Mus musculus interferon, alpha-inducible protein 27 like 2A (Ifi27l2a), mRNA.	1.09644	6.85447	3.14734	0.00537261	0.198136	-2.10298
10415576	NM_029498	Zmym2	zinc finger, MYM-type 2	NM_029498	RefSeq	Mus musculus zinc finger, MYM-type 2 (Zmym2), mRNA.	-0.349849	9.69923	-3.14553	0.00539422	0.198136	-2.10651
10550320	---	NA	NA	ENSMUST00000083959	ENSEMBL	ncrna:rRNA chromosome:NCBIM37:7:17057162:17057280:1 gene:ENSMUSG00000065893	0.47234	8.56788	3.14492	0.00540163	0.198136	-2.10772
10355327	NM_007525	Bard1	BRCA1 associated RING domain 1	NM_007525	RefSeq	Mus musculus BRCA1 associated RING domain 1 (Bard1), mRNA.	0.323158	6.00699	3.1446	0.00540543	0.198136	-2.10834
10591653	NM_178577	Tmem205	transmembrane protein 205	NM_178577	RefSeq	Mus musculus transmembrane protein 205 (Tmem205), mRNA.	0.263936	11.7704	3.14406	0.00541191	0.198136	-2.10939
10586076	---	NA	NA	FJ556972	GenBank	Mus musculus endogenous virus Friend spleen focus-forming virus (SFFVp) cell-line DS19-sc9 envelope glycoprotein 52 mRNA, complete cds.	-2.3149	8.41174	-3.14364	0.005417	0.198136	-2.11022
10494402	NM_178216	Hist2h3c1	histone cluster 2, H3c1	NM_178216	RefSeq	Mus musculus histone cluster 2, H3c1 (Hist2h3c1), mRNA.	0.830185	9.37962	3.13909	0.00547206	0.199813	-2.11911
10482059	NM_010283	Ggta1	glycoprotein galactosyltransferase alpha 1, 3	NM_010283	RefSeq	Mus musculus glycoprotein galactosyltransferase alpha 1, 3 (Ggta1), transcript variant 1, mRNA.	0.678253	6.82849	3.13721	0.00549499	0.199934	-2.12278
10534679	NM_201373	Trim56	tripartite motif-containing 56	NM_201373	RefSeq	Mus musculus tripartite motif-containing 56 (Trim56), mRNA.	0.274335	9.24203	3.13622	0.0055071	0.199934	-2.12471
10581111	NM_144931	Nae1	NEDD8 activating enzyme E1 subunit 1	NM_144931	RefSeq	Mus musculus NEDD8 activating enzyme E1 subunit 1 (Nae1), mRNA.	-0.495548	9.42061	-3.13459	0.00552708	0.199934	-2.1279
10406941	NM_144838	Sgtb	small glutamine-rich tetratricopeptide repeat (TPR)-containing, beta	NM_144838	RefSeq	Mus musculus small glutamine-rich tetratricopeptide repeat (TPR)-containing, beta (Sgtb), mRNA.	-0.514622	6.77128	-3.13328	0.0055432	0.199934	-2.13046
10357391	NM_027678	Zranb3	zinc finger, RAN-binding domain containing 3	NM_027678	RefSeq	Mus musculus zinc finger, RAN-binding domain containing 3 (Zranb3), mRNA.	0.509817	7.26401	3.13268	0.00555062	0.199934	-2.13163
10412421	NM_028245	Zfp131	zinc finger protein 131	NM_028245	RefSeq	Mus musculus zinc finger protein 131 (Zfp131), mRNA.	-0.679996	7.6892	-3.13248	0.00555304	0.199934	-2.13202
10453792	BC024951	Thoc1	THO complex 1	AK206344	GenBank HTC	Mus musculus cDNA, clone:Y2G0104I18, strand:minus, reference:ENSEMBL:Mouse-Transcript-ENST:ENSMUST00000029013, based on BLAT search.	-0.270209	6.22812	-3.13199	0.00555913	0.199934	-2.13298
10435185	---	NA	NA	ENSMUST00000093713	ENSEMBL	ncrna:rRNA chromosome:NCBIM37:16:33001989:33002107:1 gene:ENSMUSG00000070225	0.502891	9.26245	3.13131	0.00556754	0.199934	-2.13431
10448023	NM_011560	Tcte3	t-complex-associated testis expressed 3	NM_011560	RefSeq	Mus musculus t-complex-associated testis expressed 3 (Tcte3), transcript variant 1, mRNA.	0.570266	6.50063	3.12673	0.00562438	0.201641	-2.14323
10571849	NM_015791	Fbxo8	F-box protein 8	NM_015791	RefSeq	Mus musculus F-box protein 8 (Fbxo8), mRNA.	-0.309179	11.0739	-3.12249	0.00567769	0.202878	-2.15152
10516695	NM_199305	Tmem39b	transmembrane protein 39b	NM_199305	RefSeq	Mus musculus transmembrane protein 39b (Tmem39b), mRNA.	0.281277	7.85101	3.1221	0.00568264	0.202878	-2.15229
10417526	NM_007870	Dnase1l3	deoxyribonuclease 1-like 3	NM_007870	RefSeq	Mus musculus deoxyribonuclease 1-like 3 (Dnase1l3), mRNA.	0.339153	10.5757	3.12105	0.00569579	0.202878	-2.15432
10423941	NM_025736	Ttc35	tetratricopeptide repeat domain 35	NM_025736	RefSeq	Mus musculus tetratricopeptide repeat domain 35 (Ttc35), mRNA.	-0.772323	10.979	-3.12101	0.00569631	0.202878	-2.1544
10467328	NM_001081075	5730455O13Rik	RIKEN cDNA 5730455O13 gene	NM_001081075	RefSeq	Mus musculus RIKEN cDNA 5730455O13 gene (5730455O13Rik), mRNA.	-0.78946	6.06514	-3.11975	0.00571226	0.203113	-2.15685
10573515	BC029622	2310036O22Rik	RIKEN cDNA 2310036O22 gene	BC029622	GenBank	Mus musculus RIKEN cDNA 2310036O22 gene, mRNA (cDNA clone MGC:25625 IMAGE:4207296), complete cds.	-0.245816	11.1138	-3.11645	0.00575432	0.203348	-2.1633
10582074	NM_026758	Mphosph6	M phase phosphoprotein 6	NM_026758	RefSeq	Mus musculus M phase phosphoprotein 6 (Mphosph6), mRNA.	-0.486595	7.67523	-3.11637	0.00575539	0.203348	-2.16346
10585398	NM_177350	Gldn	gliomedin	NM_177350	RefSeq	Mus musculus gliomedin (Gldn), mRNA.	-0.851014	6.26353	-3.11527	0.00576941	0.203348	-2.1656
10582712	NM_053207	Egln1	EGL nine homolog 1 (C. elegans)	NM_053207	RefSeq	Mus musculus EGL nine homolog 1 (C. elegans) (Egln1), mRNA.	0.266536	8.45559	3.11489	0.00577428	0.203348	-2.16634
10438460	NM_001005767	Parl	presenilin associated, rhomboid-like	NM_001005767	RefSeq	Mus musculus presenilin associated, rhomboid-like (Parl), nuclear gene encoding mitochondrial protein, mRNA.	-0.333977	10.0804	-3.11417	0.00578357	0.203348	-2.16775
10569494	NM_023680	Tnfrsf22	tumor necrosis factor receptor superfamily, member 22	NM_023680	RefSeq	Mus musculus tumor necrosis factor receptor superfamily, member 22 (Tnfrsf22), mRNA.	0.555355	7.14365	3.1139	0.00578695	0.203348	-2.16827
10383210	ENSMUST00000131035	Rnf213	ring finger protein 213	ENSMUST00000131035	ENSEMBL	hypothetical protein gene:ENSMUSG00000070327	0.602919	9.34641	3.11349	0.0057923	0.203348	-2.16908
10385343	NM_133795	Ttc1	tetratricopeptide repeat domain 1	NM_133795	RefSeq	Mus musculus tetratricopeptide repeat domain 1 (Ttc1), mRNA.	-0.366638	8.42883	-3.11336	0.00579387	0.203348	-2.16932
10414093	NM_008133	Glud1	glutamate dehydrogenase 1	NM_008133	RefSeq	Mus musculus glutamate dehydrogenase 1 (Glud1), nuclear gene encoding mitochondrial protein, mRNA.	-0.334584	12.9629	-3.11096	0.00582491	0.204107	-2.17401
10554233	NM_026531	Aen	apoptosis enhancing nuclease	NM_026531	RefSeq	Mus musculus apoptosis enhancing nuclease (Aen), transcript variant 1, mRNA.	0.317969	7.37493	3.10711	0.00587483	0.20537	-2.1815
10408251	NM_177016	Slc17a4	solute carrier family 17 (sodium phosphate), member 4	NM_177016	RefSeq	Mus musculus solute carrier family 17 (sodium phosphate), member 4 (Slc17a4), mRNA.	0.773706	9.6608	3.10672	0.00587988	0.20537	-2.18226
10592850	NM_021789	Trappc4	trafficking protein particle complex 4	NM_021789	RefSeq	Mus musculus trafficking protein particle complex 4 (Trappc4), mRNA.	-0.367527	9.16571	-3.10128	0.00595129	0.206449	-2.19286
10431856	NM_028148	Srsf2ip	serine/arginine-rich splicing factor 2, interacting protein	NM_028148	RefSeq	Mus musculus serine/arginine-rich splicing factor 2, interacting protein (Srsf2ip), mRNA.	-0.347982	9.67203	-3.10124	0.00595192	0.206449	-2.19295
10382049	NM_028074	Ddx42	DEAD (Asp-Glu-Ala-Asp) box polypeptide 42	NM_028074	RefSeq	Mus musculus DEAD (Asp-Glu-Ala-Asp) box polypeptide 42 (Ddx42), mRNA.	-0.253438	8.72885	-3.09951	0.0059748	0.206449	-2.19632
10456378	NM_024190	Chmp1b	chromatin modifying protein 1B	NM_024190	RefSeq	Mus musculus chromatin modifying protein 1B (Chmp1b), mRNA.	-0.488326	7.48836	-3.09941	0.00597603	0.206449	-2.1965
10473340	NM_001177432	Gm13691	predicted gene 13691	NM_001177432	RefSeq	Mus musculus predicted gene 13691 (Gm13691), mRNA.	-0.565185	8.21667	-3.09925	0.00597825	0.206449	-2.19683
10596737	NM_008140	Gnat1	guanine nucleotide binding protein, alpha transducing 1	NM_008140	RefSeq	Mus musculus guanine nucleotide binding protein, alpha transducing 1 (Gnat1), mRNA.	-0.826466	7.60639	-3.09903	0.0059811	0.206449	-2.19725
10556764	NM_013636	Ppp1cc	protein phosphatase 1, catalytic subunit, gamma isoform	NM_013636	RefSeq	Mus musculus protein phosphatase 1, catalytic subunit, gamma isoform (Ppp1cc), mRNA.	-0.307566	11.1997	-3.09859	0.00598694	0.206449	-2.1981
10491354	NM_144519	Zfp639	zinc finger protein 639	NM_144519	RefSeq	Mus musculus zinc finger protein 639 (Zfp639), transcript variant 1, mRNA.	-0.399132	8.18467	-3.09626	0.00601795	0.207189	-2.20264
10418506	NM_138672	Stab1	stabilin 1	NM_138672	RefSeq	Mus musculus stabilin 1 (Stab1), mRNA.	0.510415	9.14931	3.09463	0.00603981	0.207276	-2.20582
10494910	NM_026602	Bcas2	breast carcinoma amplified sequence 2	NM_026602	RefSeq	Mus musculus breast carcinoma amplified sequence 2 (Bcas2), mRNA.	-0.322426	7.96098	-3.0941	0.00604685	0.207276	-2.20685
10502071	NM_027482	5730508B09Rik	RIKEN cDNA 5730508B09 gene	NM_027482	RefSeq	Mus musculus RIKEN cDNA 5730508B09 gene (5730508B09Rik), mRNA.	-0.477559	7.37294	-3.09393	0.00604914	0.207276	-2.20718
10593167	---	NA	NA	D00925	GenBank	Mus musculus mRNA for transcription factor S-II-related proteins, complete cds.	0.28596	10.5639	3.09155	0.00608118	0.207718	-2.21182
10492078	NM_025442	Alg5	asparagine-linked glycosylation 5 homolog (yeast, dolichyl-phosphate beta-glucosyltransferase)	NM_025442	RefSeq	Mus musculus asparagine-linked glycosylation 5 homolog (yeast, dolichyl-phosphate beta-glucosyltransferase) (Alg5), mRNA.	-0.329073	9.20699	-3.09044	0.00609608	0.2079	-2.21397
10423805	NM_025494	Atp6v1c1	ATPase, H+ transporting, lysosomal V1 subunit C1	NM_025494	RefSeq	Mus musculus ATPase, H+ transporting, lysosomal V1 subunit C1 (Atp6v1c1), mRNA.	-0.31752	9.82216	-3.08878	0.00611856	0.208055	-2.2172
10446693	NM_175639	Wdr43	WD repeat domain 43	NM_175639	RefSeq	Mus musculus WD repeat domain 43 (Wdr43), mRNA.	-0.367947	9.51618	-3.08869	0.00611984	0.208055	-2.21738
10535898	NR_028061	Gm8615	glucosamine-6-phosphate deaminase 1 pseudogene	NR_028061	RefSeq	Mus musculus predicted pseudogene 8615 (Gm8615), non-coding RNA.	0.325594	8.27826	3.08771	0.00613314	0.208181	-2.21929
10440576	NM_001081068	Ltn1	listerin E3 ubiquitin protein ligase 1	NM_001081068	RefSeq	Mus musculus listerin E3 ubiquitin protein ligase 1 (Ltn1), mRNA.	-0.391753	9.04609	-3.08386	0.00618561	0.209095	-2.22676
10384838	NM_146016	Eml6	echinoderm microtubule associated protein like 6	NM_146016	RefSeq	Mus musculus echinoderm microtubule associated protein like 6 (Eml6), mRNA.	0.306713	6.06603	3.08241	0.00620556	0.209095	-2.22959
10607539	NM_172307	Mbtps2	membrane-bound transcription factor peptidase, site 2	NM_172307	RefSeq	Mus musculus membrane-bound transcription factor peptidase, site 2 (Mbtps2), mRNA.	-0.263635	8.94091	-3.08231	0.00620702	0.209095	-2.2298
10535883	NM_153572	Katnal1	katanin p60 subunit A-like 1	NM_153572	RefSeq	Mus musculus katanin p60 subunit A-like 1 (Katnal1), mRNA.	0.386932	7.30764	3.08199	0.00621142	0.209095	-2.23042
10528120	NM_011806	Dmtf1	cyclin D binding myb-like transcription factor 1	NM_011806	RefSeq	Mus musculus cyclin D binding myb-like transcription factor 1 (Dmtf1), transcript variant 1, mRNA.	-0.36621	7.91875	-3.08101	0.0062249	0.209095	-2.23232
10602716	NM_018798	Ubqln2	ubiquilin 2	NM_018798	RefSeq	Mus musculus ubiquilin 2 (Ubqln2), mRNA.	-0.335477	8.46242	-3.0806	0.00623046	0.209095	-2.23311
10571142	NM_054044	Gpr124	G protein-coupled receptor 124	NM_054044	RefSeq	Mus musculus G protein-coupled receptor 124 (Gpr124), mRNA.	0.373125	7.66681	3.07957	0.00624474	0.209095	-2.23512
10491363	NM_024200	Mfn1	mitofusin 1	NM_024200	RefSeq	Mus musculus mitofusin 1 (Mfn1), nuclear gene encoding mitochondrial protein, mRNA.	-0.442209	8.99067	-3.07942	0.00624683	0.209095	-2.23541
10349733	NM_175294	Nucks1	nuclear casein kinase and cyclin-dependent kinase substrate 1	NM_175294	RefSeq	Mus musculus nuclear casein kinase and cyclin-dependent kinase substrate 1 (Nucks1), transcript variant 1, mRNA.	-0.3724	9.99521	-3.07573	0.00629812	0.210389	-2.24259
10514441	NM_177239	Mysm1	myb-like, SWIRM and MPN domains 1	NM_177239	RefSeq	Mus musculus myb-like, SWIRM and MPN domains 1 (Mysm1), mRNA.	-0.397108	8.1175	-3.07524	0.00630488	0.210389	-2.24353
10462100	NM_025364	Sarnp	SAP domain containing ribonucleoprotein	NM_025364	RefSeq	Mus musculus SAP domain containing ribonucleoprotein (Sarnp), mRNA.	-0.55361	10.0665	-3.07087	0.00636629	0.211254	-2.25203
10602385	NM_008824	Pfkfb1	6-phosphofructo-2-kinase/fructose-2,6-biphosphatase 1	NM_008824	RefSeq	Mus musculus 6-phosphofructo-2-kinase/fructose-2,6-biphosphatase 1 (Pfkfb1), mRNA.	0.593752	10.1516	3.07067	0.00636901	0.211254	-2.25241
10417605	NM_010210	Fhit	fragile histidine triad gene	NM_010210	RefSeq	Mus musculus fragile histidine triad gene (Fhit), mRNA.	0.520393	8.16987	3.07048	0.00637171	0.211254	-2.25278
10414113	NM_001004436	Wapal	wings apart-like homolog (Drosophila)	NM_001004436	RefSeq	Mus musculus wings apart-like homolog (Drosophila) (Wapal), mRNA.	-0.492084	9.61795	-3.06926	0.006389	0.211254	-2.25516
10440307	NM_026879	Chmp2b	chromatin modifying protein 2B	NM_026879	RefSeq	Mus musculus chromatin modifying protein 2B (Chmp2b), mRNA.	-0.275245	9.50959	-3.06871	0.00639674	0.211254	-2.25622
10368630	NM_025614	Rwdd1	RWD domain containing 1	NM_025614	RefSeq	Mus musculus RWD domain containing 1 (Rwdd1), mRNA.	-0.361857	8.86474	-3.06745	0.00641459	0.211373	-2.25867
10364249	---	NA	NA	---	NA	NA	-0.503048	6.98715	-3.06693	0.00642207	0.211373	-2.25969
10441987	NM_007690	Chd1	chromodomain helicase DNA binding protein 1	NM_007690	RefSeq	Mus musculus chromodomain helicase DNA binding protein 1 (Chd1), mRNA.	-0.442737	9.34311	-3.0619	0.00649392	0.213414	-2.26945
10376314	NM_026949	Cnot8	CCR4-NOT transcription complex, subunit 8	NM_026949	RefSeq	Mus musculus CCR4-NOT transcription complex, subunit 8 (Cnot8), mRNA.	0.49672	8.0707	3.05874	0.00653943	0.214584	-2.27558
10538979	NM_009858	Cd8b1	CD8 antigen, beta chain 1	NM_009858	RefSeq	Mus musculus CD8 antigen, beta chain 1 (Cd8b1), mRNA.	0.511306	6.05712	3.05792	0.00655137	0.214627	-2.27718
10505143	ENSMUST00000107600	Akap2	A kinase (PRKA) anchor protein 2	ENSMUST00000107600	ENSEMBL	A kinase (PRKA) anchor protein 2 gene:ENSMUSG00000038729	0.461225	6.39686	3.05528	0.00658976	0.214627	-2.2823
10483023	ENSMUST00000028347	Rbms1	RNA binding motif, single stranded interacting protein 1	ENSMUST00000028347	ENSEMBL	Isoform 1 of RNA-binding motif, single-stranded-interacting protein 1 gene:ENSMUSG00000026970	-0.660801	8.7857	-3.05449	0.00660122	0.214627	-2.28383
10374727	NM_016707	Bcl11a	B-cell CLL/lymphoma 11A (zinc finger protein)	NM_016707	RefSeq	Mus musculus B-cell CLL/lymphoma 11A (zinc finger protein) (Bcl11a), transcript variant 1, mRNA.	0.389797	6.49296	3.05133	0.00664748	0.214627	-2.28995
10379543	NM_023438	Tmem132e	transmembrane protein 132E	NM_023438	RefSeq	Mus musculus transmembrane protein 132E (Tmem132e), mRNA.	0.240908	6.38922	3.05114	0.00665032	0.214627	-2.29033
10604424	NM_153532	Zfp280c	zinc finger protein 280C	NM_153532	RefSeq	Mus musculus zinc finger protein 280C (Zfp280c), transcript variant 1, mRNA.	-0.465672	8.08637	-3.04997	0.0066676	0.214627	-2.2926
10404097	NM_134069	Slc17a3	solute carrier family 17 (sodium phosphate), member 3	NM_134069	RefSeq	Mus musculus solute carrier family 17 (sodium phosphate), member 3 (Slc17a3), transcript variant 1, mRNA.	1.11725	9.78246	3.04762	0.00670224	0.214627	-2.29715
10431948	NM_028003	Rpap3	RNA polymerase II associated protein 3	NM_028003	RefSeq	Mus musculus RNA polymerase II associated protein 3 (Rpap3), mRNA.	-0.365717	6.9134	-3.04649	0.00671908	0.214627	-2.29935
10394186	NR_027869	Dtnb	dystrobrevin, beta	NR_027869	RefSeq	Mus musculus dystrobrevin, beta (Dtnb), transcript variant 3, non-coding RNA.	0.270262	9.46256	3.04609	0.00672496	0.214627	-2.30012
10448186	NM_029281	Zfp820	zinc finger protein 820	NM_029281	RefSeq	Mus musculus zinc finger protein 820 (Zfp820), mRNA.	-0.546965	6.20479	-3.04597	0.00672675	0.214627	-2.30035
10361356	---	NA	NA	---	NA	NA	-0.584005	5.84479	-3.04557	0.00673276	0.214627	-2.30113
10368683	NM_183254	1700025K23Rik	RIKEN cDNA 1700025K23 gene	NM_183254	RefSeq	Mus musculus RIKEN cDNA 1700025K23 gene (1700025K23Rik), mRNA.	-0.408997	5.87116	-3.04535	0.00673602	0.214627	-2.30156
10380660	NM_134032	Hoxb2	homeobox B2	NM_134032	RefSeq	Mus musculus homeobox B2 (Hoxb2), mRNA.	0.285958	6.57602	3.04535	0.00673604	0.214627	-2.30156
10507143	NM_177406	Cyp4a12a	cytochrome P450, family 4, subfamily a, polypeptide 12a	NM_177406	RefSeq	Mus musculus cytochrome P450, family 4, subfamily a, polypeptide 12a (Cyp4a12a), mRNA.	1.91069	12.1663	3.04432	0.00675137	0.214627	-2.30355
10358091	NM_173437	Nav1	neuron navigator 1	NM_173437	RefSeq	Mus musculus neuron navigator 1 (Nav1), mRNA.	0.421194	8.12359	3.04367	0.00676112	0.214627	-2.30482
10407392	NM_134063	BC016423	cDNA sequence BC016423	NM_134063	RefSeq	Mus musculus cDNA sequence BC016423 (BC016423), mRNA.	-0.346789	8.68274	-3.04322	0.00676773	0.214627	-2.30568
10400538	NM_030057	Trappc6b	trafficking protein particle complex 6B	NM_030057	RefSeq	Mus musculus trafficking protein particle complex 6B (Trappc6b), mRNA.	-0.272407	7.47815	-3.04308	0.00676984	0.214627	-2.30595
10453436	NM_176808	Mcfd2	multiple coagulation factor deficiency 2	NM_176808	RefSeq	Mus musculus multiple coagulation factor deficiency 2 (Mcfd2), transcript variant 1, mRNA.	0.43784	9.84509	3.04241	0.00677985	0.214627	-2.30724
10367422	NM_025364	Sarnp	SAP domain containing ribonucleoprotein	NM_025364	RefSeq	Mus musculus SAP domain containing ribonucleoprotein (Sarnp), mRNA.	-0.548761	10.0955	-3.04198	0.00678632	0.214627	-2.30808
10557342	NM_021887	Il21r	interleukin 21 receptor	NM_021887	RefSeq	Mus musculus interleukin 21 receptor (Il21r), mRNA.	0.614466	6.03862	3.04193	0.0067871	0.214627	-2.30818
10478847	NM_001081005	1500012F01Rik	RIKEN cDNA 1500012F01 gene	NM_001081005	RefSeq	Mus musculus RIKEN cDNA 1500012F01 gene (1500012F01Rik), mRNA.	-0.597637	9.08108	-3.041	0.00680113	0.214627	-2.30999
10440344	NM_175549	Robo2	roundabout homolog 2 (Drosophila)	NM_175549	RefSeq	Mus musculus roundabout homolog 2 (Drosophila) (Robo2), mRNA.	0.600611	6.93647	3.03983	0.00681872	0.214627	-2.31226
10402249	NM_029705	Atxn3	ataxin 3	NM_029705	RefSeq	Mus musculus ataxin 3 (Atxn3), transcript variant 1, mRNA.	-0.256524	8.82466	-3.03923	0.00682768	0.214627	-2.31341
10469404	NM_023116	Cacnb2	calcium channel, voltage-dependent, beta 2 subunit	NM_023116	RefSeq	Mus musculus calcium channel, voltage-dependent, beta 2 subunit (Cacnb2), mRNA.	0.292378	6.4478	3.03755	0.00685308	0.214779	-2.31667
10366277	NM_178609	E2f7	E2F transcription factor 7	NM_178609	RefSeq	Mus musculus E2F transcription factor 7 (E2f7), mRNA.	0.342041	7.09475	3.03631	0.00687198	0.214779	-2.31908
10584309	BC066002	BC024479	cDNA sequence BC024479	BC066002	GenBank	Mus musculus cDNA sequence BC024479, mRNA (cDNA clone MGC:90123 IMAGE:5701381), complete cds.	-0.376024	6.17328	-3.03629	0.00687215	0.214779	-2.3191
10481700	NM_178595	Ptrh1	peptidyl-tRNA hydrolase 1 homolog (S. cerevisiae)	NM_178595	RefSeq	Mus musculus peptidyl-tRNA hydrolase 1 homolog (S. cerevisiae) (Ptrh1), mRNA.	0.272308	6.04607	3.03548	0.00688448	0.214855	-2.32067
10498647	NM_020026	B3galnt1	UDP-GalNAc:betaGlcNAc beta 1,3-galactosaminyltransferase, polypeptide 1	NM_020026	RefSeq	Mus musculus UDP-GalNAc:betaGlcNAc beta 1,3-galactosaminyltransferase, polypeptide 1 (B3galnt1), mRNA.	0.818789	6.26868	3.03258	0.0069287	0.215586	-2.32629
10347218	---	NA	NA	ENSMUST00000101806	ENSEMBL	ncrna:snRNA chromosome:NCBIM37:1:72272814:72273004:1 gene:ENSMUSG00000075752	0.813285	12.3599	3.03203	0.00693714	0.215586	-2.32735
10416464	NM_026083	Zc3h13	zinc finger CCCH type containing 13	NM_026083	RefSeq	Mus musculus zinc finger CCCH type containing 13 (Zc3h13), mRNA.	-0.352683	7.4713	-3.03144	0.00694624	0.215586	-2.3285
10438245	NM_022408	Dgcr14	DiGeorge syndrome critical region gene 14	NM_022408	RefSeq	Mus musculus DiGeorge syndrome critical region gene 14 (Dgcr14), transcript variant 1, mRNA.	-0.215289	8.13809	-3.03135	0.00694764	0.215586	-2.32868
10541678	NM_023143	C1ra	complement component 1, r subcomponent A	NM_023143	RefSeq	Mus musculus complement component 1, r subcomponent A (C1ra), mRNA.	0.352799	9.28207	3.03064	0.00695845	0.215612	-2.33004
10451054	NM_199016	Enpp4	ectonucleotide pyrophosphatase/phosphodiesterase 4	NM_199016	RefSeq	Mus musculus ectonucleotide pyrophosphatase/phosphodiesterase 4 (Enpp4), mRNA.	0.40511	9.16381	3.02916	0.00698136	0.21576	-2.33292
10368222	NM_053264	4930444G20Rik	RIKEN cDNA 4930444G20 gene	NM_053264	RefSeq	Mus musculus RIKEN cDNA 4930444G20 gene (4930444G20Rik), mRNA.	0.61633	6.7886	3.02849	0.00699155	0.21576	-2.3342
10482824	NM_001110204	Acvr1	activin A receptor, type 1	NM_001110204	RefSeq	Mus musculus activin A receptor, type 1 (Acvr1), transcript variant 1, mRNA.	-0.234554	8.05383	-3.02367	0.00706648	0.217442	-2.34355
10371400	NM_007771	Cry1	cryptochrome 1 (photolyase-like)	NM_007771	RefSeq	Mus musculus cryptochrome 1 (photolyase-like) (Cry1), mRNA.	0.871401	7.50401	3.02286	0.00707911	0.217442	-2.34511
10404069	NM_030609	Hist1h1a	histone cluster 1, H1a	NM_030609	RefSeq	Mus musculus histone cluster 1, H1a (Hist1h1a), mRNA.	0.834215	8.15864	3.02213	0.00709048	0.217442	-2.34652
10515012	NM_172697	Prpf38a	PRP38 pre-mRNA processing factor 38 (yeast) domain containing A	NM_172697	RefSeq	Mus musculus PRP38 pre-mRNA processing factor 38 (yeast) domain containing A (Prpf38a), mRNA.	-0.342489	8.66247	-3.02195	0.0070933	0.217442	-2.34687
10455338	NM_019647	Rpl21	ribosomal protein L21	NM_019647	RefSeq	Mus musculus ribosomal protein L21 (Rpl21), mRNA.	-0.342822	10.488	-3.02167	0.0070977	0.217442	-2.34741
10458960	NM_001127338	Aldh7a1	aldehyde dehydrogenase family 7, member A1	NM_001127338	RefSeq	Mus musculus aldehyde dehydrogenase family 7, member A1 (Aldh7a1), transcript variant 2, mRNA.	-0.248377	12.0341	-3.02052	0.00711567	0.217516	-2.34963
10419370	NM_207214	Exoc5	exocyst complex component 5	NM_207214	RefSeq	Mus musculus exocyst complex component 5 (Exoc5), mRNA.	-0.4456	8.47216	-3.02011	0.00712218	0.217516	-2.35043
10431585	NR_037153	Chkb	choline kinase beta	NR_037153	RefSeq	Mus musculus choline kinase beta (Chkb), transcript variant 2, non-coding RNA.	-0.47089	7.68421	-3.0196	0.0071302	0.217516	-2.35141
10348456	NM_133805	Cops8	COP9 (constitutive photomorphogenic) homolog, subunit 8 (Arabidopsis thaliana)	NM_133805	RefSeq	Mus musculus COP9 (constitutive photomorphogenic) homolog, subunit 8 (Arabidopsis thaliana) (Cops8), mRNA.	-0.384691	9.68688	-3.01833	0.00715024	0.217546	-2.35387
10489958	NM_001081134	Kcng1	potassium voltage-gated channel, subfamily G, member 1	NM_001081134	RefSeq	Mus musculus potassium voltage-gated channel, subfamily G, member 1 (Kcng1), mRNA.	0.240259	6.82552	3.0181	0.0071538	0.217546	-2.35431
10350349	NM_001166501	Dennd1b	DENN/MADD domain containing 1B	NM_001166501	RefSeq	Mus musculus DENN/MADD domain containing 1B (Dennd1b), transcript variant 1, mRNA.	0.259331	9.3272	3.01763	0.00716126	0.217546	-2.35522
10492735	NM_133862	Fgg	fibrinogen gamma chain	NM_133862	RefSeq	Mus musculus fibrinogen gamma chain (Fgg), mRNA.	-0.351537	13.8794	-3.01645	0.00717991	0.217807	-2.3575
10441115	NM_145125	Brwd1	bromodomain and WD repeat domain containing 1	NM_145125	RefSeq	Mus musculus bromodomain and WD repeat domain containing 1 (Brwd1), transcript variant 1, mRNA.	-0.416727	7.93339	-3.01575	0.00719099	0.217839	-2.35885
10414548	NM_030098	Rnase6	ribonuclease, RNase A family, 6	NM_030098	RefSeq	Mus musculus ribonuclease, RNase A family, 6 (Rnase6), mRNA.	0.604541	6.83415	3.01238	0.00724473	0.218629	-2.36538
10468929	NM_008708	Nmt2	N-myristoyltransferase 2	NM_008708	RefSeq	Mus musculus N-myristoyltransferase 2 (Nmt2), mRNA.	-0.420527	9.54334	-3.01221	0.0072473	0.218629	-2.36569
10488108	NM_001081090	Esf1	ESF1, nucleolar pre-rRNA processing protein, homolog (S. cerevisiae)	NM_001081090	RefSeq	Mus musculus ESF1, nucleolar pre-rRNA processing protein, homolog (S. cerevisiae) (Esf1), mRNA.	-0.913455	7.37083	-3.01043	0.00727595	0.219085	-2.36915
10607724	NM_009453	Zrsr2	zinc finger (CCCH type), RNA binding motif and serine/arginine rich 2	NM_009453	RefSeq	Mus musculus zinc finger (CCCH type), RNA binding motif and serine/arginine rich 2 (Zrsr2), transcript variant 1, mRNA.	-0.388549	6.89856	-3.00899	0.00729895	0.219085	-2.37191
10447786	NM_009202	Slc22a1	solute carrier family 22 (organic cation transporter), member 1	NM_009202	RefSeq	Mus musculus solute carrier family 22 (organic cation transporter), member 1 (Slc22a1), mRNA.	0.322596	11.891	3.00853	0.00730641	0.219085	-2.37281
10454414	NM_181414	Pik3c3	phosphoinositide-3-kinase, class 3	NM_181414	RefSeq	Mus musculus phosphoinositide-3-kinase, class 3 (Pik3c3), mRNA.	-0.282803	8.11732	-3.00824	0.00731108	0.219085	-2.37337
10435048	NM_025329	Tctex1d2	Tctex1 domain containing 2	NM_025329	RefSeq	Mus musculus Tctex1 domain containing 2 (Tctex1d2), mRNA.	-0.343377	6.41412	-3.00813	0.00731295	0.219085	-2.37359
10533246	NM_011852	Oas1g	2'-5' oligoadenylate synthetase 1G	NM_011852	RefSeq	Mus musculus 2'-5' oligoadenylate synthetase 1G (Oas1g), mRNA.	0.887055	7.12939	3.00733	0.00732579	0.219167	-2.37513
10418480	NM_153547	Gnl3	guanine nucleotide binding protein-like 3 (nucleolar)	NM_153547	RefSeq	Mus musculus guanine nucleotide binding protein-like 3 (nucleolar) (Gnl3), transcript variant 1, mRNA.	-0.550848	9.11913	-3.00617	0.00734461	0.219428	-2.37737
10399820	NM_001110239	Acp1	acid phosphatase 1, soluble	NM_001110239	RefSeq	Mus musculus acid phosphatase 1, soluble (Acp1), transcript variant 1, mRNA.	-1.01277	8.18716	-3.00254	0.00740351	0.220883	-2.38437
10449839	NM_019774	Akap8	A kinase (PRKA) anchor protein 8	NM_019774	RefSeq	Mus musculus A kinase (PRKA) anchor protein 8 (Akap8), mRNA.	-0.343529	8.66739	-3.00138	0.00742256	0.221147	-2.38662
10584758	BC096399	Fam103a1	family with sequence similarity 103, member A1	BC096399	GenBank	Mus musculus RIKEN cDNA 2610204K14 gene, mRNA (cDNA clone MGC:106938 IMAGE:876882), complete cds.	-0.334506	9.38025	-2.99715	0.00749203	0.22271	-2.39478
10444911	NM_001010833	Mdc1	mediator of DNA damage checkpoint 1	NM_001010833	RefSeq	Mus musculus mediator of DNA damage checkpoint 1 (Mdc1), mRNA.	0.402224	7.68728	2.99694	0.00749553	0.22271	-2.39519
10410092	NM_175494	Zfp367	zinc finger protein 367	NM_175494	RefSeq	Mus musculus zinc finger protein 367 (Zfp367), mRNA.	0.516686	8.95254	2.99604	0.00751042	0.222847	-2.39693
10562491	NM_019746	Pdcd5	programmed cell death 5	NM_019746	RefSeq	Mus musculus programmed cell death 5 (Pdcd5), mRNA.	-0.40632	11.6392	-2.99505	0.00752672	0.222901	-2.39883
10421188	NM_001146012	R3hcc1	R3H domain and coiled-coil containing 1	NM_001146012	RefSeq	Mus musculus R3H domain and coiled-coil containing 1 (R3hcc1), mRNA.	-0.38733	7.79572	-2.99462	0.00753387	0.222901	-2.39966
10508734	NM_001081211	Ptafr	platelet-activating factor receptor	NM_001081211	RefSeq	Mus musculus platelet-activating factor receptor (Ptafr), mRNA.	0.484145	6.72412	2.99356	0.00755146	0.222901	-2.4017
10537062	NM_008590	Mest	mesoderm specific transcript	NM_008590	RefSeq	Mus musculus mesoderm specific transcript (Mest), mRNA.	1.14429	7.86271	2.99345	0.00755337	0.222901	-2.40193
10448214	NM_176962	6330416L07Rik	RIKEN cDNA 6330416L07 gene	NM_176962	RefSeq	Mus musculus RIKEN cDNA 6330416L07 gene (6330416L07Rik), mRNA.	-0.482847	7.39152	-2.9926	0.00756751	0.223015	-2.40356
10419803	BC029624	4931414P19Rik	RIKEN cDNA 4931414P19 gene	BC029624	GenBank	Mus musculus RIKEN cDNA 4931414P19 gene, mRNA (cDNA clone MGC:25751 IMAGE:3992239), complete cds.	0.449608	6.1618	2.99076	0.00759825	0.223122	-2.40711
10395925	NM_177321	Mia2	melanoma inhibitory activity 2	NM_177321	RefSeq	Mus musculus melanoma inhibitory activity 2 (Mia2), mRNA.	-0.525093	11.2062	-2.99042	0.00760396	0.223122	-2.40777
10545534	NM_153762	Rnf26	ring finger protein 26	NM_153762	RefSeq	Mus musculus ring finger protein 26 (Rnf26), mRNA.	-0.296176	8.61927	-2.98995	0.00761186	0.223122	-2.40868
10389865	NM_008704	Nme1	non-metastatic cells 1, protein (NM23A) expressed in	NM_008704	RefSeq	Mus musculus non-metastatic cells 1, protein (NM23A) expressed in (Nme1), mRNA.	-0.347123	9.21014	-2.98811	0.00764267	0.223122	-2.41222
10371176	NM_008688	Nfic	nuclear factor I/C	NM_008688	RefSeq	Mus musculus nuclear factor I/C (Nfic), transcript variant 1, mRNA.	0.420413	9.63672	2.9881	0.0076429	0.223122	-2.41224
10526055	NM_008095	Gbas	glioblastoma amplified sequence	NM_008095	RefSeq	Mus musculus glioblastoma amplified sequence (Gbas), mRNA.	-0.288122	8.57594	-2.98744	0.00765396	0.223122	-2.41351
10352320	NM_144794	Tmem63a	transmembrane protein 63a	NM_144794	RefSeq	Mus musculus transmembrane protein 63a (Tmem63a), mRNA.	0.358657	8.91882	2.98718	0.00765836	0.223122	-2.41401
10384233	NM_001083587	Tns3	tensin 3	NM_001083587	RefSeq	Mus musculus tensin 3 (Tns3), mRNA.	0.483253	9.28696	2.9863	0.00767325	0.223122	-2.41571
10399696	NM_001081977	Rnf144a	ring finger protein 144A	NM_001081977	RefSeq	Mus musculus ring finger protein 144A (Rnf144a), transcript variant 1, mRNA.	0.574115	7.55328	2.98439	0.00770557	0.223122	-2.41939
10547410	NM_053204	Erc1	ELKS/RAB6-interacting/CAST family member 1	NM_053204	RefSeq	Mus musculus ELKS/RAB6-interacting/CAST family member 1 (Erc1), transcript variant 1, mRNA.	-0.28389	9.08258	-2.98327	0.00772455	0.223122	-2.42155
10444496	NM_033613	Dom3z	DOM-3 homolog Z (C. elegans)	NM_033613	RefSeq	Mus musculus DOM-3 homolog Z (C. elegans) (Dom3z), transcript variant 1, mRNA.	-0.295308	8.44994	-2.98208	0.00774484	0.223122	-2.42385
10500140	NM_001085383	Anxa9	annexin A9	NM_001085383	RefSeq	Mus musculus annexin A9 (Anxa9), transcript variant 1, mRNA.	-0.563758	6.68443	-2.98101	0.00776307	0.223122	-2.4259
10465853	NM_011504	Stxbp3a	syntaxin binding protein 3A	NM_011504	RefSeq	Mus musculus syntaxin binding protein 3A (Stxbp3a), mRNA.	-0.247428	8.75575	-2.98004	0.0077797	0.223122	-2.42778
10356312	NM_010880	Ncl	nucleolin	NM_010880	RefSeq	Mus musculus nucleolin (Ncl), mRNA.	-0.735058	10.242	-2.97993	0.00778159	0.223122	-2.42799
10491385	NM_019673	Actl6a	actin-like 6A	NM_019673	RefSeq	Mus musculus actin-like 6A (Actl6a), mRNA.	-0.336921	9.80665	-2.97972	0.00778518	0.223122	-2.42839
10438911	NM_001128096	Atp13a3	ATPase type 13A3	NM_001128096	RefSeq	Mus musculus ATPase type 13A3 (Atp13a3), transcript variant 1, mRNA.	-0.314512	11.4549	-2.97934	0.00779165	0.223122	-2.42912
10375864	NM_028398	Agxt2l2	alanine-glyoxylate aminotransferase 2-like 2	NM_028398	RefSeq	Mus musculus alanine-glyoxylate aminotransferase 2-like 2 (Agxt2l2), mRNA.	-0.289017	8.94131	-2.97841	0.00780755	0.223122	-2.43091
10512088	NM_134097	Topors	topoisomerase I binding, arginine/serine-rich	NM_134097	RefSeq	Mus musculus topoisomerase I binding, arginine/serine-rich (Topors), mRNA.	-0.359368	7.86435	-2.97747	0.00782376	0.223122	-2.43272
10461622	NM_027209	Ms4a6b	membrane-spanning 4-domains, subfamily A, member 6B	NM_027209	RefSeq	Mus musculus membrane-spanning 4-domains, subfamily A, member 6B (Ms4a6b), mRNA.	0.935286	7.03967	2.97728	0.00782713	0.223122	-2.4331
10469538	NR_024323	4930426L09Rik	RIKEN cDNA 4930426L09 gene	NR_024323	RefSeq	Mus musculus RIKEN cDNA 4930426L09 gene (4930426L09Rik), non-coding RNA.	0.355504	5.95777	2.97615	0.00784646	0.223122	-2.43526
10573082	NM_001024617	Inpp4b	inositol polyphosphate-4-phosphatase, type II	NM_001024617	RefSeq	Mus musculus inositol polyphosphate-4-phosphatase, type II (Inpp4b), mRNA.	0.518323	6.07936	2.97585	0.00785171	0.223122	-2.43584
10444298	NM_010382	H2-Eb1	histocompatibility 2, class II antigen E beta	NM_010382	RefSeq	Mus musculus histocompatibility 2, class II antigen E beta (H2-Eb1), mRNA.	1.7101	9.38041	2.97557	0.00785664	0.223122	-2.43639
10524941	NM_145564	Fbxo21	F-box protein 21	NM_145564	RefSeq	Mus musculus F-box protein 21 (Fbxo21), mRNA.	-0.873233	10.2812	-2.97517	0.00786345	0.223122	-2.43715
10436694	NM_007475	Rplp0	ribosomal protein, large, P0	NM_007475	RefSeq	Mus musculus ribosomal protein, large, P0 (Rplp0), mRNA.	-0.254036	12.8323	-2.97506	0.00786544	0.223122	-2.43737
10521972	NM_018764	Pcdh7	protocadherin 7	NM_018764	RefSeq	Mus musculus protocadherin 7 (Pcdh7), transcript variant 2, mRNA.	0.386026	5.79962	2.97482	0.00786946	0.223122	-2.43782
10404026	NM_175661	Hist1h2af	histone cluster 1, H2af	NM_175661	RefSeq	Mus musculus histone cluster 1, H2af (Hist1h2af), mRNA.	0.835211	9.93115	2.9738	0.00788716	0.223122	-2.43979
10565910	NM_013746	Plekhb1	pleckstrin homology domain containing, family B (evectins) member 1	NM_013746	RefSeq	Mus musculus pleckstrin homology domain containing, family B (evectins) member 1 (Plekhb1), transcript variant 1, mRNA.	0.461669	7.1319	2.9725	0.00790989	0.223122	-2.4423
10526302	NM_013763	Tbl2	transducin (beta)-like 2	NM_013763	RefSeq	Mus musculus transducin (beta)-like 2 (Tbl2), mRNA.	0.2466	8.37312	2.97169	0.00792392	0.223122	-2.44386
10495773	NM_153806	Dnttip2	deoxynucleotidyltransferase, terminal, interacting protein 2	NM_153806	RefSeq	Mus musculus deoxynucleotidyltransferase, terminal, interacting protein 2 (Dnttip2), mRNA.	-0.47902	8.02351	-2.97134	0.00793002	0.223122	-2.44453
10446907	NM_152817	Ttc27	tetratricopeptide repeat domain 27	NM_152817	RefSeq	Mus musculus tetratricopeptide repeat domain 27 (Ttc27), mRNA.	-0.495549	7.91211	-2.97101	0.0079358	0.223122	-2.44517
10421981	NM_028315	Dis3	DIS3 mitotic control homolog (S. cerevisiae)	NM_028315	RefSeq	Mus musculus DIS3 mitotic control homolog (S. cerevisiae) (Dis3), mRNA.	-0.412801	8.24485	-2.97028	0.00794856	0.223122	-2.44657
10351504	---	NA	NA	FJ556972	GenBank	Mus musculus endogenous virus Friend spleen focus-forming virus (SFFVp) cell-line DS19-sc9 envelope glycoprotein 52 mRNA, complete cds.	-1.45646	9.6829	-2.97011	0.00795157	0.223122	-2.44691
10491455	NM_001113188	Fxr1	fragile X mental retardation gene 1, autosomal homolog	NM_001113188	RefSeq	Mus musculus fragile X mental retardation gene 1, autosomal homolog (Fxr1), transcript variant 1, mRNA.	-0.449633	10.3214	-2.96867	0.00797664	0.223122	-2.44966
10409434	NM_025828	Lman2	lectin, mannose-binding 2	NM_025828	RefSeq	Mus musculus lectin, mannose-binding 2 (Lman2), mRNA.	0.265913	11.0618	2.9682	0.00798503	0.223122	-2.45058
10496621	NM_145546	Gtf2b	general transcription factor IIB	NM_145546	RefSeq	Mus musculus general transcription factor IIB (Gtf2b), mRNA.	-0.330697	9.45052	-2.96819	0.00798505	0.223122	-2.45058
10422227	NM_011897	Spry2	sprouty homolog 2 (Drosophila)	NM_011897	RefSeq	Mus musculus sprouty homolog 2 (Drosophila) (Spry2), mRNA.	0.297717	6.31771	2.96791	0.00799002	0.223122	-2.45113
10483667	NM_025854	Cir1	corepressor interacting with RBPJ, 1	NM_025854	RefSeq	Mus musculus corepressor interacting with RBPJ, 1 (Cir1), mRNA.	-0.517082	7.85543	-2.96716	0.0080033	0.223122	-2.45258
10375980	NM_033565	Aff4	AF4/FMR2 family, member 4	NM_033565	RefSeq	Mus musculus AF4/FMR2 family, member 4 (Aff4), mRNA.	-0.277289	11.454	-2.96714	0.00800356	0.223122	-2.45261
10349711	NM_173865	Slc41a1	solute carrier family 41, member 1	NM_173865	RefSeq	Mus musculus solute carrier family 41, member 1 (Slc41a1), mRNA.	-0.435579	7.29054	-2.96666	0.008012	0.223122	-2.45353
10351179	BC050143	2810422O20Rik	RIKEN cDNA 2810422O20 gene	BC050143	GenBank	Mus musculus RIKEN cDNA 2810422O20 gene, mRNA (cDNA clone MGC:60987 IMAGE:30016117), complete cds.	-0.448338	6.62774	-2.96658	0.00801346	0.223122	-2.45369
10546476	NM_001029850	Magi1	membrane associated guanylate kinase, WW and PDZ domain containing 1	NM_001029850	RefSeq	Mus musculus membrane associated guanylate kinase, WW and PDZ domain containing 1 (Magi1), transcript variant 3, mRNA.	-0.289607	8.29935	-2.96358	0.00806645	0.223848	-2.45946
10415119	NM_019402	Pabpn1	poly(A) binding protein, nuclear 1	NM_019402	RefSeq	Mus musculus poly(A) binding protein, nuclear 1 (Pabpn1), mRNA.	-0.400119	10.4873	-2.96286	0.00807916	0.223848	-2.46084
10352725	NM_025864	Tmem206	transmembrane protein 206	NM_025864	RefSeq	Mus musculus transmembrane protein 206 (Tmem206), mRNA.	0.289831	7.34669	2.96252	0.00808523	0.223848	-2.46149
10582445	NM_001081379	Ankrd11	ankyrin repeat domain 11	NM_001081379	RefSeq	Mus musculus ankyrin repeat domain 11 (Ankrd11), mRNA.	-0.282386	9.01426	-2.96243	0.00808689	0.223848	-2.46167
10401829	NM_001177565	Gm8300	predicted gene 8300	NM_001177565	RefSeq	Mus musculus predicted gene 8300 (Gm8300), mRNA.	-0.495616	8.90686	-2.96169	0.00810004	0.223848	-2.46309
10389214	NM_011338	Ccl9	chemokine (C-C motif) ligand 9	NM_011338	RefSeq	Mus musculus chemokine (C-C motif) ligand 9 (Ccl9), mRNA.	0.802444	11.0995	2.96147	0.00810388	0.223848	-2.46351
10546606	NM_011666	Uba3	ubiquitin-like modifier activating enzyme 3	NM_011666	RefSeq	Mus musculus ubiquitin-like modifier activating enzyme 3 (Uba3), transcript variant 1, mRNA.	-0.37957	9.84495	-2.96045	0.00812209	0.223848	-2.46547
10599498	NM_028276	Utp14a	UTP14, U3 small nucleolar ribonucleoprotein, homolog A (yeast)	NM_028276	RefSeq	Mus musculus UTP14, U3 small nucleolar ribonucleoprotein, homolog A (yeast) (Utp14a), mRNA.	-0.291725	7.24759	-2.95995	0.00813102	0.223848	-2.46643
10520574	NM_001048192	Agbl5	ATP/GTP binding protein-like 5	NM_001048192	RefSeq	Mus musculus ATP/GTP binding protein-like 5 (Agbl5), transcript variant 3, mRNA.	0.258738	6.89756	2.95984	0.0081331	0.223848	-2.46666
10496715	NM_001081094	Znhit6	zinc finger, HIT type 6	NM_001081094	RefSeq	Mus musculus zinc finger, HIT type 6 (Znhit6), mRNA.	-0.431914	7.83379	-2.9593	0.00814276	0.223848	-2.4677
10350535	NM_133780	Tpr	translocated promoter region	NM_133780	RefSeq	Mus musculus translocated promoter region (Tpr), mRNA.	-0.64272	9.10463	-2.95775	0.00817044	0.223952	-2.47067
10447897	NM_001113533	Wtap	Wilms' tumour 1-associating protein	NM_001113533	RefSeq	Mus musculus Wilms' tumour 1-associating protein (Wtap), transcript variant 1, mRNA.	-0.360272	7.01102	-2.95751	0.00817485	0.223952	-2.47114
10582879	NM_033616	Csprs	component of Sp100-rs	NM_033616	RefSeq	Mus musculus component of Sp100-rs (Csprs), mRNA.	0.711032	6.92697	2.95636	0.00819553	0.223952	-2.47335
10504056	NM_023305	Ubap1	ubiquitin-associated protein 1	NM_023305	RefSeq	Mus musculus ubiquitin-associated protein 1 (Ubap1), mRNA.	-0.239372	10.5428	-2.95496	0.00822068	0.223952	-2.47603
10383233	AK173199	Rnf213	ring finger protein 213	AK173199	GenBank	Mus musculus premature mRNA for mKIAA1554 protein.	0.652467	9.86995	2.95461	0.00822697	0.223952	-2.4767
10511725	NM_024195	Cyb5r4	cytochrome b5 reductase 4	NM_024195	RefSeq	Mus musculus cytochrome b5 reductase 4 (Cyb5r4), mRNA.	-0.429773	9.38695	-2.95372	0.00824319	0.223952	-2.47842
10382890	NM_001166506	Sec14l1	SEC14-like 1 (S. cerevisiae)	NM_001166506	RefSeq	Mus musculus SEC14-like 1 (S. cerevisiae) (Sec14l1), transcript variant 2, mRNA.	0.563879	8.28353	2.95092	0.00829397	0.223952	-2.48379
10362593	NM_008722	Npm1	nucleophosmin 1	NM_008722	RefSeq	Mus musculus nucleophosmin 1 (Npm1), mRNA.	-0.710852	8.5314	-2.95047	0.00830226	0.223952	-2.48467
10542750	NM_025315	Med21	mediator complex subunit 21	NM_025315	RefSeq	Mus musculus mediator complex subunit 21 (Med21), mRNA.	-0.496185	8.77174	-2.95043	0.00830292	0.223952	-2.48474
10549282	NM_019923	Itpr2	inositol 1,4,5-triphosphate receptor 2	NM_019923	RefSeq	Mus musculus inositol 1,4,5-triphosphate receptor 2 (Itpr2), transcript variant 1, mRNA.	0.323587	9.17721	2.94987	0.00831315	0.223952	-2.48581
10480324	NM_028317	2810030E01Rik	RIKEN cDNA 2810030E01 gene	NM_028317	RefSeq	Mus musculus RIKEN cDNA 2810030E01 gene (2810030E01Rik), mRNA.	-0.313665	5.71718	-2.94976	0.00831516	0.223952	-2.48603
10435345	NM_139300	Mylk	myosin, light polypeptide kinase	NM_139300	RefSeq	Mus musculus myosin, light polypeptide kinase (Mylk), mRNA.	0.521076	9.10152	2.94958	0.00831837	0.223952	-2.48636
10507644	NM_001014900	Zmynd12	zinc finger, MYND domain containing 12	NM_001014900	RefSeq	Mus musculus zinc finger, MYND domain containing 12 (Zmynd12), mRNA.	-0.341136	6.5766	-2.949	0.00832911	0.223952	-2.48749
10385455	NM_001161355	Timd2	T-cell immunoglobulin and mucin domain containing 2	NM_001161355	RefSeq	Mus musculus T-cell immunoglobulin and mucin domain containing 2 (Timd2), transcript variant 1, mRNA.	0.602629	10.1667	2.94878	0.00833296	0.223952	-2.4879
10529375	NM_010753	Mxd4	Max dimerization protein 4	NM_010753	RefSeq	Mus musculus Max dimerization protein 4 (Mxd4), mRNA.	0.300782	9.58796	2.94838	0.00834033	0.223952	-2.48867
10437765	NM_146067	Cpped1	calcineurin-like phosphoesterase domain containing 1	NM_146067	RefSeq	Mus musculus calcineurin-like phosphoesterase domain containing 1 (Cpped1), mRNA.	0.258222	8.9725	2.94825	0.00834271	0.223952	-2.48892
10352234	NM_001081175	Itpkb	inositol 1,4,5-trisphosphate 3-kinase B	NM_001081175	RefSeq	Mus musculus inositol 1,4,5-trisphosphate 3-kinase B (Itpkb), mRNA.	0.443208	7.51329	2.94695	0.00836654	0.224314	-2.49141
10512411	NM_053081	Fancg	Fanconi anemia, complementation group G	NM_053081	RefSeq	Mus musculus Fanconi anemia, complementation group G (Fancg), transcript variant 1, mRNA.	0.30635	7.32806	2.94606	0.00838299	0.224448	-2.49313
10399801	NM_172951	Sntg2	syntrophin, gamma 2	NM_172951	RefSeq	Mus musculus syntrophin, gamma 2 (Sntg2), mRNA.	0.648158	7.75495	2.94556	0.00839224	0.224448	-2.4941
10585037	NM_146000	Bud13	BUD13 homolog (yeast)	NM_146000	RefSeq	Mus musculus BUD13 homolog (yeast) (Bud13), mRNA.	-0.434794	7.48525	-2.94367	0.00842703	0.224763	-2.49771
10573549	NM_026791	Fbxw9	F-box and WD-40 domain protein 9	NM_026791	RefSeq	Mus musculus F-box and WD-40 domain protein 9 (Fbxw9), mRNA.	-0.315476	8.73721	-2.94364	0.00842754	0.224763	-2.49777
10476648	NM_019771	Dstn	destrin	NM_019771	RefSeq	Mus musculus destrin (Dstn), mRNA.	-0.21393	11.5384	-2.94212	0.00845582	0.224763	-2.5007
10465943	NM_198114	Dagla	diacylglycerol lipase, alpha	NM_198114	RefSeq	Mus musculus diacylglycerol lipase, alpha (Dagla), mRNA.	0.352564	6.29453	2.94134	0.00847034	0.224848	-2.5022
10598073	---	NA	NA	NC_005089	GenBank	gi|34538597|ref|NC_005089.1|:c3842-3772, tRNA-Gln	0.604551	12.5371	2.94083	0.00847976	0.224848	-2.50317
10365260	NM_001042523	Txnrd1	thioredoxin reductase 1	NM_001042523	RefSeq	Mus musculus thioredoxin reductase 1 (Txnrd1), transcript variant 1, mRNA.	-0.284188	10.5507	-2.93986	0.00849776	0.22505	-2.50502
10536595	NM_133939	Naa38	N(alpha)-acetyltransferase 38, NatC auxiliary subunit	NM_133939	RefSeq	Mus musculus N(alpha)-acetyltransferase 38, NatC auxiliary subunit (Naa38), mRNA.	-0.448869	7.12543	-2.93875	0.0085185	0.225301	-2.50715
10407370	NM_001113550	4833420G17Rik	RIKEN cDNA 4833420G17 gene	NM_001113550	RefSeq	Mus musculus RIKEN cDNA 4833420G17 gene (4833420G17Rik), transcript variant 2, mRNA.	-0.793459	8.83141	-2.93807	0.00853124	0.225301	-2.50846
10437737	NM_025546	Rsl1d1	ribosomal L1 domain containing 1	NM_025546	RefSeq	Mus musculus ribosomal L1 domain containing 1 (Rsl1d1), mRNA.	-0.408157	9.81766	-2.93708	0.00854984	0.225301	-2.51037
10508479	NM_008974	Ptp4a2	protein tyrosine phosphatase 4a2	NM_008974	RefSeq	Mus musculus protein tyrosine phosphatase 4a2 (Ptp4a2), transcript variant 1, mRNA.	-0.293334	10.5394	-2.9365	0.00856072	0.225301	-2.51148
10554269	NM_018811	Abhd2	abhydrolase domain containing 2	NM_018811	RefSeq	Mus musculus abhydrolase domain containing 2 (Abhd2), mRNA.	0.711716	11.5513	2.93622	0.00856602	0.225301	-2.51202
10422718	NM_026213	Ttc33	tetratricopeptide repeat domain 33	NM_026213	RefSeq	Mus musculus tetratricopeptide repeat domain 33 (Ttc33), mRNA.	-0.246302	7.86262	-2.93557	0.00857819	0.225301	-2.51326
10560181	NM_133831	Gltscr2	glioma tumor suppressor candidate region gene 2	NM_133831	RefSeq	Mus musculus glioma tumor suppressor candidate region gene 2 (Gltscr2), mRNA.	-0.274212	10.2154	-2.93548	0.00857991	0.225301	-2.51344
10532741	NM_146162	Tmem119	transmembrane protein 119	NM_146162	RefSeq	Mus musculus transmembrane protein 119 (Tmem119), mRNA.	0.482221	6.32944	2.93378	0.00861193	0.225868	-2.51669
10502029	NM_138593	Larp7	La ribonucleoprotein domain family, member 7	NM_138593	RefSeq	Mus musculus La ribonucleoprotein domain family, member 7 (Larp7), mRNA.	-0.648214	8.28732	-2.93316	0.00862359	0.225901	-2.51788
10461723	BC038020	Fam111a	family with sequence similarity 111, member A	BC038020	GenBank	Mus musculus RIKEN cDNA 4632417K18 gene, mRNA (cDNA clone MGC:46762 IMAGE:3599082), complete cds.	0.764952	7.36949	2.92969	0.00868941	0.22735	-2.52452
10468990	NM_001005767	Parl	presenilin associated, rhomboid-like	NM_001005767	RefSeq	Mus musculus presenilin associated, rhomboid-like (Parl), nuclear gene encoding mitochondrial protein, mRNA.	-0.309344	9.9369	-2.92906	0.00870152	0.227393	-2.52574
10352905	NM_001111059	Cd34	CD34 antigen	NM_001111059	RefSeq	Mus musculus CD34 antigen (Cd34), transcript variant 1, mRNA.	0.674756	7.4746	2.92729	0.00873537	0.228003	-2.52913
10591616	NM_177030	Dock6	dedicator of cytokinesis 6	NM_177030	RefSeq	Mus musculus dedicator of cytokinesis 6 (Dock6), mRNA.	0.304654	8.41525	2.92551	0.00876953	0.22811	-2.53255
10531776	NM_172405	Fam175a	family with sequence similarity 175, member A	NM_172405	RefSeq	Mus musculus family with sequence similarity 175, member A (Fam175a), mRNA.	-0.389643	7.80442	-2.92514	0.00877659	0.22811	-2.53325
10506893	NM_146150	Nrd1	nardilysin, N-arginine dibasic convertase, NRD convertase 1	NM_146150	RefSeq	Mus musculus nardilysin, N-arginine dibasic convertase, NRD convertase 1 (Nrd1), mRNA.	-0.322488	10.7077	-2.92478	0.00878349	0.22811	-2.53394
10408882	NM_019930	Ranbp9	RAN binding protein 9	NM_019930	RefSeq	Mus musculus RAN binding protein 9 (Ranbp9), mRNA.	-0.21174	9.63665	-2.92437	0.00879138	0.22811	-2.53472
10587942	NM_011916	Xrn1	5'-3' exoribonuclease 1	NM_011916	RefSeq	Mus musculus 5'-3' exoribonuclease 1 (Xrn1), mRNA.	-0.342433	8.38484	-2.92434	0.00879208	0.22811	-2.53479
10586254	NM_001162917	Dennd4a	DENN/MADD domain containing 4A	NM_001162917	RefSeq	Mus musculus DENN/MADD domain containing 4A (Dennd4a), mRNA.	-0.354748	9.08282	-2.92315	0.00881493	0.22843	-2.53706
10462670	NM_019428	Rpp30	ribonuclease P/MRP 30 subunit (human)	NM_019428	RefSeq	Mus musculus ribonuclease P/MRP 30 subunit (human) (Rpp30), mRNA.	-0.394578	8.25587	-2.92242	0.00882904	0.228523	-2.53846
10419867	NM_183174	Homez	homeodomain leucine zipper-encoding gene	NM_183174	RefSeq	Mus musculus homeodomain leucine zipper-encoding gene (Homez), transcript variant 2, mRNA.	-0.320933	7.34833	-2.92048	0.0088667	0.22896	-2.54218
10344817	NM_026493	Cspp1	centrosome and spindle pole associated protein 1	NM_026493	RefSeq	Mus musculus centrosome and spindle pole associated protein 1 (Cspp1), mRNA.	-0.586159	7.94315	-2.92005	0.00887494	0.22896	-2.54299
10525419	NM_011027	P2rx7	purinergic receptor P2X, ligand-gated ion channel, 7	NM_011027	RefSeq	Mus musculus purinergic receptor P2X, ligand-gated ion channel, 7 (P2rx7), transcript variant 1, mRNA.	0.621331	7.14641	2.91985	0.00887894	0.22896	-2.54338
10421924	NM_001081377	Pcdh9	protocadherin 9	NM_001081377	RefSeq	Mus musculus protocadherin 9 (Pcdh9), mRNA.	0.407673	6.34708	2.91937	0.00888818	0.22896	-2.54429
10398618	NM_011632	Traf3	TNF receptor-associated factor 3	NM_011632	RefSeq	Mus musculus TNF receptor-associated factor 3 (Traf3), transcript variant 1, mRNA.	0.331647	7.30562	2.91683	0.00893791	0.22954	-2.54917
10556491	NM_026143	Far1	fatty acyl CoA reductase 1	NM_026143	RefSeq	Mus musculus fatty acyl CoA reductase 1 (Far1), transcript variant 1, mRNA.	0.536403	6.74817	2.91676	0.00893929	0.22954	-2.5493
10593605	NM_027807	Cul5	cullin 5	NM_027807	RefSeq	Mus musculus cullin 5 (Cul5), transcript variant 1, mRNA.	-0.452676	8.78112	-2.91612	0.0089517	0.22954	-2.55051
10592830	NM_027889	Vps11	vacuolar protein sorting 11 (yeast)	NM_027889	RefSeq	Mus musculus vacuolar protein sorting 11 (yeast) (Vps11), mRNA.	-0.301803	9.22623	-2.91606	0.00895299	0.22954	-2.55064
10431802	NM_008971	Twf1	twinfilin, actin-binding protein, homolog 1 (Drosophila)	NM_008971	RefSeq	Mus musculus twinfilin, actin-binding protein, homolog 1 (Drosophila) (Twf1), mRNA.	-0.23905	10.8027	-2.91516	0.00897067	0.22955	-2.55236
10526181	NM_030719	Gatsl2	GATS protein-like 2	NM_030719	RefSeq	Mus musculus GATS protein-like 2 (Gatsl2), mRNA.	0.533226	7.66291	2.91441	0.0089854	0.22955	-2.5538
10600921	NM_199018	Stard8	START domain containing 8	NM_199018	RefSeq	Mus musculus START domain containing 8 (Stard8), mRNA.	0.322763	8.30373	2.91423	0.00898898	0.22955	-2.55415
10416290	NM_180588	Reep4	receptor accessory protein 4	NM_180588	RefSeq	Mus musculus receptor accessory protein 4 (Reep4), mRNA.	-0.389882	9.37764	-2.91277	0.00901768	0.22955	-2.55693
10466200	NM_027836	Ms4a7	membrane-spanning 4-domains, subfamily A, member 7	NM_027836	RefSeq	Mus musculus membrane-spanning 4-domains, subfamily A, member 7 (Ms4a7), transcript variant 1, mRNA.	1.28534	6.27475	2.9127	0.00901913	0.22955	-2.55707
10409322	NM_028597	Thoc3	THO complex 3	NM_028597	RefSeq	Mus musculus THO complex 3 (Thoc3), mRNA.	-0.266057	10.6324	-2.91197	0.00903348	0.22955	-2.55846
10589587	NM_001081340	Setd2	SET domain containing 2	NM_001081340	RefSeq	Mus musculus SET domain containing 2 (Setd2), mRNA.	-0.454205	8.64008	-2.9118	0.00903681	0.22955	-2.55878
10591576	NM_177030	Dock6	dedicator of cytokinesis 6	NM_177030	RefSeq	Mus musculus dedicator of cytokinesis 6 (Dock6), mRNA.	0.429806	8.03468	2.91174	0.00903808	0.22955	-2.55891
10481670	NM_130860	Cdk9	cyclin-dependent kinase 9 (CDC2-related kinase)	NM_130860	RefSeq	Mus musculus cyclin-dependent kinase 9 (CDC2-related kinase) (Cdk9), mRNA.	-0.284963	9.97497	-2.90955	0.00908147	0.229704	-2.56309
10461594	NM_029499	Ms4a4c	membrane-spanning 4-domains, subfamily A, member 4C	NM_029499	RefSeq	Mus musculus membrane-spanning 4-domains, subfamily A, member 4C (Ms4a4c), mRNA.	0.921732	6.09292	2.90831	0.00910612	0.229704	-2.56546
10386531	---	NA	NA	ENSMUST00000120409	ENSEMBL	cdna:pseudogene chromosome:NCBIM37:11:60414429:60414810:-1 gene:ENSMUSG00000082525	-1.3536	5.05954	-2.90726	0.00912712	0.229704	-2.56747
10379594	NM_178680	Unc45b	unc-45 homolog B (C. elegans)	NM_178680	RefSeq	Mus musculus unc-45 homolog B (C. elegans) (Unc45b), mRNA.	-0.322689	6.16405	-2.90719	0.00912849	0.229704	-2.5676
10366052	NM_013598	Kitl	kit ligand	NM_013598	RefSeq	Mus musculus kit ligand (Kitl), mRNA.	0.790585	6.6067	2.90717	0.00912892	0.229704	-2.56764
10356194	NM_133975	Trip12	thyroid hormone receptor interactor 12	NM_133975	RefSeq	Mus musculus thyroid hormone receptor interactor 12 (Trip12), mRNA.	-0.196221	11.0618	-2.90704	0.00913158	0.229704	-2.5679
10426822	NM_183256	2310016M24Rik	RIKEN cDNA 2310016M24 gene	NM_183256	RefSeq	Mus musculus RIKEN cDNA 2310016M24 gene (2310016M24Rik), mRNA.	-0.225793	8.06164	-2.90664	0.00913945	0.229704	-2.56865
10462363	NM_008413	Jak2	Janus kinase 2	NM_008413	RefSeq	Mus musculus Janus kinase 2 (Jak2), transcript variant 1, mRNA.	-0.390897	8.37735	-2.90505	0.00917133	0.229983	-2.57169
10458540	NM_017378	Pcdh12	protocadherin 12	NM_017378	RefSeq	Mus musculus protocadherin 12 (Pcdh12), mRNA.	0.32002	7.60155	2.90464	0.00917955	0.229983	-2.57247
10571978	NM_145595	Cbr4	carbonyl reductase 4	NM_145595	RefSeq	Mus musculus carbonyl reductase 4 (Cbr4), mRNA.	-0.359026	9.52196	-2.90398	0.00919295	0.229983	-2.57375
10351277	NM_138314	Nme7	non-metastatic cells 7, protein expressed in (nucleoside-diphosphate kinase)	NM_138314	RefSeq	Mus musculus non-metastatic cells 7, protein expressed in (nucleoside-diphosphate kinase) (Nme7), transcript variant 1, mRNA.	-0.354197	7.9148	-2.90298	0.00921295	0.230218	-2.57565
10573924	NM_008610	Mmp2	matrix metallopeptidase 2	NM_008610	RefSeq	Mus musculus matrix metallopeptidase 2 (Mmp2), mRNA.	0.703942	8.6627	2.90002	0.00927289	0.230988	-2.58131
10427538	NM_201232	Nipbl	Nipped-B homolog (Drosophila)	NM_201232	RefSeq	Mus musculus Nipped-B homolog (Drosophila) (Nipbl), transcript variant B, mRNA.	-0.371821	9.16513	-2.89961	0.00928114	0.230988	-2.58209
10456046	NM_001146268	Pdgfrb	platelet derived growth factor receptor, beta polypeptide	NM_001146268	RefSeq	Mus musculus platelet derived growth factor receptor, beta polypeptide (Pdgfrb), transcript variant 1, mRNA.	0.566564	8.46635	2.89936	0.00928619	0.230988	-2.58256
10486057	NM_177411	Rab5b	RAB5B, member RAS oncogene family	NM_177411	RefSeq	Mus musculus RAB5B, member RAS oncogene family (Rab5b), transcript variant 1, mRNA.	0.282504	10.3639	2.89935	0.00928636	0.230988	-2.58258
10362538	NM_010681	Lama4	laminin, alpha 4	NM_010681	RefSeq	Mus musculus laminin, alpha 4 (Lama4), mRNA.	0.395467	6.95455	2.89873	0.00929911	0.23104	-2.58378
10539933	NM_153162	Txnrd3	thioredoxin reductase 3	NM_153162	RefSeq	Mus musculus thioredoxin reductase 3 (Txnrd3), transcript variant 1, mRNA.	-0.32891	7.1462	-2.89767	0.00932058	0.2311	-2.58579
10413932	NM_178791	E130203B14Rik	RIKEN cDNA E130203B14 gene	NM_178791	RefSeq	Mus musculus RIKEN cDNA E130203B14 gene (E130203B14Rik), mRNA.	0.3698	7.59095	2.89756	0.00932283	0.2311	-2.586
10370690	NM_001003949	ORF61	open reading frame 61	NM_001003949	RefSeq	Mus musculus open reading frame 61 (ORF61), mRNA.	-0.235116	10.2852	-2.89607	0.00935329	0.231571	-2.58885
10383208	ENSMUST00000131035	Rnf213	ring finger protein 213	ENSMUST00000131035	ENSEMBL	hypothetical protein gene:ENSMUSG00000070327	0.662263	7.84071	2.89559	0.0093632	0.231571	-2.58977
10467508	NM_008528	Blnk	B-cell linker	NM_008528	RefSeq	Mus musculus B-cell linker (Blnk), mRNA.	0.865788	6.39869	2.89406	0.00939454	0.232045	-2.59269
10517165	NM_013706	Cd52	CD52 antigen	NM_013706	RefSeq	Mus musculus CD52 antigen (Cd52), mRNA.	1.32158	8.74421	2.89223	0.00943212	0.232045	-2.59618
10395142	NM_013709	Sh3yl1	Sh3 domain YSC-like 1	NM_013709	RefSeq	Mus musculus Sh3 domain YSC-like 1 (Sh3yl1), mRNA.	-0.399945	6.65683	-2.89214	0.00943395	0.232045	-2.59635
10540911	NM_199033	Tsen2	tRNA splicing endonuclease 2 homolog (S. cerevisiae)	NM_199033	RefSeq	Mus musculus tRNA splicing endonuclease 2 homolog (S. cerevisiae) (Tsen2), mRNA.	-0.344908	6.41308	-2.89157	0.00944577	0.232045	-2.59744
10603252	NM_001024526	Larp4	La ribonucleoprotein domain family, member 4	NM_001024526	RefSeq	Mus musculus La ribonucleoprotein domain family, member 4 (Larp4), transcript variant 1, mRNA.	-0.330721	10.1621	-2.89151	0.00944712	0.232045	-2.59757
10347672	NM_027886	Stk11ip	serine/threonine kinase 11 interacting protein	NM_027886	RefSeq	Mus musculus serine/threonine kinase 11 interacting protein (Stk11ip), mRNA.	-0.313038	6.86493	-2.89097	0.00945823	0.232045	-2.59859
10509023	NM_026780	Syf2	SYF2 homolog, RNA splicing factor (S. cerevisiae)	NM_026780	RefSeq	Mus musculus SYF2 homolog, RNA splicing factor (S. cerevisiae) (Syf2), mRNA.	-0.309808	8.95375	-2.89073	0.00946306	0.232045	-2.59904
10399924	NM_020272	Pik3cg	phosphoinositide-3-kinase, catalytic, gamma polypeptide	NM_020272	RefSeq	Mus musculus phosphoinositide-3-kinase, catalytic, gamma polypeptide (Pik3cg), transcript variant 1, mRNA.	0.996025	7.02327	2.8905	0.00946796	0.232045	-2.59949
10461071	NM_175381	2700081O15Rik	RIKEN cDNA 2700081O15 gene	NM_175381	RefSeq	Mus musculus RIKEN cDNA 2700081O15 gene (2700081O15Rik), mRNA.	0.259335	7.02203	2.88976	0.00948323	0.232157	-2.6009
10376007	NM_027917	Shroom1	shroom family member 1	NM_027917	RefSeq	Mus musculus shroom family member 1 (Shroom1), mRNA.	-0.526639	8.87726	-2.88888	0.00950149	0.232259	-2.60258
10486712	NM_178889	Zscan29	zinc finger SCAN domains 29	NM_178889	RefSeq	Mus musculus zinc finger SCAN domains 29 (Zscan29), mRNA.	-0.320374	7.577	-2.88853	0.00950882	0.232259	-2.60325
10442625	NM_008340	Igfals	insulin-like growth factor binding protein, acid labile subunit	NM_008340	RefSeq	Mus musculus insulin-like growth factor binding protein, acid labile subunit (Igfals), mRNA.	0.73888	9.84023	2.88734	0.00953346	0.23241	-2.60551
10587042	NM_198609	Rsl24d1	ribosomal L24 domain containing 1	NM_198609	RefSeq	Mus musculus ribosomal L24 domain containing 1 (Rsl24d1), mRNA.	-0.372468	8.99119	-2.8872	0.0095364	0.23241	-2.60578
10511139	NM_026899	Ssu72	Ssu72 RNA polymerase II CTD phosphatase homolog (yeast)	NM_026899	RefSeq	Mus musculus Ssu72 RNA polymerase II CTD phosphatase homolog (yeast) (Ssu72), mRNA.	-0.27575	10.3606	-2.88514	0.00957938	0.232463	-2.6097
10376201	NM_001083929	Gpx3	glutathione peroxidase 3	NM_001083929	RefSeq	Mus musculus glutathione peroxidase 3 (Gpx3), transcript variant 1, mRNA.	-0.875998	8.09675	-2.88459	0.00959099	0.232463	-2.61076
10590031	NM_133721	Itga9	integrin alpha 9	NM_133721	RefSeq	Mus musculus integrin alpha 9 (Itga9), transcript variant 1, mRNA.	0.560528	8.93031	2.88414	0.00960042	0.232463	-2.61162
10383212	ENSMUST00000131035	Rnf213	ring finger protein 213	ENSMUST00000131035	ENSEMBL	hypothetical protein gene:ENSMUSG00000070327	0.647226	10.353	2.88402	0.0096029	0.232463	-2.61184
10458782	ENSMUST00000084260	Pggt1b	protein geranylgeranyltransferase type I, beta subunit	ENSMUST00000084260	ENSEMBL	Putative uncharacterized protein (Fragment) gene:ENSMUSG00000066048	-0.694121	7.25132	-2.88254	0.00963406	0.232957	-2.61467
10418498	NM_013721	Rpl7a	ribosomal protein L7A	NM_013721	RefSeq	Mus musculus ribosomal protein L7A (Rpl7a), mRNA.	-0.438471	5.59095	-2.88185	0.00964854	0.232961	-2.61598
10466818	NR_033744	Cbwd1	COBW domain containing 1	NR_033744	RefSeq	Mus musculus COBW domain containing 1 (Cbwd1), transcript variant 2, non-coding RNA.	-0.435728	7.2828	-2.88149	0.00965607	0.232961	-2.61666
10397530	NM_026958	1810035L17Rik	RIKEN cDNA 1810035L17 gene	NM_026958	RefSeq	Mus musculus RIKEN cDNA 1810035L17 gene (1810035L17Rik), mRNA.	-0.474572	10.0229	-2.881	0.00966642	0.232961	-2.6176
10394158	NM_008445	Kif3c	kinesin family member 3C	NM_008445	RefSeq	Mus musculus kinesin family member 3C (Kif3c), mRNA.	0.623016	6.2599	2.87992	0.00968929	0.233253	-2.61966
10501591	NR_015487	A930005H10Rik	RIKEN cDNA A930005H10 gene	NR_015487	RefSeq	Mus musculus RIKEN cDNA A930005H10 gene (A930005H10Rik), transcript variant 2, non-coding RNA.	0.389825	8.07187	2.87804	0.0097292	0.233328	-2.62325
10498168	NM_001163570	Exosc8	exosome component 8	NM_001163570	RefSeq	Mus musculus exosome component 8 (Exosc8), transcript variant 1, mRNA.	-0.361841	8.97607	-2.87798	0.00973035	0.233328	-2.62335
10526520	NM_011962	Plod3	procollagen-lysine, 2-oxoglutarate 5-dioxygenase 3	NM_011962	RefSeq	Mus musculus procollagen-lysine, 2-oxoglutarate 5-dioxygenase 3 (Plod3), mRNA.	0.252116	8.55829	2.8777	0.00973647	0.233328	-2.6239
10423346	NM_144523	Zfp622	zinc finger protein 622	NM_144523	RefSeq	Mus musculus zinc finger protein 622 (Zfp622), mRNA.	-0.380039	8.57934	-2.87763	0.0097378	0.233328	-2.62402
10375975	NM_026479	Zcchc10	zinc finger, CCHC domain containing 10	NM_026479	RefSeq	Mus musculus zinc finger, CCHC domain containing 10 (Zcchc10), mRNA.	-0.571004	6.15463	-2.87707	0.00974974	0.233328	-2.62509
10398578	NM_001081057	Tecpr2	tectonin beta-propeller repeat containing 2	NM_001081057	RefSeq	Mus musculus tectonin beta-propeller repeat containing 2 (Tecpr2), mRNA.	0.307355	7.80776	2.87634	0.00976541	0.233328	-2.62649
10379200	NM_008759	Sebox	SEBOX homeobox	NM_008759	RefSeq	Mus musculus SEBOX homeobox (Sebox), mRNA.	-0.488833	6.44168	-2.87623	0.00976771	0.233328	-2.6267
10587419	NM_146003	Senp6	SUMO/sentrin specific peptidase 6	NM_146003	RefSeq	Mus musculus SUMO/sentrin specific peptidase 6 (Senp6), mRNA.	-0.443578	9.58687	-2.87549	0.00978358	0.23345	-2.62811
10417713	NM_011243	Rarb	retinoic acid receptor, beta	NM_011243	RefSeq	Mus musculus retinoic acid receptor, beta (Rarb), mRNA.	0.59792	8.47993	2.87457	0.00980319	0.233545	-2.62986
10464572	NM_133666	Ndufv1	NADH dehydrogenase (ubiquinone) flavoprotein 1	NM_133666	RefSeq	Mus musculus NADH dehydrogenase (ubiquinone) flavoprotein 1 (Ndufv1), nuclear gene encoding mitochondrial protein, mRNA.	-0.282635	11.276	-2.87429	0.00980909	0.233545	-2.63039
10510286	NM_027985	Mad2l2	MAD2 mitotic arrest deficient-like 2 (yeast)	NM_027985	RefSeq	Mus musculus MAD2 mitotic arrest deficient-like 2 (yeast) (Mad2l2), mRNA.	-0.491952	9.42769	-2.87358	0.00982438	0.233652	-2.63174
10403009	AB097847	Ighg	Immunoglobulin heavy chain (gamma polypeptide)	AB097847	GenBank	Mus musculus mRNA for immunoglobulin gamma-2a heavy chain, complete cds, anti-malathion monoclonal antibody MLT2-23.	-1.95521	5.3038	-2.8722	0.00985407	0.234017	-2.63438
10565609	NM_009381	Thrsp	thyroid hormone responsive SPOT14 homolog (Rattus)	NM_009381	RefSeq	Mus musculus thyroid hormone responsive SPOT14 homolog (Rattus) (Thrsp), mRNA.	1.64566	10.1689	2.87186	0.00986129	0.234017	-2.63502
10571325	NM_001081279	Mfhas1	malignant fibrous histiocytoma amplified sequence 1	NM_001081279	RefSeq	Mus musculus malignant fibrous histiocytoma amplified sequence 1 (Mfhas1), mRNA.	0.350882	8.66411	2.87065	0.00988747	0.234382	-2.63733
10604199	NM_001110142	Cul4b	cullin 4B	NM_001110142	RefSeq	Mus musculus cullin 4B (Cul4b), transcript variant 2, mRNA.	-0.480475	8.67434	-2.86992	0.00990319	0.234498	-2.63872
10474169	---	NA	NA	AK082647	GenBank HTC	Mus musculus 0 day neonate cerebellum cDNA, RIKEN full-length enriched library, clone:C230076M22 product:hypothetical protein, full insert sequence.	-0.574446	5.59943	-2.86845	0.00993504	0.234996	-2.64152
10451565	NM_022015	Taf8	TAF8 RNA polymerase II, TATA box binding protein (TBP)-associated factorq	NM_022015	RefSeq	Mus musculus TAF8 RNA polymerase II, TATA box binding protein (TBP)-associated factorq (Taf8), mRNA.	0.291301	7.07266	2.86717	0.00996278	0.235312	-2.64395
10369264	NM_010959	Oit3	oncoprotein induced transcript 3	NM_010959	RefSeq	Mus musculus oncoprotein induced transcript 3 (Oit3), mRNA.	0.454554	9.49106	2.86565	0.00999576	0.235312	-2.64683
10509941	NM_001081174	6330545A04Rik	RIKEN cDNA 6330545A04 gene	NM_001081174	RefSeq	Mus musculus RIKEN cDNA 6330545A04 gene (6330545A04Rik), mRNA.	0.332972	6.038	2.86558	0.00999737	0.235312	-2.64697

## Sheet: SPARC- vs SPARC+ 10 weeks TAA
ID	GeneID	GeneName	GeneDescription	TranscriptID	DBName	TranscriptDescription	logFC	AveExpr	t	P.Value	adj.P.Val	B
10353420	NM_008563	Mcm3	minichromosome maintenance deficient 3 (S. cerevisiae)	NM_008563	RefSeq	Mus musculus minichromosome maintenance deficient 3 (S. cerevisiae) (Mcm3), mRNA.	1.00874	7.05442	6.51095	3.31159e-06	0.039194	4.07182
10389561	NM_026191	Dhx40	DEAH (Asp-Glu-Ala-His) box polypeptide 40	NM_026191	RefSeq	Mus musculus DEAH (Asp-Glu-Ala-His) box polypeptide 40 (Dhx40), mRNA.	-0.890716	8.62483	-6.46809	3.61401e-06	0.039194	4.00306
10386058	NM_009242	Sparc	secreted acidic cysteine rich glycoprotein	NM_009242	RefSeq	Mus musculus secreted acidic cysteine rich glycoprotein (Sparc), mRNA.	-4.51702	8.89211	-5.89502	1.18991e-05	0.0730491	3.05285
10426812	NM_010271	Gpd1	glycerol-3-phosphate dehydrogenase 1 (soluble)	NM_010271	RefSeq	Mus musculus glycerol-3-phosphate dehydrogenase 1 (soluble) (Gpd1), mRNA.	-0.558967	10.1124	-5.78631	1.49876e-05	0.0730491	2.86628
10447395	NM_008628	Msh2	mutS homolog 2 (E. coli)	NM_008628	RefSeq	Mus musculus mutS homolog 2 (E. coli) (Msh2), mRNA.	0.721644	7.12749	5.73168	1.68394e-05	0.0730491	2.77179
10495405	NM_172685	Slc25a24	solute carrier family 25 (mitochondrial carrier, phosphate carrier), member 24	NM_172685	RefSeq	Mus musculus solute carrier family 25 (mitochondrial carrier, phosphate carrier), member 24 (Slc25a24), nuclear gene encoding mitochondrial protein, mRNA.	1.01247	8.07808	5.43176	3.21248e-05	0.10949	2.24447
10603116	NM_026853	Asb11	ankyrin repeat and SOCS box-containing 11	NM_026853	RefSeq	Mus musculus ankyrin repeat and SOCS box-containing 11 (Asb11), mRNA.	0.862837	6.20102	5.34742	3.85941e-05	0.10949	2.09366
10446074	NM_010931	Uhrf1	ubiquitin-like, containing PHD and RING finger domains, 1	NM_010931	RefSeq	Mus musculus ubiquitin-like, containing PHD and RING finger domains, 1 (Uhrf1), transcript variant 1, mRNA.	1.17224	6.71594	5.30558	4.22842e-05	0.10949	2.01844
10404067	NM_178193	Hist1h4b	histone cluster 1, H4b	NM_178193	RefSeq	Mus musculus histone cluster 1, H4b (Hist1h4b), mRNA.	0.494724	10.3013	5.26372	4.63375e-05	0.10949	1.94293
10534395	NM_009903	Cldn4	claudin 4	NM_009903	RefSeq	Mus musculus claudin 4 (Cldn4), mRNA.	1.48737	7.26651	5.19795	5.35234e-05	0.10949	1.8238
10604175	NM_172930	Fam70a	family with sequence similarity 70, member A	NM_172930	RefSeq	Mus musculus family with sequence similarity 70, member A (Fam70a), mRNA.	-0.55239	5.5867	-5.15231	5.91708e-05	0.10949	1.74077
10608709	---	NA	NA	NM_025998.1	---	Mus musculus RIKEN cDNA 2610200G18 gene (2610200G18Rik), mRNA	0.526566	6.53628	5.14166	6.05751e-05	0.10949	1.72133
10569707	NM_001093765	Myadm	myeloid-associated differentiation marker	NM_001093765	RefSeq	Mus musculus myeloid-associated differentiation marker (Myadm), transcript variant 2, mRNA.	0.716655	10.2012	5.10328	6.59186e-05	0.109983	1.65124
10398364	---	NA	NA	DQ267102	GenBank	Mus musculus Im snoRNA 3, complete sequence.	1.52907	7.43667	5.02126	7.90123e-05	0.113923	1.50073
10352048	NM_012012	Exo1	exonuclease 1	NM_012012	RefSeq	Mus musculus exonuclease 1 (Exo1), mRNA.	0.77539	5.88331	4.9834	8.59216e-05	0.113923	1.43097
10388086	NR_027858	Nlrp1c-ps	NLR family, pyrin domain containing 1C, pseudogene	NR_027858	RefSeq	Mus musculus NLR family, pyrin domain containing 1C, pseudogene (Nlrp1c-ps), non-coding RNA.	-0.804697	5.57371	-4.96256	8.99849e-05	0.113923	1.39249
10498837	NM_025794	Etfdh	electron transferring flavoprotein, dehydrogenase	NM_025794	RefSeq	Mus musculus electron transferring flavoprotein, dehydrogenase (Etfdh), mRNA.	-0.651111	11.8015	-4.95171	9.21772e-05	0.113923	1.37243
10536483	NM_207176	Tes	testis derived transcript	NM_207176	RefSeq	Mus musculus testis derived transcript (Tes), mRNA.	1.0022	7.91912	4.93646	9.53517e-05	0.113923	1.34421
10577315	NM_007426	Angpt2	angiopoietin 2	NM_007426	RefSeq	Mus musculus angiopoietin 2 (Angpt2), mRNA.	0.676016	6.51651	4.88085	0.000107896	0.113923	1.24108
10391461	NM_009764	Brca1	breast cancer 1	NM_009764	RefSeq	Mus musculus breast cancer 1 (Brca1), mRNA.	0.644962	6.43001	4.87096	0.000110299	0.113923	1.22268
10419296	NM_172598	Wdhd1	WD repeat and HMG-box DNA binding protein 1	NM_172598	RefSeq	Mus musculus WD repeat and HMG-box DNA binding protein 1 (Wdhd1), mRNA.	0.712402	6.77167	4.81788	0.000124147	0.122398	1.12382
10592001	NM_011176	St14	suppression of tumorigenicity 14 (colon carcinoma)	NM_011176	RefSeq	Mus musculus suppression of tumorigenicity 14 (colon carcinoma) (St14), mRNA.	0.823613	7.15362	4.75844	0.000141766	0.123781	1.01272
10386159	NR_028332	Zfp672	zinc finger protein 672	NR_028332	RefSeq	Mus musculus zinc finger protein 672 (Zfp672), transcript variant 3, non-coding RNA.	-0.520608	7.33311	-4.74853	0.000144942	0.123781	0.994157
10591369	NM_010066	Dnmt1	DNA methyltransferase (cytosine-5) 1	NM_010066	RefSeq	Mus musculus DNA methyltransferase (cytosine-5) 1 (Dnmt1), mRNA.	0.611892	8.31522	4.7397	0.00014783	0.123781	0.977623
10495945	NM_197997	4930422G04Rik	RIKEN cDNA 4930422G04 gene	NM_197997	RefSeq	Mus musculus RIKEN cDNA 4930422G04 gene (4930422G04Rik), mRNA.	0.678322	5.60686	4.73805	0.000148377	0.123781	0.974525
10417458	NM_001024706	Gm5458	predicted gene 5458	NM_001024706	RefSeq	Mus musculus predicted gene 5458 (Gm5458), mRNA.	-2.35455	3.81132	-4.70713	0.000159007	0.127736	0.9165
10355813	NM_008985	Ptprn	protein tyrosine phosphatase, receptor type, N	NM_008985	RefSeq	Mus musculus protein tyrosine phosphatase, receptor type, N (Ptprn), mRNA.	0.406099	6.56565	4.66251	0.000175723	0.136123	0.832599
10557361	BC158019	D430042O09Rik	RIKEN cDNA D430042O09 gene	BC158019	GenBank	Mus musculus RIKEN cDNA D430042O09 gene, mRNA (cDNA clone MGC:189825 IMAGE:9007325), complete cds.	-0.363155	7.63799	-4.59235	0.000205691	0.137896	0.700247
10576140	NM_026014	Cdt1	chromatin licensing and DNA replication factor 1	NM_026014	RefSeq	Mus musculus chromatin licensing and DNA replication factor 1 (Cdt1), mRNA.	0.573104	7.27243	4.57704	0.000212894	0.137896	0.671285
10408689	NM_153529	Nrn1	neuritin 1	NM_153529	RefSeq	Mus musculus neuritin 1 (Nrn1), mRNA.	0.557103	12.1682	4.52843	0.000237487	0.137896	0.579241
10503361	---	NA	NA	ENSMUST00000117060	ENSEMBL	cdna:pseudogene chromosome:NCBIM37:4:12052437:12054399:1 gene:ENSMUSG00000081593	-0.398408	7.01588	-4.5004	0.00025296	0.137896	0.52605
10555695	NM_009103	Rrm1	ribonucleotide reductase M1	NM_009103	RefSeq	Mus musculus ribonucleotide reductase M1 (Rrm1), mRNA.	1.0493	8.85948	4.49508	0.000256011	0.137896	0.515944
10573261	NM_024184	Asf1b	ASF1 anti-silencing function 1 homolog B (S. cerevisiae)	NM_024184	RefSeq	Mus musculus ASF1 anti-silencing function 1 homolog B (S. cerevisiae) (Asf1b), mRNA.	1.2371	7.30226	4.49286	0.000257295	0.137896	0.511726
10587383	NM_153098	Cd109	CD109 antigen	NM_153098	RefSeq	Mus musculus CD109 antigen (Cd109), mRNA.	0.945315	5.27049	4.4883	0.00025995	0.137896	0.503071
10361191	NM_181546	Syt14	synaptotagmin XIV	NM_181546	RefSeq	Mus musculus synaptotagmin XIV (Syt14), mRNA.	0.803053	6.16301	4.47681	0.000266769	0.137896	0.481234
10404439	NM_011452	Serpinb9b	serine (or cysteine) peptidase inhibitor, clade B, member 9b	NM_011452	RefSeq	Mus musculus serine (or cysteine) peptidase inhibitor, clade B, member 9b (Serpinb9b), mRNA.	1.02737	6.00002	4.454	0.000280843	0.137896	0.437863
10503617	NM_199467	F730047E07Rik	RIKEN cDNA F730047E07 gene	NM_199467	RefSeq	Mus musculus RIKEN cDNA F730047E07 gene (F730047E07Rik), mRNA.	1.1425	6.46438	4.43503	0.000293119	0.137896	0.401754
10347873	NM_010472	Agfg1	ArfGAP with FG repeats 1	NM_010472	RefSeq	Mus musculus ArfGAP with FG repeats 1 (Agfg1), mRNA.	0.335756	11.1797	4.42796	0.000297837	0.137896	0.388275
10501485	NM_178891	Prmt6	protein arginine N-methyltransferase 6	NM_178891	RefSeq	Mus musculus protein arginine N-methyltransferase 6 (Prmt6), mRNA.	-0.420962	6.77095	-4.42471	0.000300025	0.137896	0.382095
10401781	NM_011479	Sptlc2	serine palmitoyltransferase, long chain base subunit 2	NM_011479	RefSeq	Mus musculus serine palmitoyltransferase, long chain base subunit 2 (Sptlc2), mRNA.	0.481614	10.0774	4.42265	0.000301425	0.137896	0.378164
10498024	NM_011990	Slc7a11	solute carrier family 7 (cationic amino acid transporter, y+ system), member 11	NM_011990	RefSeq	Mus musculus solute carrier family 7 (cationic amino acid transporter, y+ system), member 11 (Slc7a11), mRNA.	1.49781	8.61651	4.41992	0.000303284	0.137896	0.372973
10414993	BC038285	A630038E17Rik	RIKEN cDNA A630038E17 gene	BC038285	GenBank	Mus musculus RIKEN cDNA A630038E17 gene, mRNA (cDNA clone IMAGE:4168121).	0.693188	5.7147	4.41916	0.000303808	0.137896	0.371515
10512895	NM_007519	Baat	bile acid-Coenzyme A: amino acid N-acyltransferase	NM_007519	RefSeq	Mus musculus bile acid-Coenzyme A: amino acid N-acyltransferase (Baat), mRNA.	-0.713469	10.5784	-4.41846	0.00030429	0.137896	0.370178
10357436	NM_008567	Mcm6	minichromosome maintenance deficient 6 (MIS5 homolog, S. pombe) (S. cerevisiae)	NM_008567	RefSeq	Mus musculus minichromosome maintenance deficient 6 (MIS5 homolog, S. pombe) (S. cerevisiae) (Mcm6), mRNA.	1.44866	7.88374	4.40104	0.000316488	0.137896	0.336981
10420935	NM_007940	Ephx2	epoxide hydrolase 2, cytoplasmic	NM_007940	RefSeq	Mus musculus epoxide hydrolase 2, cytoplasmic (Ephx2), mRNA.	-0.753533	12.1613	-4.39802	0.000318658	0.137896	0.33121
10474793	NM_001033254	Pak6	p21 protein (Cdc42/Rac)-activated kinase 6	NM_001033254	RefSeq	Mus musculus p21 protein (Cdc42/Rac)-activated kinase 6 (Pak6), transcript variant 1, mRNA.	0.759501	6.4677	4.38906	0.000325169	0.137896	0.31412
10536845	NM_001081185	Flnc	filamin C, gamma	NM_001081185	RefSeq	Mus musculus filamin C, gamma (Flnc), mRNA.	0.509901	6.13517	4.38082	0.000331274	0.137896	0.298403
10514933	NM_009949	Cpt2	carnitine palmitoyltransferase 2	NM_009949	RefSeq	Mus musculus carnitine palmitoyltransferase 2 (Cpt2), nuclear gene encoding mitochondrial protein, mRNA.	-0.594596	11.6395	-4.37686	0.000334253	0.137896	0.290838
10506714	NR_033496	Lrp8	low density lipoprotein receptor-related protein 8, apolipoprotein e receptor	NR_033496	RefSeq	Mus musculus low density lipoprotein receptor-related protein 8, apolipoprotein e receptor (Lrp8), transcript variant 3, non-coding RNA.	0.457274	6.76204	4.37568	0.000335141	0.137896	0.288597
10415604	NM_008125	Gjb2	gap junction protein, beta 2	NM_008125	RefSeq	Mus musculus gap junction protein, beta 2 (Gjb2), mRNA.	-0.544631	8.59055	-4.37022	0.000339306	0.137896	0.278157
10466972	NM_177721	Ranbp6	RAN binding protein 6	NM_177721	RefSeq	Mus musculus RAN binding protein 6 (Ranbp6), mRNA.	-0.492226	8.03292	-4.36549	0.000342947	0.137896	0.269136
10569168	NM_026646	Slc25a22	solute carrier family 25 (mitochondrial carrier, glutamate), member 22	NM_026646	RefSeq	Mus musculus solute carrier family 25 (mitochondrial carrier, glutamate), member 22 (Slc25a22), nuclear gene encoding mitochondrial protein, transcript variant 1, mRNA.	-0.815796	10.0469	-4.36042	0.000346896	0.137896	0.259457
10450519	NM_001163763	Tcf19	transcription factor 19	NM_001163763	RefSeq	Mus musculus transcription factor 19 (Tcf19), transcript variant 1, mRNA.	1.07425	7.9025	4.3569	0.000349666	0.137896	0.252731
10594661	NM_001164248	Tpm1	tropomyosin 1, alpha	NM_001164248	RefSeq	Mus musculus tropomyosin 1, alpha (Tpm1), transcript variant 1, mRNA.	0.642209	8.87169	4.34661	0.000357899	0.138622	0.233055
10398326	NR_003633	Meg3	maternally expressed 3	NR_003633	RefSeq	Mus musculus maternally expressed 3 (Meg3), transcript variant 1, non-coding RNA.	0.877344	7.55792	4.31749	0.000382249	0.14454	0.177379
10438854	NM_001164612	Atp13a4	ATPase type 13A4	NM_001164612	RefSeq	Mus musculus ATPase type 13A4 (Atp13a4), transcript variant 1, mRNA.	0.690971	5.49616	4.30798	0.000390561	0.14454	0.159178
10400984	NM_178715	Tmem30b	transmembrane protein 30B	NM_178715	RefSeq	Mus musculus transmembrane protein 30B (Tmem30b), mRNA.	-0.472285	8.54547	-4.29675	0.000400605	0.14454	0.137687
10546163	NM_008564	Mcm2	minichromosome maintenance deficient 2 mitotin (S. cerevisiae)	NM_008564	RefSeq	Mus musculus minichromosome maintenance deficient 2 mitotin (S. cerevisiae) (Mcm2), mRNA.	0.767356	7.89523	4.28677	0.000409753	0.14454	0.118577
10424670	NM_010416	Hemt1	hematopoietic cell transcript 1	NM_010416	RefSeq	Mus musculus hematopoietic cell transcript 1 (Hemt1), mRNA.	0.948777	5.43933	4.28311	0.000413163	0.14454	0.11156
10386219	NM_011758	Zfp39	zinc finger protein 39	NM_011758	RefSeq	Mus musculus zinc finger protein 39 (Zfp39), mRNA.	-0.694998	6.56354	-4.2671	0.00042841	0.147495	0.0808759
10422280	NM_001033336	Abcc4	ATP-binding cassette, sub-family C (CFTR/MRP), member 4	NM_001033336	RefSeq	Mus musculus ATP-binding cassette, sub-family C (CFTR/MRP), member 4 (Abcc4), transcript variant 1, mRNA.	0.917326	8.66548	4.23692	0.000458704	0.154246	0.0230014
10408600	NM_001164117	Serpinb6a	serine (or cysteine) peptidase inhibitor, clade B, member 6a	NM_001164117	RefSeq	Mus musculus serine (or cysteine) peptidase inhibitor, clade B, member 6a (Serpinb6a), transcript variant 1, mRNA.	0.851885	8.64181	4.23352	0.000462239	0.154246	0.0164952
10487930	NM_011045	Pcna	proliferating cell nuclear antigen	NM_011045	RefSeq	Mus musculus proliferating cell nuclear antigen (Pcna), mRNA.	0.572481	10.3106	4.21084	0.000486603	0.159916	-0.0270373
10458534	NM_029357	Pcdh1	protocadherin 1	NM_029357	RefSeq	Mus musculus protocadherin 1 (Pcdh1), mRNA.	-0.48839	7.96715	-4.15349	0.00055414	0.173805	-0.137256
10578193	NM_026067	Eri1	exoribonuclease 1	NM_026067	RefSeq	Mus musculus exoribonuclease 1 (Eri1), mRNA.	0.519476	9.22283	4.15253	0.000555346	0.173805	-0.1391
10498168	NM_001163570	Exosc8	exosome component 8	NM_001163570	RefSeq	Mus musculus exosome component 8 (Exosc8), transcript variant 1, mRNA.	0.480539	8.97607	4.14562	0.000564107	0.173805	-0.15238
10603362	NM_207202	Ccdc120	coiled-coil domain containing 120	NM_207202	RefSeq	Mus musculus coiled-coil domain containing 120 (Ccdc120), mRNA.	-0.518783	7.73495	-4.11699	0.000601938	0.173805	-0.20747
10384373	NM_001163359	Fignl1	fidgetin-like 1	NM_001163359	RefSeq	Mus musculus fidgetin-like 1 (Fignl1), transcript variant 1, mRNA.	0.901365	6.18035	4.10452	0.000619206	0.173805	-0.231482
10585186	NM_029639	1600029D21Rik	RIKEN cDNA 1600029D21 gene	NM_029639	RefSeq	Mus musculus RIKEN cDNA 1600029D21 gene (1600029D21Rik), mRNA.	2.02803	8.95863	4.09652	0.000630543	0.173805	-0.246887
10414360	NM_001145953	Lgals3	lectin, galactose binding, soluble 3	NM_001145953	RefSeq	Mus musculus lectin, galactose binding, soluble 3 (Lgals3), transcript variant 1, mRNA.	0.806792	8.96272	4.09571	0.000631699	0.173805	-0.248443
10500360	---	NA	NA	ENSMUST00000098839	ENSEMBL	cdna:known chromosome:NCBIM37:3:96359688:96361738:-1 gene:ENSMUSG00000074398	-2.14017	6.1587	-4.09371	0.000634581	0.173805	-0.252308
10534281	NM_009990	Clip2	CAP-GLY domain containing linker protein 2	NM_009990	RefSeq	Mus musculus CAP-GLY domain containing linker protein 2 (Clip2), transcript variant 1, mRNA.	0.375747	7.14369	4.09369	0.000634606	0.173805	-0.252342
10603289	NM_016691	Clcn5	chloride channel 5	NM_016691	RefSeq	Mus musculus chloride channel 5 (Clcn5), mRNA.	0.47135	7.91344	4.08611	0.00064561	0.173805	-0.266941
10586744	NM_007585	Anxa2	annexin A2	NM_007585	RefSeq	Mus musculus annexin A2 (Anxa2), mRNA.	1.18223	9.68573	4.08122	0.000652811	0.173805	-0.276361
10416071	NM_144803	Chrna2	cholinergic receptor, nicotinic, alpha polypeptide 2 (neuronal)	NM_144803	RefSeq	Mus musculus cholinergic receptor, nicotinic, alpha polypeptide 2 (neuronal) (Chrna2), mRNA.	-1.2233	7.24601	-4.07522	0.000661759	0.173805	-0.287923
10547633	NM_008108	Gdf3	growth differentiation factor 3	NM_008108	RefSeq	Mus musculus growth differentiation factor 3 (Gdf3), mRNA.	0.494792	5.63353	4.07306	0.000664996	0.173805	-0.292068
10353733	NM_008922	Prim2	DNA primase, p58 subunit	NM_008922	RefSeq	Mus musculus DNA primase, p58 subunit (Prim2), mRNA.	0.720553	7.65463	4.07194	0.000666691	0.173805	-0.294231
10476989	NM_027014	Gins1	GINS complex subunit 1 (Psf1 homolog)	NM_027014	RefSeq	Mus musculus GINS complex subunit 1 (Psf1 homolog) (Gins1), transcript variant 1, mRNA.	0.766845	6.83642	4.06772	0.000673105	0.173805	-0.302364
10542355	NM_010128	Emp1	epithelial membrane protein 1	NM_010128	RefSeq	Mus musculus epithelial membrane protein 1 (Emp1), mRNA.	0.681417	8.04416	4.05916	0.000686312	0.175131	-0.31887
10474028	NM_145122	Pex16	peroxisomal biogenesis factor 16	NM_145122	RefSeq	Mus musculus peroxisomal biogenesis factor 16 (Pex16), transcript variant 1, mRNA.	-0.38745	9.93588	-4.03945	0.000717684	0.179907	-0.356849
10438378	NM_009862	Cdc45	cell division cycle 45 homolog (S. cerevisiae)	NM_009862	RefSeq	Mus musculus cell division cycle 45 homolog (S. cerevisiae) (Cdc45), transcript variant 1, mRNA.	0.466939	6.67376	4.03306	0.000728167	0.179907	-0.369172
10416945	NR_029382	Mir17hg	MIR17 host gene 1 (non-protein coding)	NR_029382	RefSeq	Mus musculus MIR17 host gene 1 (non-protein coding) (Mir17hg), non-coding RNA.	-0.587464	5.52066	-4.02662	0.000738884	0.179907	-0.381589
10345981	NM_011729	Ercc5	excision repair cross-complementing rodent repair deficiency, complementation group 5	NM_011729	RefSeq	Mus musculus excision repair cross-complementing rodent repair deficiency, complementation group 5 (Ercc5), mRNA.	-0.359127	8.99705	-4.02612	0.000739735	0.179907	-0.382567
10471419	NM_194335	Naif1	nuclear apoptosis inducing factor 1	NM_194335	RefSeq	Mus musculus nuclear apoptosis inducing factor 1 (Naif1), mRNA.	-0.491487	7.25474	-4.01774	0.000753924	0.179907	-0.398716
10400649	NM_011133	Pole2	polymerase (DNA directed), epsilon 2 (p59 subunit)	NM_011133	RefSeq	Mus musculus polymerase (DNA directed), epsilon 2 (p59 subunit) (Pole2), mRNA.	0.980698	6.15171	3.98949	0.000803838	0.188049	-0.453216
10398362	NR_028433	AF357355	snoRNA AF357355	NR_028433	RefSeq	Mus musculus snoRNA AF357355 (AF357355), small nucleolar RNA.	0.998629	5.76707	3.98815	0.000806296	0.188049	-0.455813
10461728	NM_001013762	Gm4952	predicted gene 4952	NM_001013762	RefSeq	Mus musculus predicted gene 4952 (Gm4952), transcript variant 1, mRNA.	-0.665893	11.2398	-3.97323	0.000834057	0.190838	-0.484599
10399178	NM_146040	Cdca7l	cell division cycle associated 7 like	NM_146040	RefSeq	Mus musculus cell division cycle associated 7 like (Cdca7l), mRNA.	0.668307	6.75946	3.97228	0.000835849	0.190838	-0.486424
10546929	NM_178373	Cidec	cell death-inducing DFFA-like effector c	NM_178373	RefSeq	Mus musculus cell death-inducing DFFA-like effector c (Cidec), mRNA.	-1.72323	8.21826	-3.9572	0.00086496	0.193758	-0.515542
10376461	NM_053168	Trim11	tripartite motif-containing 11	NM_053168	RefSeq	Mus musculus tripartite motif-containing 11 (Trim11), mRNA.	-0.373253	7.76434	-3.95145	0.000876321	0.193758	-0.526643
10437945	NM_008565	Mcm4	minichromosome maintenance deficient 4 homolog (S. cerevisiae)	NM_008565	RefSeq	Mus musculus minichromosome maintenance deficient 4 homolog (S. cerevisiae) (Mcm4), mRNA.	0.832116	7.36041	3.94477	0.000889704	0.193758	-0.539536
10426909	NM_134093	Letmd1	LETM1 domain containing 1	NM_134093	RefSeq	Mus musculus LETM1 domain containing 1 (Letmd1), mRNA.	-0.332811	9.8367	-3.94336	0.000892551	0.193758	-0.542254
10465912	NM_007999	Fen1	flap structure specific endonuclease 1	NM_007999	RefSeq	Mus musculus flap structure specific endonuclease 1 (Fen1), mRNA.	0.532988	6.86605	3.94299	0.000893306	0.193758	-0.542974
10413542	NM_009388	Tkt	transketolase	NM_009388	RefSeq	Mus musculus transketolase (Tkt), mRNA.	0.542466	9.4211	3.93579	0.000908019	0.194999	-0.556872
10478983	BC049072	2410001C21Rik	RIKEN cDNA 2410001C21 gene	BC049072	GenBank	Mus musculus RIKEN cDNA 2410001C21 gene, mRNA (cDNA clone MGC:61229 IMAGE:5701585), complete cds.	-0.544623	9.97315	-3.91365	0.000954804	0.203036	-0.599622
10527475	NM_028298	Zfp655	zinc finger protein 655	NM_028298	RefSeq	Mus musculus zinc finger protein 655 (Zfp655), transcript variant 1, mRNA.	-0.497249	8.38077	-3.90579	0.00097199	0.204684	-0.614804
10393125	NM_024177	Mrpl38	mitochondrial ribosomal protein L38	NM_024177	RefSeq	Mus musculus mitochondrial ribosomal protein L38 (Mrpl38), nuclear gene encoding mitochondrial protein, mRNA.	0.446226	9.98657	3.8846	0.00101988	0.212703	-0.655736
10346747	NM_030013	Cyp20a1	cytochrome P450, family 20, subfamily A, polypeptide 1	NM_030013	RefSeq	Mus musculus cytochrome P450, family 20, subfamily A, polypeptide 1 (Cyp20a1), mRNA.	0.346968	8.56009	3.8765	0.0010388	0.214586	-0.671385
10395672	NM_021710	Ap4s1	adaptor-related protein complex AP-4, sigma 1	NM_021710	RefSeq	Mus musculus adaptor-related protein complex AP-4, sigma 1 (Ap4s1), mRNA.	-0.362813	6.80504	-3.87015	0.00105388	0.215647	-0.683654
10466712	NM_174857	Mamdc2	MAM domain containing 2	NM_174857	RefSeq	Mus musculus MAM domain containing 2 (Mamdc2), mRNA.	-0.523697	6.86823	-3.85085	0.00110103	0.220645	-0.720922
10585749	NM_009992	Cyp1a1	cytochrome P450, family 1, subfamily a, polypeptide 1	NM_009992	RefSeq	Mus musculus cytochrome P450, family 1, subfamily a, polypeptide 1 (Cyp1a1), transcript variant 1, mRNA.	2.05296	7.20034	3.84516	0.00111535	0.220645	-0.731924
10496605	NM_173763	Ccbl2	cysteine conjugate-beta lyase 2	NM_173763	RefSeq	Mus musculus cysteine conjugate-beta lyase 2 (Ccbl2), mRNA.	-0.909735	11.7765	-3.84196	0.00112347	0.220645	-0.738103
10553788	NM_009728	Atp10a	ATPase, class V, type 10A	NM_009728	RefSeq	Mus musculus ATPase, class V, type 10A (Atp10a), mRNA.	0.465916	6.57093	3.83966	0.00112934	0.220645	-0.74254
10381548	NM_153544	BC030867	cDNA sequence BC030867	NM_153544	RefSeq	Mus musculus cDNA sequence BC030867 (BC030867), mRNA.	0.570879	6.21763	3.83578	0.00113934	0.220645	-0.750044
10429534	NM_001177524	Gml	GPI anchored molecule like protein	NM_001177524	RefSeq	Mus musculus GPI anchored molecule like protein (Gml), mRNA.	0.874162	5.89281	3.83016	0.00115396	0.220979	-0.760903
10396831	NM_009705	Arg2	arginase type II	NM_009705	RefSeq	Mus musculus arginase type II (Arg2), mRNA.	1.47145	7.32575	3.82633	0.00116402	0.220979	-0.7683
10499612	NM_009565	Zbtb7b	zinc finger and BTB domain containing 7B	NM_009565	RefSeq	Mus musculus zinc finger and BTB domain containing 7B (Zbtb7b), mRNA.	-0.382568	8.58648	-3.82346	0.00117163	0.220979	-0.773843
10404649	NM_023842	Dsp	desmoplakin	NM_023842	RefSeq	Mus musculus desmoplakin (Dsp), mRNA.	0.394205	9.8359	3.80123	0.00123223	0.229804	-0.816802
10538247	NM_023456	Npy	neuropeptide Y	NM_023456	RefSeq	Mus musculus neuropeptide Y (Npy), mRNA.	2.09193	8.55926	3.7954	0.00124863	0.229804	-0.828061
10433445	NM_172961	Abat	4-aminobutyrate aminotransferase	NM_172961	RefSeq	Mus musculus 4-aminobutyrate aminotransferase (Abat), nuclear gene encoding mitochondrial protein, transcript variant 1, mRNA.	-0.477073	11.4845	-3.79485	0.0012502	0.229804	-0.829132
10562084	NM_027999	Haus5	HAUS augmin-like complex, subunit 5	NM_027999	RefSeq	Mus musculus HAUS augmin-like complex, subunit 5 (Haus5), mRNA.	0.481776	7.29848	3.78964	0.00126505	0.230579	-0.839192
10519693	NM_028882	Sema3d	sema domain, immunoglobulin domain (Ig), short basic domain, secreted, (semaphorin) 3D	NM_028882	RefSeq	Mus musculus sema domain, immunoglobulin domain (Ig), short basic domain, secreted, (semaphorin) 3D (Sema3d), mRNA.	0.518018	6.95574	3.77892	0.00129619	0.232787	-0.859911
10524169	NM_011132	Pole	polymerase (DNA directed), epsilon	NM_011132	RefSeq	Mus musculus polymerase (DNA directed), epsilon (Pole), mRNA.	1.17085	6.87597	3.77809	0.00129863	0.232787	-0.861508
10505200	NM_024255	Hsdl2	hydroxysteroid dehydrogenase like 2	NM_024255	RefSeq	Mus musculus hydroxysteroid dehydrogenase like 2 (Hsdl2), mRNA.	-0.641208	10.8723	-3.76983	0.00132318	0.233076	-0.877467
10595768	NM_001033210	Pls1	plastin 1 (I-isoform)	NM_001033210	RefSeq	Mus musculus plastin 1 (I-isoform) (Pls1), mRNA.	1.0656	7.22248	3.76897	0.00132576	0.233076	-0.879126
10389775	NM_008796	Pctp	phosphatidylcholine transfer protein	NM_008796	RefSeq	Mus musculus phosphatidylcholine transfer protein (Pctp), mRNA.	-0.736497	10.02	-3.76674	0.00133248	0.233076	-0.883432
10515368	NM_026654	Toe1	target of EGR1, member 1 (nuclear)	NM_026654	RefSeq	Mus musculus target of EGR1, member 1 (nuclear) (Toe1), mRNA.	0.309888	8.09929	3.75408	0.00137127	0.234156	-0.907884
10438690	NM_145480	Rfc4	replication factor C (activator 1) 4	NM_145480	RefSeq	Mus musculus replication factor C (activator 1) 4 (Rfc4), mRNA.	0.85257	8.31584	3.75334	0.00137359	0.234156	-0.909322
10353032	BC059209	Vcpip1	valosin containing protein (p97)/p47 complex interacting protein 1	ENSMUST00000063059	ENSEMBL	cdna:novel chromosome:NCBIM37:1:9792275:9792634:-1 gene:ENSMUSG00000046334	0.496417	7.28247	3.75189	0.00137811	0.234156	-0.912121
10387372	NM_001017426	Kdm6b	KDM1 lysine (K)-specific demethylase 6B	NM_001017426	RefSeq	Mus musculus KDM1 lysine (K)-specific demethylase 6B (Kdm6b), mRNA.	-0.536675	8.5297	-3.75006	0.00138384	0.234156	-0.915656
10511429	NM_007592	Car8	carbonic anhydrase 8	NM_007592	RefSeq	Mus musculus carbonic anhydrase 8 (Car8), mRNA.	0.439544	9.24762	3.74392	0.00140322	0.234156	-0.927511
10424743	NM_178646	Tigd5	tigger transposable element derived 5	NM_178646	RefSeq	Mus musculus tigger transposable element derived 5 (Tigd5), mRNA.	-0.421122	6.84699	-3.7419	0.00140967	0.234156	-0.93142
10509985	BC147049	Fam131c	family with sequence similarity 131, member C	BC147049	GenBank	Mus musculus family with sequence similarity 131, member C, mRNA (cDNA clone MGC:182177 IMAGE:9056071), complete cds.	-0.727706	7.31811	-3.74048	0.00141422	0.234156	-0.934164
10582599	NM_172288	Nup133	nucleoporin 133	NM_172288	RefSeq	Mus musculus nucleoporin 133 (Nup133), mRNA.	0.494856	7.69066	3.71722	0.00149077	0.243571	-0.979086
10494460	NM_011069	Pex11b	peroxisomal biogenesis factor 11 beta	NM_011069	RefSeq	Mus musculus peroxisomal biogenesis factor 11 beta (Pex11b), transcript variant 1, mRNA.	-0.375833	9.37252	-3.71458	0.00149971	0.243571	-0.984183
10458340	NM_010415	Hbegf	heparin-binding EGF-like growth factor	NM_010415	RefSeq	Mus musculus heparin-binding EGF-like growth factor (Hbegf), mRNA.	-0.599458	6.75485	-3.71008	0.00151508	0.243571	-0.992874
10431564	NM_009948	Cpt1b	carnitine palmitoyltransferase 1b, muscle	NM_009948	RefSeq	Mus musculus carnitine palmitoyltransferase 1b, muscle (Cpt1b), nuclear gene encoding mitochondrial protein, mRNA.	-1.00224	6.92404	-3.70982	0.001516	0.243571	-0.993391
10494407	NM_175666	Hist2h2bb	histone cluster 2, H2bb	NM_175666	RefSeq	Mus musculus histone cluster 2, H2bb (Hist2h2bb), mRNA.	0.764029	7.31688	3.70582	0.0015298	0.243981	-1.00112
10429859	NM_153122	Oplah	5-oxoprolinase (ATP-hydrolysing)	NM_153122	RefSeq	Mus musculus 5-oxoprolinase (ATP-hydrolysing) (Oplah), mRNA.	-0.675711	9.98053	-3.69417	0.00157072	0.245793	-1.02361
10578649	NM_011857	Odz3	odd Oz/ten-m homolog 3 (Drosophila)	NM_011857	RefSeq	Mus musculus odd Oz/ten-m homolog 3 (Drosophila) (Odz3), transcript variant 1, mRNA.	0.526374	6.72207	3.68725	0.00159551	0.245793	-1.03696
10404069	NM_030609	Hist1h1a	histone cluster 1, H1a	NM_030609	RefSeq	Mus musculus histone cluster 1, H1a (Hist1h1a), mRNA.	0.938217	8.15864	3.68662	0.00159779	0.245793	-1.03818
10460645	NM_022012	Map3k11	mitogen-activated protein kinase kinase kinase 11	NM_022012	RefSeq	Mus musculus mitogen-activated protein kinase kinase kinase 11 (Map3k11), mRNA.	-0.304364	9.09925	-3.67873	0.00162661	0.248459	-1.05341
10536799	BC151115	Fam71f2	family with sequence similarity 71, member F2	BC151115	GenBank	Mus musculus family with sequence similarity 71, member F2, mRNA (cDNA clone MGC:184028 IMAGE:9088028), complete cds.	-0.334119	6.76366	-3.67427	0.00164312	0.249225	-1.06202
10545780	NM_177077	Exoc6b	exocyst complex component 6B	NM_177077	RefSeq	Mus musculus exocyst complex component 6B (Exoc6b), mRNA.	0.355423	8.46763	3.66305	0.00168544	0.253869	-1.0837
10361110	NM_029766	Dtl	denticleless homolog (Drosophila)	NM_029766	RefSeq	Mus musculus denticleless homolog (Drosophila) (Dtl), mRNA.	1.23454	6.60048	3.65605	0.00171235	0.255389	-1.0972
10538420	NM_180678	Gars	glycyl-tRNA synthetase	NM_180678	RefSeq	Mus musculus glycyl-tRNA synthetase (Gars), mRNA.	0.414945	10.4472	3.64829	0.00174268	0.255389	-1.11217
10494405	NM_178215	Hist2h3b	histone cluster 2, H3b	NM_178215	RefSeq	Mus musculus histone cluster 2, H3b (Hist2h3b), mRNA.	0.759874	11.7877	3.64735	0.00174642	0.255389	-1.114
10394914	NM_026347	Iah1	isoamyl acetate-hydrolyzing esterase 1 homolog (S. cerevisiae)	NM_026347	RefSeq	Mus musculus isoamyl acetate-hydrolyzing esterase 1 homolog (S. cerevisiae) (Iah1), mRNA.	-0.378933	9.98152	-3.64224	0.00176672	0.255389	-1.12385
10494208	NM_199475	Fam63a	family with sequence similarity 63, member A	NM_199475	RefSeq	Mus musculus family with sequence similarity 63, member A (Fam63a), transcript variant 1, mRNA.	-0.381068	9.25574	-3.63161	0.00180976	0.255389	-1.14437
10476893	NM_028986	Gzf1	GDNF-inducible zinc finger protein 1	NM_028986	RefSeq	Mus musculus GDNF-inducible zinc finger protein 1 (Gzf1), mRNA.	-0.310834	9.05225	-3.6311	0.00181183	0.255389	-1.14534
10572906	NM_008566	Mcm5	minichromosome maintenance deficient 5, cell division cycle 46 (S. cerevisiae)	NM_008566	RefSeq	Mus musculus minichromosome maintenance deficient 5, cell division cycle 46 (S. cerevisiae) (Mcm5), mRNA.	1.0272	7.89742	3.62886	0.00182105	0.255389	-1.14967
10466886	ENSMUST00000162022	Glis3	GLIS family zinc finger 3	ENSMUST00000162022	ENSEMBL	GLIS3 gene:ENSMUSG00000052942	0.715205	6.6692	3.62604	0.00183272	0.255389	-1.15512
10587150	NM_001081322	Myo5c	myosin VC	NM_001081322	RefSeq	Mus musculus myosin VC (Myo5c), mRNA.	0.547211	6.05119	3.62541	0.00183531	0.255389	-1.15632
10380699	NM_019877	Copz2	coatomer protein complex, subunit zeta 2	NM_019877	RefSeq	Mus musculus coatomer protein complex, subunit zeta 2 (Copz2), mRNA.	-0.35761	9.56775	-3.62508	0.0018367	0.255389	-1.15696
10375065	NM_177364	Sh3pxd2b	SH3 and PX domains 2B	NM_177364	RefSeq	Mus musculus SH3 and PX domains 2B (Sh3pxd2b), mRNA.	0.535901	7.16631	3.62505	0.00183682	0.255389	-1.15702
10373036	NM_001171026	Os9	amplified in osteosarcoma	NM_001171026	RefSeq	Mus musculus amplified in osteosarcoma (Os9), transcript variant 1, mRNA.	-0.29215	10.6019	-3.61962	0.00185951	0.255425	-1.16749
10362487	NM_009433	Tspyl1	testis-specific protein, Y-encoded-like 1	NM_009433	RefSeq	Mus musculus testis-specific protein, Y-encoded-like 1 (Tspyl1), mRNA.	-0.314579	8.28455	-3.61537	0.0018775	0.255425	-1.1757
10383758	NR_002321	Tug1	taurine upregulated gene 1	NR_002321	RefSeq	Mus musculus taurine upregulated gene 1 (Tug1), transcript variant a, non-coding RNA.	-0.532354	10.3606	-3.6138	0.00188419	0.255425	-1.17873
10590073	NM_001164567	Vill	villin-like	NM_001164567	RefSeq	Mus musculus villin-like (Vill), transcript variant 1, mRNA.	0.446174	6.47966	3.60317	0.00193002	0.259157	-1.19922
10401473	NM_134042	Aldh6a1	aldehyde dehydrogenase family 6, subfamily A1	NM_134042	RefSeq	Mus musculus aldehyde dehydrogenase family 6, subfamily A1 (Aldh6a1), nuclear gene encoding mitochondrial protein, mRNA.	-0.364445	11.6593	-3.59956	0.00194587	0.259157	-1.20619
10588357	NM_175324	Acad11	acyl-Coenzyme A dehydrogenase family, member 11	NM_175324	RefSeq	Mus musculus acyl-Coenzyme A dehydrogenase family, member 11 (Acad11), mRNA.	-0.485565	12.0329	-3.59917	0.00194756	0.259157	-1.20693
10367179	NM_001136082	Timeless	timeless homolog (Drosophila)	NM_001136082	RefSeq	Mus musculus timeless homolog (Drosophila) (Timeless), transcript variant 1, mRNA.	0.371669	6.57932	3.5935	0.00197269	0.2609	-1.21786
10491753	NM_175515	Intu	inturned planar cell polarity effector homolog (Drosophila)	NM_175515	RefSeq	Mus musculus inturned planar cell polarity effector homolog (Drosophila) (Intu), mRNA.	0.377739	6.76361	3.58103	0.00202912	0.262645	-1.24191
10399005	NM_007763	Crip1	cysteine-rich protein 1 (intestinal)	NM_007763	RefSeq	Mus musculus cysteine-rich protein 1 (intestinal) (Crip1), mRNA.	0.729992	9.07185	3.57551	0.00205458	0.262645	-1.25254
10576288	NM_172287	Spire2	spire homolog 2 (Drosophila)	NM_172287	RefSeq	Mus musculus spire homolog 2 (Drosophila) (Spire2), mRNA.	0.376912	6.74173	3.5698	0.00208129	0.262645	-1.26355
10579872	NM_009412	Tpd52	tumor protein D52	NM_009412	RefSeq	Mus musculus tumor protein D52 (Tpd52), transcript variant 5, mRNA.	0.440884	8.58416	3.56924	0.00208392	0.262645	-1.26463
10374366	NM_207655	Egfr	epidermal growth factor receptor	NM_207655	RefSeq	Mus musculus epidermal growth factor receptor (Egfr), transcript variant 1, mRNA.	0.639034	12.3564	3.56796	0.00208995	0.262645	-1.26709
10371054	NM_145365	Creb3l3	cAMP responsive element binding protein 3-like 3	NM_145365	RefSeq	Mus musculus cAMP responsive element binding protein 3-like 3 (Creb3l3), mRNA.	-0.625945	10.3873	-3.56746	0.00209235	0.262645	-1.26807
10360863	NM_145515	Mark1	MAP/microtubule affinity-regulating kinase 1	NM_145515	RefSeq	Mus musculus MAP/microtubule affinity-regulating kinase 1 (Mark1), mRNA.	0.304409	6.15439	3.56167	0.0021199	0.262645	-1.27922
10399061	NM_028731	Esyt2	extended synaptotagmin-like protein 2	NM_028731	RefSeq	Mus musculus extended synaptotagmin-like protein 2 (Esyt2), mRNA.	0.242827	9.60677	3.56097	0.00212326	0.262645	-1.28058
10404928	NM_001033192	C78339	expressed sequence C78339	NM_001033192	RefSeq	Mus musculus expressed sequence C78339 (C78339), mRNA.	-0.265188	9.8686	-3.55533	0.0021505	0.262645	-1.29144
10408202	NM_178205	Hist1h3e	histone cluster 1, H3e	NM_178205	RefSeq	Mus musculus histone cluster 1, H3e (Hist1h3e), mRNA.	0.728036	11.123	3.55454	0.00215431	0.262645	-1.29295
10491547	ENSMUST00000029268	1810062G17Rik	RIKEN cDNA 1810062G17 gene	ENSMUST00000029268	ENSEMBL	Putative uncharacterized protein gene:ENSMUSG00000027713	0.598209	6.45701	3.55251	0.00216422	0.262645	-1.29687
10544563	NM_020589	Zfp467	zinc finger protein 467	NM_020589	RefSeq	Mus musculus zinc finger protein 467 (Zfp467), transcript variant 1, mRNA.	-0.440193	7.51564	-3.55215	0.00216598	0.262645	-1.29756
10472782	NM_026115	Hat1	histone aminotransferase 1	NM_026115	RefSeq	Mus musculus histone aminotransferase 1 (Hat1), mRNA.	0.618457	9.06485	3.55184	0.00216752	0.262645	-1.29817
10394837	BC099486	LOC100043371	similar to development and differentiation enhancing factor 2	BC099486	GenBank	Mus musculus RIKEN cDNA 6030426L16 gene, mRNA (cDNA clone MGC:117729 IMAGE:30937101), complete cds.	0.419943	5.98095	3.54864	0.00218325	0.263082	-1.30433
10499529	NM_009057	Rag1ap1	recombination activating gene 1 activating protein 1	NM_009057	RefSeq	Mus musculus recombination activating gene 1 activating protein 1 (Rag1ap1), mRNA.	0.42682	9.38587	3.54323	0.00221011	0.263833	-1.31475
10446821	NM_009096	Rps6	ribosomal protein S6	NM_009096	RefSeq	Mus musculus ribosomal protein S6 (Rps6), mRNA.	0.613682	7.23559	3.542	0.00221624	0.263833	-1.31712
10424252	NM_029734	Wdyhv1	WDYHV motif containing 1	NM_029734	RefSeq	Mus musculus WDYHV motif containing 1 (Wdyhv1), mRNA.	0.389703	8.40729	3.53866	0.00223303	0.263833	-1.32355
10434942	NM_007862	Dlg1	discs, large homolog 1 (Drosophila)	NM_007862	RefSeq	Mus musculus discs, large homolog 1 (Drosophila) (Dlg1), mRNA.	0.418278	9.92254	3.53765	0.00223814	0.263833	-1.3255
10428579	NM_010162	Ext1	exostoses (multiple) 1	NM_010162	RefSeq	Mus musculus exostoses (multiple) 1 (Ext1), mRNA.	0.345126	9.53169	3.53042	0.00227497	0.264768	-1.33942
10598912	NM_011049	Cdk16	cyclin-dependent kinase 16	NM_011049	RefSeq	Mus musculus cyclin-dependent kinase 16 (Cdk16), mRNA.	0.251235	9.20204	3.52966	0.00227887	0.264768	-1.34088
10449419	NM_001098226	Tead3	TEA domain family member 3	NM_001098226	RefSeq	Mus musculus TEA domain family member 3 (Tead3), transcript variant 1, mRNA.	-0.310603	7.68166	-3.52892	0.00228269	0.264768	-1.34231
10467258	NM_001099634	Myof	myoferlin	NM_001099634	RefSeq	Mus musculus myoferlin (Myof), mRNA.	0.81662	8.29322	3.51816	0.0023388	0.269833	-1.36301
10385361	NM_024475	Ublcp1	ubiquitin-like domain containing CTD phosphatase 1	NM_024475	RefSeq	Mus musculus ubiquitin-like domain containing CTD phosphatase 1 (Ublcp1), mRNA.	-2.27307	7.33367	-3.51322	0.00236505	0.271418	-1.37253
10415642	NM_009119	Sap18	Sin3-associated polypeptide 18	NM_009119	RefSeq	Mus musculus Sin3-associated polypeptide 18 (Sap18), mRNA.	-0.553942	7.69141	-3.50633	0.00240209	0.272041	-1.38578
10557644	NM_010183	Fbrs	fibrosin	NM_010183	RefSeq	Mus musculus fibrosin (Fbrs), mRNA.	-0.375111	8.40868	-3.50562	0.00240594	0.272041	-1.38714
10408280	NM_026825	Lrrc16a	leucine rich repeat containing 16A	NM_026825	RefSeq	Mus musculus leucine rich repeat containing 16A (Lrrc16a), mRNA.	0.625954	8.60719	3.49904	0.00244195	0.273911	-1.39981
10592471	NM_172768	Gramd1b	GRAM domain containing 1B	NM_172768	RefSeq	Mus musculus GRAM domain containing 1B (Gramd1b), mRNA.	0.542699	7.19978	3.49605	0.0024585	0.273911	-1.40557
10417829	NM_134081	Dnajc9	DnaJ (Hsp40) homolog, subfamily C, member 9	NM_134081	RefSeq	Mus musculus DnaJ (Hsp40) homolog, subfamily C, member 9 (Dnajc9), mRNA.	0.363187	7.39959	3.49372	0.00247146	0.273911	-1.41005
10408246	NM_013550	Hist1h3a	histone cluster 1, H3a	NM_013550	RefSeq	Mus musculus histone cluster 1, H3a (Hist1h3a), mRNA.	0.695309	11.3208	3.49305	0.00247517	0.273911	-1.41133
10457475	NM_134130	Abhd3	abhydrolase domain containing 3	NM_134130	RefSeq	Mus musculus abhydrolase domain containing 3 (Abhd3), mRNA.	-0.335138	10.6138	-3.487	0.0025092	0.274194	-1.42297
10535841	NM_027872	Slc46a3	solute carrier family 46, member 3	NM_027872	RefSeq	Mus musculus solute carrier family 46, member 3 (Slc46a3), mRNA.	0.657277	10.7648	3.48611	0.00251421	0.274194	-1.42467
10417708	NM_027695	Oxsm	3-oxoacyl-ACP synthase, mitochondrial	NM_027695	RefSeq	Mus musculus 3-oxoacyl-ACP synthase, mitochondrial (Oxsm), nuclear gene encoding mitochondrial protein, mRNA.	-0.306901	10.2518	-3.48586	0.00251566	0.274194	-1.42516
10564978	NM_007550	Blm	Bloom syndrome, RecQ helicase-like	NM_007550	RefSeq	Mus musculus Bloom syndrome, RecQ helicase-like (Blm), transcript variant 1, mRNA.	0.480947	6.22978	3.48163	0.00253976	0.275437	-1.43329
10534974	NM_008568	Mcm7	minichromosome maintenance deficient 7 (S. cerevisiae)	NM_008568	RefSeq	Mus musculus minichromosome maintenance deficient 7 (S. cerevisiae) (Mcm7), mRNA.	0.61154	8.76319	3.4779	0.00256122	0.276383	-1.44046
10420596	NM_013869	Tnfrsf19	tumor necrosis factor receptor superfamily, member 19	NM_013869	RefSeq	Mus musculus tumor necrosis factor receptor superfamily, member 19 (Tnfrsf19), transcript variant 1, mRNA.	0.451512	6.87756	3.47288	0.00259037	0.278144	-1.45011
10589756	NM_175266	Epm2aip1	EPM2A (laforin) interacting protein 1	NM_175266	RefSeq	Mus musculus EPM2A (laforin) interacting protein 1 (Epm2aip1), mRNA.	-0.446729	8.41817	-3.4691	0.00261251	0.27914	-1.45737
10390299	NM_134021	Pnpo	pyridoxine 5'-phosphate oxidase	NM_134021	RefSeq	Mus musculus pyridoxine 5'-phosphate oxidase (Pnpo), mRNA.	-0.337571	10.6978	-3.46419	0.00264161	0.279811	-1.46681
10367960	NM_019961	Pex3	peroxisomal biogenesis factor 3	NM_019961	RefSeq	Mus musculus peroxisomal biogenesis factor 3 (Pex3), transcript variant 1, mRNA.	-0.344069	9.46635	-3.46366	0.00264478	0.279811	-1.46783
10511739	NM_027769	Cpne3	copine III	NM_027769	RefSeq	Mus musculus copine III (Cpne3), mRNA.	0.317371	10.3294	3.45887	0.00267351	0.279811	-1.47704
10550102	NM_001083188	Lig1	ligase I, DNA, ATP-dependent	NM_001083188	RefSeq	Mus musculus ligase I, DNA, ATP-dependent (Lig1), transcript variant 1, mRNA.	0.652451	7.30666	3.45767	0.00268072	0.279811	-1.47934
10385883	NM_019723	Slc22a21	solute carrier family 22 (organic cation transporter), member 21	NM_019723	RefSeq	Mus musculus solute carrier family 22 (organic cation transporter), member 21 (Slc22a21), mRNA.	-0.572452	6.25921	-3.45533	0.00269489	0.279811	-1.48383
10440019	NM_019631	Tmem45a	transmembrane protein 45a	NM_019631	RefSeq	Mus musculus transmembrane protein 45a (Tmem45a), mRNA.	1.28707	6.51695	3.45512	0.0026962	0.279811	-1.48425
10403911	NM_145451	Gpx6	glutathione peroxidase 6	NM_145451	RefSeq	Mus musculus glutathione peroxidase 6 (Gpx6), mRNA.	-0.720534	6.00222	-3.44634	0.00275007	0.284043	-1.50112
10541002	NM_026585	D6Wsu116e	DNA segment, Chr 6, Wayne State University 116, expressed	NM_026585	RefSeq	Mus musculus DNA segment, Chr 6, Wayne State University 116, expressed (D6Wsu116e), mRNA.	0.219621	9.37993	3.43746	0.0028056	0.28651	-1.51815
10452867	NM_001146222	Dpy30	dpy-30 homolog (C. elegans)	NM_001146222	RefSeq	Mus musculus dpy-30 homolog (C. elegans) (Dpy30), transcript variant 2, mRNA.	0.296894	9.87361	3.4364	0.00281233	0.28651	-1.5202
10460738	NM_026410	Cdca5	cell division cycle associated 5	NM_026410	RefSeq	Mus musculus cell division cycle associated 5 (Cdca5), mRNA.	0.734386	6.54899	3.4362	0.00281358	0.28651	-1.52058
10575867	NM_019966	Mlycd	malonyl-CoA decarboxylase	NM_019966	RefSeq	Mus musculus malonyl-CoA decarboxylase (Mlycd), nuclear gene encoding mitochondrial protein, mRNA.	-0.546769	8.08208	-3.42812	0.00286524	0.289056	-1.53609
10395702	NM_198111	Akap6	A kinase (PRKA) anchor protein 6	NM_198111	RefSeq	Mus musculus A kinase (PRKA) anchor protein 6 (Akap6), mRNA.	0.689887	5.64793	3.42491	0.00288602	0.289293	-1.54225
10348829	NM_145519	Farp2	FERM, RhoGEF and pleckstrin domain protein 2	NM_145519	RefSeq	Mus musculus FERM, RhoGEF and pleckstrin domain protein 2 (Farp2), mRNA.	-0.289601	8.31927	-3.42317	0.00289736	0.289293	-1.54559
10432918	NM_031170	Krt8	keratin 8	NM_031170	RefSeq	Mus musculus keratin 8 (Krt8), mRNA.	0.60025	12.3772	3.42048	0.00291493	0.289293	-1.55074
10545436	NM_144917	Elmod3	ELMO/CED-12 domain containing 3	NM_144917	RefSeq	Mus musculus ELMO/CED-12 domain containing 3 (Elmod3), mRNA.	-0.474761	9.11948	-3.41957	0.00292094	0.289293	-1.5525
10539894	NM_001166251	Mgll	monoglyceride lipase	NM_001166251	RefSeq	Mus musculus monoglyceride lipase (Mgll), transcript variant 1, mRNA.	-0.89204	10.2235	-3.4153	0.00294914	0.290759	-1.56069
10570002	NM_001162906	2410089E03Rik	RIKEN cDNA 2410089E03 gene	NM_001162906	RefSeq	Mus musculus RIKEN cDNA 2410089E03 gene (2410089E03Rik), mRNA.	-0.482447	6.90403	-3.39804	0.00306592	0.300904	-1.59379
10545014	NM_146168	Vopp1	vesicular, overexpressed in cancer, prosurvival protein 1	NM_146168	RefSeq	Mus musculus vesicular, overexpressed in cancer, prosurvival protein 1 (Vopp1), mRNA.	0.59248	7.60004	3.38883	0.00313008	0.304351	-1.61144
10410092	NM_175494	Zfp367	zinc finger protein 367	NM_175494	RefSeq	Mus musculus zinc finger protein 367 (Zfp367), mRNA.	0.538558	8.95254	3.38722	0.00314145	0.304351	-1.61453
10359648	NM_028776	Scyl3	SCY1-like 3 (S. cerevisiae)	NM_028776	RefSeq	Mus musculus SCY1-like 3 (S. cerevisiae) (Scyl3), mRNA.	0.491002	6.26589	3.38698	0.00314313	0.304351	-1.61499
10515257	NM_009015	Rad54l	RAD54 like (S. cerevisiae)	NM_009015	RefSeq	Mus musculus RAD54 like (S. cerevisiae) (Rad54l), transcript variant 1, mRNA.	0.64802	6.34288	3.38416	0.00316311	0.304924	-1.62039
10450034	NM_008997	Rab11b	RAB11B, member RAS oncogene family	NM_008997	RefSeq	Mus musculus RAB11B, member RAS oncogene family (Rab11b), mRNA.	-0.438082	6.66092	-3.37927	0.00319806	0.306929	-1.62975
10407435	NM_134066	Akr1c18	aldo-keto reductase family 1, member C18	NM_134066	RefSeq	Mus musculus aldo-keto reductase family 1, member C18 (Akr1c18), mRNA.	-1.65929	7.93146	-3.3766	0.0032173	0.307415	-1.63487
10367076	NM_008921	Prim1	DNA primase, p49 subunit	NM_008921	RefSeq	Mus musculus DNA primase, p49 subunit (Prim1), mRNA.	0.97092	7.32858	3.37192	0.00325131	0.30765	-1.64383
10589076	NM_020520	Slc25a20	solute carrier family 25 (mitochondrial carnitine/acylcarnitine translocase), member 20	NM_020520	RefSeq	Mus musculus solute carrier family 25 (mitochondrial carnitine/acylcarnitine translocase), member 20 (Slc25a20), nuclear gene encoding mitochondrial protein, mRNA.	-0.596421	10.5464	-3.36899	0.00327284	0.30765	-1.64945
10363622	NM_026085	3110049J23Rik	RIKEN cDNA 3110049J23 gene	NM_026085	RefSeq	Mus musculus RIKEN cDNA 3110049J23 gene (3110049J23Rik), mRNA.	-0.529164	9.80629	-3.36593	0.00329542	0.30765	-1.65531
10568374	NM_177001	9130023H24Rik	RIKEN cDNA 9130023H24 gene	NM_177001	RefSeq	Mus musculus RIKEN cDNA 9130023H24 gene (9130023H24Rik), mRNA.	-0.470588	7.88917	-3.36521	0.00330073	0.30765	-1.65668
10408239	NM_175653	Hist1h3c	histone cluster 1, H3c	NM_175653	RefSeq	Mus musculus histone cluster 1, H3c (Hist1h3c), mRNA.	0.870936	10.7986	3.36286	0.00331817	0.30765	-1.66117
10406564	NM_028790	Acot12	acyl-CoA thioesterase 12	NM_028790	RefSeq	Mus musculus acyl-CoA thioesterase 12 (Acot12), mRNA.	-0.551985	11.7772	-3.36275	0.00331904	0.30765	-1.6614
10518735	NM_029035	Spsb1	splA/ryanodine receptor domain and SOCS box containing 1	NM_029035	RefSeq	Mus musculus splA/ryanodine receptor domain and SOCS box containing 1 (Spsb1), mRNA.	0.351632	6.73044	3.35726	0.00336021	0.307823	-1.6719
10393177	NM_015729	Acox1	acyl-Coenzyme A oxidase 1, palmitoyl	NM_015729	RefSeq	Mus musculus acyl-Coenzyme A oxidase 1, palmitoyl (Acox1), mRNA.	-0.384227	12.9937	-3.35549	0.0033736	0.307823	-1.67529
10346348	NM_144882	Spats2l	spermatogenesis associated, serine-rich 2-like	NM_144882	RefSeq	Mus musculus spermatogenesis associated, serine-rich 2-like (Spats2l), transcript variant 1, mRNA.	0.369953	7.15554	3.35438	0.00338199	0.307823	-1.67741
10522530	NM_001122733	Kit	kit oncogene	NM_001122733	RefSeq	Mus musculus kit oncogene (Kit), transcript variant 1, mRNA.	0.500142	7.69094	3.35421	0.0033833	0.307823	-1.67774
10469786	NM_153511	Il1f9	interleukin 1 family, member 9	NM_153511	RefSeq	Mus musculus interleukin 1 family, member 9 (Il1f9), mRNA.	1.10753	5.94223	3.35308	0.00339187	0.307823	-1.67989
10399666	ENSMUST00000101538	9030624G23Rik	RIKEN cDNA 9030624G23 gene	ENSMUST00000101538	ENSEMBL	Putative uncharacterized protein gene:ENSMUSG00000073158	0.310759	7.51559	3.34965	0.00341812	0.30802	-1.68646
10521690	NM_028677	Ppih	peptidyl prolyl isomerase H	NM_028677	RefSeq	Mus musculus peptidyl prolyl isomerase H (Ppih), transcript variant 1, mRNA.	0.36551	8.39015	3.34852	0.00342682	0.30802	-1.68863
10588294	NM_176979	Topbp1	topoisomerase (DNA) II binding protein 1	NM_176979	RefSeq	Mus musculus topoisomerase (DNA) II binding protein 1 (Topbp1), mRNA.	0.567903	8.56357	3.34444	0.00345834	0.30802	-1.69643
10505028	ENSMUST00000107651	Slc44a1	solute carrier family 44, member 1	ENSMUST00000107651	ENSEMBL	Solute carrier family 44, member 1 gene:ENSMUSG00000028412	0.789676	9.52757	3.34392	0.00346237	0.30802	-1.69742
10430794	NM_013872	Pmm1	phosphomannomutase 1	NM_013872	RefSeq	Mus musculus phosphomannomutase 1 (Pmm1), mRNA.	0.485396	6.74828	3.34358	0.00346505	0.30802	-1.69808
10509910	NM_177867	Spata21	spermatogenesis associated 21	NM_177867	RefSeq	Mus musculus spermatogenesis associated 21 (Spata21), mRNA.	0.29135	6.24437	3.34164	0.00348018	0.308102	-1.70179
10543944	NM_008098	Mtpn	myotrophin	NM_008098	RefSeq	Mus musculus myotrophin (Mtpn), mRNA.	0.313762	10.0367	3.33532	0.00352983	0.310834	-1.71386
10457323	NM_177595	Mkx	mohawk homeobox	NM_177595	RefSeq	Mus musculus mohawk homeobox (Mkx), mRNA.	0.437197	6.47643	3.33408	0.00353969	0.310834	-1.71624
10542397	NM_177688	H2afj	H2A histone family, member J	NM_177688	RefSeq	Mus musculus H2A histone family, member J (H2afj), mRNA.	-0.349315	7.43915	-3.32559	0.00360779	0.313681	-1.73248
10352838	NM_008484	Lamb3	laminin, beta 3	NM_008484	RefSeq	Mus musculus laminin, beta 3 (Lamb3), mRNA.	-0.248037	7.0516	-3.32463	0.0036155	0.313681	-1.73429
10527801	NM_001081001	Brca2	breast cancer 2	NM_001081001	RefSeq	Mus musculus breast cancer 2 (Brca2), transcript variant 1, mRNA.	0.566326	6.79114	3.32283	0.00363017	0.313699	-1.73774
10548086	NM_009013	Rad51ap1	RAD51 associated protein 1	NM_009013	RefSeq	Mus musculus RAD51 associated protein 1 (Rad51ap1), mRNA.	0.616998	5.58106	3.31953	0.00365713	0.31404	-1.74405
10351738	NM_023041	Pex19	peroxisomal biogenesis factor 19	NM_023041	RefSeq	Mus musculus peroxisomal biogenesis factor 19 (Pex19), transcript variant 1, mRNA.	-0.43401	10.7343	-3.31584	0.00368754	0.31404	-1.7511
10345203	NM_153783	Paox	polyamine oxidase (exo-N4-amino)	NM_153783	RefSeq	Mus musculus polyamine oxidase (exo-N4-amino) (Paox), mRNA.	0.446951	9.18372	3.31583	0.00368757	0.31404	-1.75111
10567043	NM_025846	Rras2	related RAS viral (r-ras) oncogene homolog 2	NM_025846	RefSeq	Mus musculus related RAS viral (r-ras) oncogene homolog 2 (Rras2), mRNA.	0.345075	9.52052	3.31418	0.00370128	0.31404	-1.75427
10427454	NM_001163138	Card6	caspase recruitment domain family, member 6	NM_001163138	RefSeq	Mus musculus caspase recruitment domain family, member 6 (Card6), mRNA.	-0.395629	7.68661	-3.31355	0.00370651	0.31404	-1.75547
10387648	NM_001033433	Tmem102	transmembrane protein 102	NM_001033433	RefSeq	Mus musculus transmembrane protein 102 (Tmem102), mRNA.	-0.414287	7.88769	-3.30596	0.00377013	0.318187	-1.76997
10582809	NM_009387	Tk1	thymidine kinase 1	NM_009387	RefSeq	Mus musculus thymidine kinase 1 (Tk1), mRNA.	0.708355	8.23444	3.30076	0.0038143	0.31966	-1.77989
10345241	NM_134448	Dst	dystonin	NM_134448	RefSeq	Mus musculus dystonin (Dst), transcript variant b, mRNA.	0.312162	8.85756	3.29979	0.00382256	0.31966	-1.78173
10408118	NM_178186	Hist1h2ag	histone cluster 1, H2ag	NM_178186	RefSeq	Mus musculus histone cluster 1, H2ag (Hist1h2ag), mRNA.	0.643152	10.955	3.29608	0.00385447	0.31966	-1.78881
10408200	NM_175655	Hist1h4f	histone cluster 1, H4f	NM_175655	RefSeq	Mus musculus histone cluster 1, H4f (Hist1h4f), mRNA.	0.514425	8.8117	3.2959	0.00385604	0.31966	-1.78916
10567289	NM_138649	Syt17	synaptotagmin XVII	NM_138649	RefSeq	Mus musculus synaptotagmin XVII (Syt17), mRNA.	0.367978	6.32498	3.2953	0.00386127	0.31966	-1.79032
10485645	NM_009037	Rcn1	reticulocalbin 1	NM_009037	RefSeq	Mus musculus reticulocalbin 1 (Rcn1), mRNA.	0.400751	8.74897	3.29253	0.00388529	0.320247	-1.7956
10502951	NM_007382	Acadm	acyl-Coenzyme A dehydrogenase, medium chain	NM_007382	RefSeq	Mus musculus acyl-Coenzyme A dehydrogenase, medium chain (Acadm), nuclear gene encoding mitochondrial protein, mRNA.	-0.440936	11.7576	-3.28915	0.00391478	0.320247	-1.80204
10455656	NM_008292	Hsd17b4	hydroxysteroid (17-beta) dehydrogenase 4	NM_008292	RefSeq	Mus musculus hydroxysteroid (17-beta) dehydrogenase 4 (Hsd17b4), mRNA.	-0.34449	11.8595	-3.28913	0.00391502	0.320247	-1.80209
10466104	NM_023731	Ccdc86	coiled-coil domain containing 86	NM_023731	RefSeq	Mus musculus coiled-coil domain containing 86 (Ccdc86), mRNA.	-0.380426	8.77828	-3.28608	0.00394179	0.320247	-1.80789
10520544	NM_133350	Mapre3	microtubule-associated protein, RP/EB family, member 3	NM_133350	RefSeq	Mus musculus microtubule-associated protein, RP/EB family, member 3 (Mapre3), mRNA.	-0.381545	9.84313	-3.28241	0.00397433	0.320247	-1.81489
10368713	NM_144821	AI317395	expressed sequence AI317395	NM_144821	RefSeq	Mus musculus expressed sequence AI317395 (AI317395), mRNA.	-0.5017	9.21892	-3.28137	0.00398365	0.320247	-1.81689
10570855	NM_008872	Plat	plasminogen activator, tissue	NM_008872	RefSeq	Mus musculus plasminogen activator, tissue (Plat), mRNA.	0.930317	7.20192	3.27995	0.00399625	0.320247	-1.81958
10388298	NM_147003	Olfr139	olfactory receptor 139	NM_147003	RefSeq	Mus musculus olfactory receptor 139 (Olfr139), mRNA.	0.250967	5.70194	3.27954	0.00399992	0.320247	-1.82036
10400538	NM_030057	Trappc6b	trafficking protein particle complex 6B	NM_030057	RefSeq	Mus musculus trafficking protein particle complex 6B (Trappc6b), mRNA.	-0.27065	7.47815	-3.2794	0.00400124	0.320247	-1.82064
10509137	NM_008254	Hmgcl	3-hydroxy-3-methylglutaryl-Coenzyme A lyase	NM_008254	RefSeq	Mus musculus 3-hydroxy-3-methylglutaryl-Coenzyme A lyase (Hmgcl), mRNA.	-0.29756	10.8838	-3.27443	0.00404602	0.320736	-1.83012
10402650	NM_026048	Cinp	cyclin-dependent kinase 2 interacting protein	NM_026048	RefSeq	Mus musculus cyclin-dependent kinase 2 interacting protein (Cinp), mRNA.	0.270285	8.54405	3.2736	0.00405354	0.320736	-1.8317
10426451	NM_029926	Irak4	interleukin-1 receptor-associated kinase 4	NM_029926	RefSeq	Mus musculus interleukin-1 receptor-associated kinase 4 (Irak4), mRNA.	-0.419393	8.23693	-3.27174	0.00407043	0.320736	-1.83524
10479041	NM_019547	Rbm38	RNA binding motif protein 38	NM_019547	RefSeq	Mus musculus RNA binding motif protein 38 (Rbm38), mRNA.	-0.376275	7.72334	-3.27111	0.00407614	0.320736	-1.83644
10397145	NM_134188	Acot2	acyl-CoA thioesterase 2	NM_134188	RefSeq	Mus musculus acyl-CoA thioesterase 2 (Acot2), nuclear gene encoding mitochondrial protein, mRNA.	-1.6372	9.26862	-3.27055	0.00408129	0.320736	-1.83751
10556616	NM_001105252	Tmc5	transmembrane channel-like gene family 5	NM_001105252	RefSeq	Mus musculus transmembrane channel-like gene family 5 (Tmc5), transcript variant 1, mRNA.	1.3579	7.58488	3.26762	0.00410808	0.320929	-1.84308
10481634	NM_146118	Slc25a25	solute carrier family 25 (mitochondrial carrier, phosphate carrier), member 25	NM_146118	RefSeq	Mus musculus solute carrier family 25 (mitochondrial carrier, phosphate carrier), member 25 (Slc25a25), nuclear gene encoding mitochondrial protein, transcript variant 1, mRNA.	-0.746312	9.75282	-3.26705	0.00411333	0.320929	-1.84417
10399087	NM_133762	Ncapg2	non-SMC condensin II complex, subunit G2	NM_133762	RefSeq	Mus musculus non-SMC condensin II complex, subunit G2 (Ncapg2), mRNA.	1.13625	6.56622	3.26414	0.00414025	0.321871	-1.84972
10474836	NM_019826	Ivd	isovaleryl coenzyme A dehydrogenase	NM_019826	RefSeq	Mus musculus isovaleryl coenzyme A dehydrogenase (Ivd), nuclear gene encoding mitochondrial protein, mRNA.	-0.392125	10.7117	-3.25955	0.00418293	0.322475	-1.85846
10539143	NM_026159	Retsat	retinol saturase (all trans retinol 13,14 reductase)	NM_026159	RefSeq	Mus musculus retinol saturase (all trans retinol 13,14 reductase) (Retsat), mRNA.	-0.895525	11.6057	-3.25773	0.00419999	0.322475	-1.86192
10361956	NM_008635	Mtap7	microtubule-associated protein 7	NM_008635	RefSeq	Mus musculus microtubule-associated protein 7 (Mtap7), transcript variant 1, mRNA.	-0.274175	8.39723	-3.25703	0.0042066	0.322475	-1.86326
10494643	NM_008256	Hmgcs2	3-hydroxy-3-methylglutaryl-Coenzyme A synthase 2	NM_008256	RefSeq	Mus musculus 3-hydroxy-3-methylglutaryl-Coenzyme A synthase 2 (Hmgcs2), nuclear gene encoding mitochondrial protein, mRNA.	-0.371803	13.4229	-3.25693	0.00420749	0.322475	-1.86344
10415262	NM_133734	Dcaf11	DDB1 and CUL4 associated factor 11	NM_133734	RefSeq	Mus musculus DDB1 and CUL4 associated factor 11 (Dcaf11), mRNA.	-0.309405	11.2067	-3.25358	0.00423917	0.323513	-1.86983
10387557	---	NA	NA	ENSMUST00000142348	ENSEMBL	cdna:known chromosome:NCBIM37:11:69480724:69481739:-1 gene:ENSMUSG00000059796	-0.611552	8.15765	-3.25235	0.00425087	0.323513	-1.87217
10413951	NM_153800	Arhgap22	Rho GTPase activating protein 22	NM_153800	RefSeq	Mus musculus Rho GTPase activating protein 22 (Arhgap22), mRNA.	0.31905	6.4722	3.24968	0.00427631	0.323782	-1.87726
10360764	NM_010135	Enah	enabled homolog (Drosophila)	NM_010135	RefSeq	Mus musculus enabled homolog (Drosophila) (Enah), transcript variant 1, mRNA.	0.333891	6.07009	3.24649	0.00430693	0.323782	-1.88333
10558265	NM_029609	Lhpp	phospholysine phosphohistidine inorganic pyrophosphate phosphatase	NM_029609	RefSeq	Mus musculus phospholysine phosphohistidine inorganic pyrophosphate phosphatase (Lhpp), mRNA.	-0.651369	9.07141	-3.24574	0.00431411	0.323782	-1.88475
10387768	NM_017366	Acadvl	acyl-Coenzyme A dehydrogenase, very long chain	NM_017366	RefSeq	Mus musculus acyl-Coenzyme A dehydrogenase, very long chain (Acadvl), nuclear gene encoding mitochondrial protein, mRNA.	-0.346214	10.4415	-3.2411	0.00435909	0.32559	-1.89358
10433776	NM_011415	Snai2	snail homolog 2 (Drosophila)	NM_011415	RefSeq	Mus musculus snail homolog 2 (Drosophila) (Snai2), mRNA.	0.536268	7.81394	3.23711	0.00439815	0.32559	-1.90117
10397784	NM_211355	Smek1	SMEK homolog 1, suppressor of mek1 (Dictyostelium)	NM_211355	RefSeq	Mus musculus SMEK homolog 1, suppressor of mek1 (Dictyostelium) (Smek1), transcript variant 1, mRNA.	-0.415631	6.88924	-3.23607	0.00440837	0.32559	-1.90315
10519183	NM_179203	Atad3a	ATPase family, AAA domain containing 3A	NM_179203	RefSeq	Mus musculus ATPase family, AAA domain containing 3A (Atad3a), nuclear gene encoding mitochondrial protein, mRNA.	-0.289134	8.70034	-3.23558	0.00441325	0.32559	-1.90409
10579277	NM_178771	Klhl26	kelch-like 26 (Drosophila)	NM_178771	RefSeq	Mus musculus kelch-like 26 (Drosophila) (Klhl26), transcript variant 2, mRNA.	-0.397646	7.29492	-3.23094	0.00445919	0.325877	-1.9129
10516427	NM_011986	Ncdn	neurochondrin	NM_011986	RefSeq	Mus musculus neurochondrin (Ncdn), mRNA.	-0.334922	8.47587	-3.22958	0.00447274	0.325877	-1.91549
10458663	NM_009468	Dpysl3	dihydropyrimidinase-like 3	NM_009468	RefSeq	Mus musculus dihydropyrimidinase-like 3 (Dpysl3), transcript variant 2, mRNA.	0.766245	7.59011	3.22913	0.00447723	0.325877	-1.91634
10493177	NM_133665	Mef2d	myocyte enhancer factor 2D	NM_133665	RefSeq	Mus musculus myocyte enhancer factor 2D (Mef2d), mRNA.	-0.393016	9.27445	-3.22708	0.00449776	0.326275	-1.92024
10398366	---	NA	NA	ENSMUST00000082745	ENSEMBL	ncrna:snoRNA chromosome:NCBIM37:12:110895335:110895406:1 gene:ENSMUSG00000064679	0.59337	5.77217	3.22325	0.00453645	0.327947	-1.92753
10597875	NM_010012	Cyp8b1	cytochrome P450, family 8, subfamily b, polypeptide 1	NM_010012	RefSeq	Mus musculus cytochrome P450, family 8, subfamily b, polypeptide 1 (Cyp8b1), mRNA.	-1.0218	10.7535	-3.22129	0.00455636	0.327947	-1.93125
10519234	NM_080445	B3galt6	UDP-Gal:betaGal beta 1,3-galactosyltransferase, polypeptide 6	NM_080445	RefSeq	Mus musculus UDP-Gal:betaGal beta 1,3-galactosyltransferase, polypeptide 6 (B3galt6), mRNA.	-0.383007	6.19883	-3.21977	0.0045718	0.327947	-1.93413
10345368	ENSMUST00000097783	D1Ertd448e	DNA segment, Chr 1, ERATO Doi 448, expressed	ENSMUST00000097783	ENSEMBL	Putative uncharacterized protein gene:ENSMUSG00000073707	-0.390293	8.91545	-3.21838	0.00458603	0.327947	-1.93678
10408616	NM_001033167	Slc22a23	solute carrier family 22, member 23	NM_001033167	RefSeq	Mus musculus solute carrier family 22, member 23 (Slc22a23), mRNA.	0.282709	10.6352	3.21597	0.00461078	0.327947	-1.94136
10596433	NM_174846	Glyctk	glycerate kinase	NM_174846	RefSeq	Mus musculus glycerate kinase (Glyctk), transcript variant 1, mRNA.	-0.318362	10.2642	-3.21482	0.00462259	0.327947	-1.94354
10380260	NM_009546	Trim25	tripartite motif-containing 25	NM_009546	RefSeq	Mus musculus tripartite motif-containing 25 (Trim25), mRNA.	-0.414625	9.86689	-3.21365	0.00463467	0.327947	-1.94576
10456248	NM_194268	Onecut2	one cut domain, family member 2	NM_194268	RefSeq	Mus musculus one cut domain, family member 2 (Onecut2), mRNA.	-0.365135	10.2256	-3.21261	0.00464546	0.327947	-1.94774
10363629	NM_026701	Pbld	phenazine biosynthesis-like protein domain containing	NM_026701	RefSeq	Mus musculus phenazine biosynthesis-like protein domain containing (Pbld), mRNA.	-0.443799	10.9056	-3.21151	0.00465688	0.327947	-1.94983
10419779	NM_145462	Haus4	HAUS augmin-like complex, subunit 4	NM_145462	RefSeq	Mus musculus HAUS augmin-like complex, subunit 4 (Haus4), mRNA.	0.461502	8.05979	3.20726	0.00470125	0.328835	-1.9579
10371277	NM_001105557	B230315N10Rik	RIKEN cDNA B230315N10 gene	NM_001105557	RefSeq	Mus musculus RIKEN cDNA B230315N10 gene (B230315N10Rik), mRNA.	0.402238	8.81409	3.2068	0.0047061	0.328835	-1.95877
10570434	NM_026820	Ifitm1	interferon induced transmembrane protein 1	NM_026820	RefSeq	Mus musculus interferon induced transmembrane protein 1 (Ifitm1), transcript variant 1, mRNA.	0.644161	8.76525	3.20235	0.00475303	0.329379	-1.96722
10562818	NM_011131	Pold1	polymerase (DNA directed), delta 1, catalytic subunit	NM_011131	RefSeq	Mus musculus polymerase (DNA directed), delta 1, catalytic subunit (Pold1), mRNA.	0.414559	6.90996	3.20234	0.00475314	0.329379	-1.96724
10373530	NM_183417	Cdk2	cyclin-dependent kinase 2	NM_183417	RefSeq	Mus musculus cyclin-dependent kinase 2 (Cdk2), transcript variant 1, mRNA.	0.363275	8.15733	3.19848	0.00479429	0.330269	-1.97457
10385872	NM_011396	Slc22a5	solute carrier family 22 (organic cation transporter), member 5	NM_011396	RefSeq	Mus musculus solute carrier family 22 (organic cation transporter), member 5 (Slc22a5), mRNA.	-1.09686	8.60109	-3.1974	0.00480584	0.330269	-1.97662
10582262	NM_145605	Klhdc4	kelch domain containing 4	NM_145605	RefSeq	Mus musculus kelch domain containing 4 (Klhdc4), mRNA.	0.293208	6.16112	3.19544	0.00482689	0.330269	-1.98034
10488785	NM_007891	E2f1	E2F transcription factor 1	NM_007891	RefSeq	Mus musculus E2F transcription factor 1 (E2f1), mRNA.	0.621028	7.20135	3.19161	0.0048683	0.332055	-1.98761
10384522	NM_146243	Actr2	ARP2 actin-related protein 2 homolog (yeast)	NM_146243	RefSeq	Mus musculus ARP2 actin-related protein 2 homolog (yeast) (Actr2), mRNA.	0.23216	11.0544	3.18335	0.00495869	0.33716	-2.00326
10449471	NM_016795	Srpk1	serine/arginine-rich protein specific kinase 1	NM_016795	RefSeq	Mus musculus serine/arginine-rich protein specific kinase 1 (Srpk1), mRNA.	0.279422	9.87685	3.17775	0.00502098	0.340329	-2.01388
10567134	NM_172743	Plekha7	pleckstrin homology domain containing, family A member 7	NM_172743	RefSeq	Mus musculus pleckstrin homology domain containing, family A member 7 (Plekha7), mRNA.	0.289248	6.93409	3.17584	0.00504233	0.340351	-2.01749
10348670	NM_181405	Rnpepl1	arginyl aminopeptidase (aminopeptidase B)-like 1	NM_181405	RefSeq	Mus musculus arginyl aminopeptidase (aminopeptidase B)-like 1 (Rnpepl1), mRNA.	-0.324692	10.1158	-3.17492	0.0050527	0.340351	-2.01924
10533687	NM_027494	Zcchc8	zinc finger, CCHC domain containing 8	NM_027494	RefSeq	Mus musculus zinc finger, CCHC domain containing 8 (Zcchc8), mRNA.	0.326043	8.8998	3.17164	0.00508978	0.341788	-2.02546
10414031	NM_019506	Gdf2	growth differentiation factor 2	NM_019506	RefSeq	Mus musculus growth differentiation factor 2 (Gdf2), mRNA.	0.314372	8.28028	3.16916	0.00511795	0.342336	-2.03015
10586448	NM_026515	2810417H13Rik	RIKEN cDNA 2810417H13 gene	NM_026515	RefSeq	Mus musculus RIKEN cDNA 2810417H13 gene (2810417H13Rik), mRNA.	0.984877	6.50853	3.16815	0.00512952	0.342336	-2.03207
10364280	NM_145925	Pttg1ip	pituitary tumor-transforming 1 interacting protein	NM_145925	RefSeq	Mus musculus pituitary tumor-transforming 1 interacting protein (Pttg1ip), mRNA.	-0.283067	11.4232	-3.16434	0.0051732	0.344193	-2.03928
10354832	NM_027351	Ppil3	peptidylprolyl isomerase (cyclophilin)-like 3	NM_027351	RefSeq	Mus musculus peptidylprolyl isomerase (cyclophilin)-like 3 (Ppil3), transcript variant 1, mRNA.	0.508411	8.31501	3.16175	0.00520307	0.345121	-2.04418
10603346	NM_019755	Plp2	proteolipid protein 2	NM_019755	RefSeq	Mus musculus proteolipid protein 2 (Plp2), mRNA.	0.570279	7.81609	3.1559	0.00527124	0.346991	-2.05525
10536176	NM_001167750	Ccdc132	coiled-coil domain containing 132	NM_001167750	RefSeq	Mus musculus coiled-coil domain containing 132 (Ccdc132), transcript variant 2, mRNA.	0.235054	7.3572	3.15433	0.00528972	0.346991	-2.05823
10463200	NM_026152	Dhdpsl	dihydrodipicolinate synthase-like, mitochondrial	NM_026152	RefSeq	Mus musculus dihydrodipicolinate synthase-like, mitochondrial (Dhdpsl), nuclear gene encoding mitochondrial protein, mRNA.	-0.357889	10.5271	-3.15432	0.00528978	0.346991	-2.05824
10506225	NM_198037	Cachd1	cache domain containing 1	NM_198037	RefSeq	Mus musculus cache domain containing 1 (Cachd1), mRNA.	0.659165	7.33498	3.15386	0.00529526	0.346991	-2.05912
10349904	NM_026680	Golt1a	golgi transport 1 homolog A (S. cerevisiae)	NM_026680	RefSeq	Mus musculus golgi transport 1 homolog A (S. cerevisiae) (Golt1a), mRNA.	-0.421016	8.72159	-3.15034	0.00533687	0.347412	-2.06577
10360227	NM_011063	Pea15a	phosphoprotein enriched in astrocytes 15A	NM_011063	RefSeq	Mus musculus phosphoprotein enriched in astrocytes 15A (Pea15a), transcript variant 2, mRNA.	0.545995	8.58553	3.14928	0.00534945	0.347412	-2.06777
10427095	NM_153533	Tenc1	tensin like C1 domain-containing phosphatase	NM_153533	RefSeq	Mus musculus tensin like C1 domain-containing phosphatase (Tenc1), mRNA.	-0.673745	9.55733	-3.14675	0.0053797	0.347412	-2.07257
10418016	NM_001007268	Dusp13	dual specificity phosphatase 13	NM_001007268	RefSeq	Mus musculus dual specificity phosphatase 13 (Dusp13), transcript variant 1, mRNA.	0.362369	6.0929	3.14657	0.00538176	0.347412	-2.07289
10508759	NM_011284	Rpa2	replication protein A2	NM_011284	RefSeq	Mus musculus replication protein A2 (Rpa2), mRNA.	0.460636	8.27382	3.14226	0.00543367	0.349722	-2.08106
10387625	NM_009601	Chrnb1	cholinergic receptor, nicotinic, beta polypeptide 1 (muscle)	NM_009601	RefSeq	Mus musculus cholinergic receptor, nicotinic, beta polypeptide 1 (muscle) (Chrnb1), mRNA.	0.473998	6.11968	3.13797	0.00548574	0.35031	-2.08916
10462973	NM_008234	Hells	helicase, lymphoid specific	NM_008234	RefSeq	Mus musculus helicase, lymphoid specific (Hells), mRNA.	1.04876	6.44203	3.13737	0.00549296	0.35031	-2.09028
10440794	NM_025642	2610039C10Rik	RIKEN cDNA 2610039C10 gene	NM_025642	RefSeq	Mus musculus RIKEN cDNA 2610039C10 gene (2610039C10Rik), mRNA.	0.35057	6.74991	3.13652	0.00550335	0.35031	-2.09189
10472598	NM_177784	Klhl23	kelch-like 23 (Drosophila)	NM_177784	RefSeq	Mus musculus kelch-like 23 (Drosophila) (Klhl23), mRNA.	0.312729	6.07234	3.13619	0.00550741	0.35031	-2.09252
10550193	ENSMUST00000098805	Gm3994	oocyte specific homeobox 4 pseudogene	ENSMUST00000098805	ENSEMBL	similar to OBOX4 gene:ENSMUSG00000074370	0.991755	5.17686	3.13232	0.005555	0.351664	-2.09983
10449225	NM_011933	Decr2	2-4-dienoyl-Coenzyme A reductase 2, peroxisomal	NM_011933	RefSeq	Mus musculus 2-4-dienoyl-Coenzyme A reductase 2, peroxisomal (Decr2), mRNA.	-0.550097	11.8152	-3.13094	0.00557207	0.351664	-2.10244
10391454	NM_012037	Vat1	vesicle amine transport protein 1 homolog (T californica)	NM_012037	RefSeq	Mus musculus vesicle amine transport protein 1 homolog (T californica) (Vat1), mRNA.	0.452409	9.77089	3.12984	0.00558575	0.351664	-2.10453
10413012	AK034234	Fut11	fucosyltransferase 11	AK034234	GenBank HTC	Mus musculus adult male diencephalon cDNA, RIKEN full-length enriched library, clone:9330166H09 product:unclassifiable, full insert sequence.	-0.677665	5.67003	-3.12921	0.00559355	0.351664	-2.10571
10474977	NM_019769	1500003O03Rik	RIKEN cDNA 1500003O03 gene	NM_019769	RefSeq	Mus musculus RIKEN cDNA 1500003O03 gene (1500003O03Rik), mRNA.	-0.429358	11.9634	-3.1223	0.00568012	0.35274	-2.11877
10362314	NM_008983	Ptprk	protein tyrosine phosphatase, receptor type, K	NM_008983	RefSeq	Mus musculus protein tyrosine phosphatase, receptor type, K (Ptprk), mRNA.	0.427629	10.3583	3.12015	0.00570724	0.35274	-2.12282
10355327	NM_007525	Bard1	BRCA1 associated RING domain 1	NM_007525	RefSeq	Mus musculus BRCA1 associated RING domain 1 (Bard1), mRNA.	0.295578	6.00699	3.1197	0.00571295	0.35274	-2.12367
10606928	NM_177920	Serpina7	serine (or cysteine) peptidase inhibitor, clade A (alpha-1 antiproteinase, antitrypsin), member 7	NM_177920	RefSeq	Mus musculus serine (or cysteine) peptidase inhibitor, clade A (alpha-1 antiproteinase, antitrypsin), member 7 (Serpina7), mRNA.	1.21708	9.7473	3.11935	0.00571735	0.35274	-2.12432
10481474	NM_007760	Crat	carnitine acetyltransferase	NM_007760	RefSeq	Mus musculus carnitine acetyltransferase (Crat), nuclear gene encoding mitochondrial protein, mRNA.	-0.881347	10.3392	-3.1178	0.0057371	0.35274	-2.12725
10380289	NM_026178	Mmd	monocyte to macrophage differentiation-associated	NM_026178	RefSeq	Mus musculus monocyte to macrophage differentiation-associated (Mmd), mRNA.	-0.440009	9.72724	-3.11544	0.00576726	0.35274	-2.13171
10472925	---	NA	NA	ENSMUST00000123087	ENSEMBL	cdna:known chromosome:NCBIM37:2:72817481:72826734:1 gene:ENSMUSG00000063714	-0.212952	6.38646	-3.11544	0.00576731	0.35274	-2.13171
10411709	NM_009874	Cdk7	cyclin-dependent kinase 7	NM_009874	RefSeq	Mus musculus cyclin-dependent kinase 7 (Cdk7), mRNA.	-0.512109	6.04671	-3.11497	0.00577329	0.35274	-2.1326
10564631	NM_023908	Slco3a1	solute carrier organic anion transporter family, member 3a1	NM_023908	RefSeq	Mus musculus solute carrier organic anion transporter family, member 3a1 (Slco3a1), transcript variant 1, mRNA.	0.515686	7.92542	3.10926	0.00584691	0.35548	-2.14336
10529824	NM_001163577	Prom1	prominin 1	NM_001163577	RefSeq	Mus musculus prominin 1 (Prom1), transcript variant 2, mRNA.	0.895338	6.90629	3.10895	0.00585091	0.35548	-2.14395
10404028	NM_145073	Hist1h3g	histone cluster 1, H3g	NM_145073	RefSeq	Mus musculus histone cluster 1, H3g (Hist1h3g), mRNA.	0.581894	8.26517	3.10605	0.00588874	0.356779	-2.14942
10461369	NM_009643	Ahnak	AHNAK nucleoprotein (desmoyokin)	NM_009643	RefSeq	Mus musculus AHNAK nucleoprotein (desmoyokin) (Ahnak), transcript variant 1, mRNA.	0.351743	7.44825	3.10366	0.00592005	0.357315	-2.15393
10605674	NM_008892	Pola1	polymerase (DNA directed), alpha 1	NM_008892	RefSeq	Mus musculus polymerase (DNA directed), alpha 1 (Pola1), mRNA.	0.621868	6.79937	3.1026	0.00593396	0.357315	-2.15592
10558948	NM_009842	Cd151	CD151 antigen	NM_009842	RefSeq	Mus musculus CD151 antigen (Cd151), transcript variant 1, mRNA.	0.351468	9.74309	3.10161	0.00594701	0.357315	-2.15779
10508996	BC138271	2610002D18Rik	RIKEN cDNA 2610002D18 gene	BC138271	GenBank	Mus musculus RIKEN cDNA 2610002D18 gene, mRNA (cDNA clone MGC:169895 IMAGE:8861290), complete cds.	0.402292	6.6818	3.09843	0.00598903	0.358275	-2.16377
10564818	NM_008486	Anpep	alanyl (membrane) aminopeptidase	NM_008486	RefSeq	Mus musculus alanyl (membrane) aminopeptidase (Anpep), mRNA.	-0.368702	11.9035	-3.09719	0.00600557	0.358275	-2.16612
10529273	NM_013502	Ctbp1	C-terminal binding protein 1	NM_013502	RefSeq	Mus musculus C-terminal binding protein 1 (Ctbp1), mRNA.	0.222031	9.99921	3.09667	0.00601255	0.358275	-2.1671
10357391	NM_027678	Zranb3	zinc finger, RAN-binding domain containing 3	NM_027678	RefSeq	Mus musculus zinc finger, RAN-binding domain containing 3 (Zranb3), mRNA.	0.463684	7.26401	3.09039	0.00609675	0.361308	-2.17892
10355717	NM_194333	Slc23a3	solute carrier family 23 (nucleobase transporters), member 3	NM_194333	RefSeq	Mus musculus solute carrier family 23 (nucleobase transporters), member 3 (Slc23a3), mRNA.	-0.452699	5.42722	-3.08851	0.00612227	0.361497	-2.18247
10477970	NM_009271	Src	Rous sarcoma oncogene	NM_009271	RefSeq	Mus musculus Rous sarcoma oncogene (Src), transcript variant 1, mRNA.	0.306163	7.6808	3.0877	0.00613328	0.361497	-2.18399
10551777	NM_146185	Zfp790	zinc finger protein 790	NM_146185	RefSeq	Mus musculus zinc finger protein 790 (Zfp790), transcript variant 1, mRNA.	-0.294689	7.85301	-3.08499	0.00617023	0.362689	-2.1891
10495935	NM_197997	4930422G04Rik	RIKEN cDNA 4930422G04 gene	NM_197997	RefSeq	Mus musculus RIKEN cDNA 4930422G04 gene (4930422G04Rik), mRNA.	0.668375	6.3509	3.08242	0.00620545	0.363774	-2.19393
10353028	NM_173443	Vcpip1	valosin containing protein (p97)/p47 complex interacting protein 1	NM_173443	RefSeq	Mus musculus valosin containing protein (p97)/p47 complex interacting protein 1 (Vcpip1), mRNA.	-0.211798	9.17096	-3.07879	0.00625558	0.365212	-2.20076
10446027	NM_013733	Chaf1a	chromatin assembly factor 1, subunit A (p150)	NM_013733	RefSeq	Mus musculus chromatin assembly factor 1, subunit A (p150) (Chaf1a), mRNA.	0.43334	6.41626	3.07685	0.00628248	0.365212	-2.20441
10496494	NM_019571	Tspan5	tetraspanin 5	NM_019571	RefSeq	Mus musculus tetraspanin 5 (Tspan5), mRNA.	0.35518	5.9958	3.07673	0.00628413	0.365212	-2.20463
10576774	NM_029465	Clec4g	C-type lectin domain family 4, member g	NM_029465	RefSeq	Mus musculus C-type lectin domain family 4, member g (Clec4g), mRNA.	0.463893	10.7929	3.07578	0.00629734	0.365212	-2.20642
10417167	NM_029556	Clybl	citrate lyase beta like	NM_029556	RefSeq	Mus musculus citrate lyase beta like (Clybl), mRNA.	-0.29416	10.9022	-3.07381	0.00632499	0.365474	-2.21014
10520096	NM_026448	Klhl7	kelch-like 7 (Drosophila)	NM_026448	RefSeq	Mus musculus kelch-like 7 (Drosophila) (Klhl7), transcript variant 1, mRNA.	-0.410412	7.83773	-3.07206	0.00634952	0.365474	-2.21343
10598389	NM_172372	Wdr45	WD repeat domain 45	NM_172372	RefSeq	Mus musculus WD repeat domain 45 (Wdr45), mRNA.	-0.436828	10.1687	-3.07001	0.0063784	0.365941	-2.21728
10428171	NM_175134	Ankrd46	ankyrin repeat domain 46	NM_175134	RefSeq	Mus musculus ankyrin repeat domain 46 (Ankrd46), mRNA.	-0.297423	8.48277	-3.06831	0.00640248	0.365941	-2.22048
10389701	NM_009648	Akap1	A kinase (PRKA) anchor protein 1	NM_009648	RefSeq	Mus musculus A kinase (PRKA) anchor protein 1 (Akap1), nuclear gene encoding mitochondrial protein, transcript variant 1, mRNA.	-0.294458	9.88326	-3.06769	0.00641115	0.365941	-2.22163
10384885	NM_175836	Spnb2	spectrin beta 2	NM_175836	RefSeq	Mus musculus spectrin beta 2 (Spnb2), transcript variant 1, mRNA.	0.214794	10.5849	3.0653	0.00644527	0.366924	-2.22614
10600857	NM_010417	Heph	hephaestin	NM_010417	RefSeq	Mus musculus hephaestin (Heph), transcript variant 1, mRNA.	0.306994	6.18813	3.06318	0.0064755	0.367008	-2.23011
10581340	NM_145824	Ranbp10	RAN binding protein 10	NM_145824	RefSeq	Mus musculus RAN binding protein 10 (Ranbp10), mRNA.	-0.401469	9.87033	-3.06283	0.00648059	0.367008	-2.23078
10478383	NM_001099331	R3hdml	R3H domain containing-like	NM_001099331	RefSeq	Mus musculus R3H domain containing-like (R3hdml), mRNA.	0.830943	6.79553	3.05943	0.00652954	0.368491	-2.23717
10490129	NM_007557	Bmp7	bone morphogenetic protein 7	NM_007557	RefSeq	Mus musculus bone morphogenetic protein 7 (Bmp7), mRNA.	-0.617208	6.93281	-3.057	0.00656462	0.368568	-2.24172
10509965	NM_010139	Epha2	Eph receptor A2	NM_010139	RefSeq	Mus musculus Eph receptor A2 (Epha2), mRNA.	-0.756452	8.4004	-3.05621	0.0065761	0.368568	-2.2432
10426180	NM_026813	Ppp6r2	protein phosphatase 6, regulatory subunit 2	NM_026813	RefSeq	Mus musculus protein phosphatase 6, regulatory subunit 2 (Ppp6r2), transcript variant 1, mRNA.	-0.223594	9.17676	-3.05448	0.00660137	0.36903	-2.24646
10422944	---	NA	NA	ENSMUST00000100797	ENSEMBL	Uncharacterized protein gene:ENSMUSG00000072669	-0.314679	6.22228	-3.05122	0.00664916	0.3702	-2.25258
10437040	NM_028083	Chaf1b	chromatin assembly factor 1, subunit B (p60)	NM_028083	RefSeq	Mus musculus chromatin assembly factor 1, subunit B (p60) (Chaf1b), mRNA.	0.671621	7.20824	3.05072	0.00665644	0.3702	-2.25351
10405263	NM_176987	4732471D19Rik	RIKEN cDNA 4732471D19 gene	NM_176987	RefSeq	Mus musculus RIKEN cDNA 4732471D19 gene (4732471D19Rik), mRNA.	-0.497373	7.80898	-3.04578	0.00672962	0.373313	-2.26279
10501971	NM_178655	Ank2	ankyrin 2, brain	NM_178655	RefSeq	Mus musculus ankyrin 2, brain (Ank2), transcript variant 2, mRNA.	-0.654523	6.02347	-3.04423	0.00675276	0.373641	-2.26571
10375485	---	NA	NA	ENSMUST00000121448	ENSEMBL	cdna:pseudogene chromosome:NCBIM37:11:48408781:48409311:1 gene:ENSMUSG00000082250	0.571413	9.65286	3.04254	0.00677791	0.374078	-2.26886
10467784	NM_029011	Pyroxd2	pyridine nucleotide-disulphide oxidoreductase domain 2	NM_029011	RefSeq	Mus musculus pyridine nucleotide-disulphide oxidoreductase domain 2 (Pyroxd2), mRNA.	-0.412246	8.34798	-3.03785	0.00684863	0.375676	-2.27767
10523451	NM_013470	Anxa3	annexin A3	NM_013470	RefSeq	Mus musculus annexin A3 (Anxa3), mRNA.	1.06319	8.52645	3.03717	0.00685882	0.375676	-2.27893
10388185	NM_177776	Smtnl2	smoothelin-like 2	NM_177776	RefSeq	Mus musculus smoothelin-like 2 (Smtnl2), mRNA.	0.35231	6.866	3.03329	0.00691788	0.377126	-2.28621
10547436	NM_198703	Wnk1	WNK lysine deficient protein kinase 1	NM_198703	RefSeq	Mus musculus WNK lysine deficient protein kinase 1 (Wnk1), transcript variant 1, mRNA.	0.243158	10.9053	3.03097	0.00695345	0.377126	-2.29056
10453736	NM_028789	Unkl	unkempt-like (Drosophila)	NM_028789	RefSeq	Mus musculus unkempt-like (Drosophila) (Unkl), transcript variant 2, mRNA.	-0.465099	9.18197	-3.02988	0.00697014	0.377126	-2.2926
10423520	NM_009154	Sema5a	sema domain, seven thrombospondin repeats (type 1 and type 1-like), transmembrane domain (TM) and short cytoplasmic domain, (semaphorin) 5A	NM_009154	RefSeq	Mus musculus sema domain, seven thrombospondin repeats (type 1 and type 1-like), transmembrane domain (TM) and short cytoplasmic domain, (semaphorin) 5A (Sema5a), mRNA.	0.462261	6.55612	3.02899	0.00698394	0.377126	-2.29428
10376988	NM_026107	Zkscan6	zinc finger with KRAB and SCAN domains 6	NM_026107	RefSeq	Mus musculus zinc finger with KRAB and SCAN domains 6 (Zkscan6), mRNA.	-0.330227	6.71339	-3.02851	0.00699137	0.377126	-2.29518
10499899	NM_009264	Sprr1a	small proline-rich protein 1A	NM_009264	RefSeq	Mus musculus small proline-rich protein 1A (Sprr1a), mRNA.	1.61505	9.5138	3.02728	0.00701032	0.377126	-2.29748
10487886	NM_013460	Adra1d	adrenergic receptor, alpha 1d	NM_013460	RefSeq	Mus musculus adrenergic receptor, alpha 1d (Adra1d), mRNA.	0.225106	7.06057	3.0261	0.00702866	0.377126	-2.29969
10592237	NM_007915	Ei24	etoposide induced 2.4 mRNA	NM_007915	RefSeq	Mus musculus etoposide induced 2.4 mRNA (Ei24), mRNA.	-0.339606	11.7839	-3.02454	0.00705288	0.377126	-2.30261
10591947	NM_025862	Acad8	acyl-Coenzyme A dehydrogenase family, member 8	NM_025862	RefSeq	Mus musculus acyl-Coenzyme A dehydrogenase family, member 8 (Acad8), nuclear gene encoding mitochondrial protein, mRNA.	-0.318509	9.22595	-3.02283	0.00707948	0.377126	-2.30581
10591668	NM_023622	Rgl3	ral guanine nucleotide dissociation stimulator-like 3	NM_023622	RefSeq	Mus musculus ral guanine nucleotide dissociation stimulator-like 3 (Rgl3), mRNA.	-0.411085	7.94699	-3.02282	0.00707975	0.377126	-2.30584
10407126	NM_152804	Plk2	polo-like kinase 2 (Drosophila)	NM_152804	RefSeq	Mus musculus polo-like kinase 2 (Drosophila) (Plk2), mRNA.	-0.753581	8.59987	-3.02234	0.00708719	0.377126	-2.30673
10409152	NM_026738	1110007C09Rik	RIKEN cDNA 1110007C09 gene	NM_026738	RefSeq	Mus musculus RIKEN cDNA 1110007C09 gene (1110007C09Rik), mRNA.	0.230979	7.90069	3.02191	0.00709394	0.377126	-2.30754
10363372	NM_023530	Pla2g12b	phospholipase A2, group XIIB	NM_023530	RefSeq	Mus musculus phospholipase A2, group XIIB (Pla2g12b), mRNA.	-0.332381	10.3156	-3.02002	0.00712351	0.377575	-2.31107
10507908	NM_010213	Fhl3	four and a half LIM domains 3	NM_010213	RefSeq	Mus musculus four and a half LIM domains 3 (Fhl3), mRNA.	0.668999	6.83536	3.01817	0.00715264	0.377575	-2.31453
10520467	NM_145558	Hadhb	hydroxyacyl-Coenzyme A dehydrogenase/3-ketoacyl-Coenzyme A thiolase/enoyl-Coenzyme A hydratase (trifunctional protein), beta subunit	NM_145558	RefSeq	Mus musculus hydroxyacyl-Coenzyme A dehydrogenase/3-ketoacyl-Coenzyme A thiolase/enoyl-Coenzyme A hydratase (trifunctional protein), beta subunit (Hadhb), nuclear gene encoding mitochondrial protein, mRNA.	-0.469959	11.128	-3.01805	0.00715467	0.377575	-2.31477
10537499	NM_001025385	Tas2r137	taste receptor, type 2, member 137	NM_001025385	RefSeq	Mus musculus taste receptor, type 2, member 137 (Tas2r137), mRNA.	-0.464116	5.69105	-3.01695	0.00717201	0.377575	-2.31683
10361651	NM_145706	Nup43	nucleoporin 43	NM_145706	RefSeq	Mus musculus nucleoporin 43 (Nup43), mRNA.	0.363889	7.9243	3.014	0.00721887	0.377701	-2.32235
10445229	---	NA	NA	GENSCAN00000041411	ENSEMBL	cdna:Genscan chromosome:NCBIM37:17:41143486:41238994:1	-0.336557	6.53336	-3.01281	0.00723781	0.377701	-2.32457
10537146	NM_008012	Akr1b8	aldo-keto reductase family 1, member B8	NM_008012	RefSeq	Mus musculus aldo-keto reductase family 1, member B8 (Akr1b8), mRNA.	0.659066	7.33232	3.01133	0.00726148	0.377701	-2.32734
10431585	NR_037153	Chkb	choline kinase beta	NR_037153	RefSeq	Mus musculus choline kinase beta (Chkb), transcript variant 2, non-coding RNA.	-0.432481	7.68421	-3.00807	0.00731387	0.378231	-2.33344
10352348	NM_030131	Cnih4	cornichon homolog 4 (Drosophila)	NM_030131	RefSeq	Mus musculus cornichon homolog 4 (Drosophila) (Cnih4), mRNA.	0.330571	9.58304	3.00639	0.00734097	0.378231	-2.33658
10499904	NM_008412	Ivl	involucrin	NM_008412	RefSeq	Mus musculus involucrin (Ivl), mRNA.	-0.738289	5.35709	-3.00573	0.00735174	0.378231	-2.33782
10366004	NM_026482	Atp2b1	ATPase, Ca++ transporting, plasma membrane 1	NM_026482	RefSeq	Mus musculus ATPase, Ca++ transporting, plasma membrane 1 (Atp2b1), mRNA.	0.278683	9.5097	3.00402	0.00737938	0.378231	-2.341
10417273	NM_016903	Esd	esterase D/formylglutathione hydrolase	NM_016903	RefSeq	Mus musculus esterase D/formylglutathione hydrolase (Esd), mRNA.	0.397375	11.7003	3.00399	0.00738	0.378231	-2.34108
10543114	NM_026632	Rpa3	replication protein A3	NM_026632	RefSeq	Mus musculus replication protein A3 (Rpa3), mRNA.	0.6093	7.47264	3.00232	0.0074071	0.378231	-2.34418
10566934	NM_053247	Lyve1	lymphatic vessel endothelial hyaluronan receptor 1	NM_053247	RefSeq	Mus musculus lymphatic vessel endothelial hyaluronan receptor 1 (Lyve1), mRNA.	-0.965056	9.34909	-3.00191	0.00741377	0.378231	-2.34495
10493820	NM_011313	S100a6	S100 calcium binding protein A6 (calcyclin)	NM_011313	RefSeq	Mus musculus S100 calcium binding protein A6 (calcyclin) (S100a6), mRNA.	0.747376	6.73304	2.99926	0.00745725	0.378231	-2.34991
10542172	NM_019985	Clec1b	C-type lectin domain family 1, member b	NM_019985	RefSeq	Mus musculus C-type lectin domain family 1, member b (Clec1b), mRNA.	-0.550882	8.38898	-2.99834	0.00747235	0.378231	-2.35162
10561063	NM_007533	Bckdha	branched chain ketoacid dehydrogenase E1, alpha polypeptide	NM_007533	RefSeq	Mus musculus branched chain ketoacid dehydrogenase E1, alpha polypeptide (Bckdha), nuclear gene encoding mitochondrial protein, mRNA.	-0.355449	10.4443	-2.99782	0.00748093	0.378231	-2.3526
10607089	NM_207625	Acsl4	acyl-CoA synthetase long-chain family member 4	NM_207625	RefSeq	Mus musculus acyl-CoA synthetase long-chain family member 4 (Acsl4), transcript variant 1, mRNA.	0.652914	10.9587	2.99373	0.00754862	0.378231	-2.36024
10364856	NM_199322	Dot1l	DOT1-like, histone H3 methyltransferase (S. cerevisiae)	NM_199322	RefSeq	Mus musculus DOT1-like, histone H3 methyltransferase (S. cerevisiae) (Dot1l), mRNA.	-0.361382	8.94435	-2.99265	0.00756671	0.378231	-2.36227
10477022	NM_145535	Sdcbp2	syndecan binding protein (syntenin) 2	NM_145535	RefSeq	Mus musculus syndecan binding protein (syntenin) 2 (Sdcbp2), mRNA.	0.446186	6.96026	2.99152	0.0075856	0.378231	-2.36438
10569830	NM_001163749	2310057J16Rik	RIKEN cDNA 2310057J16 gene	NM_001163749	RefSeq	Mus musculus RIKEN cDNA 2310057J16 gene (2310057J16Rik), transcript variant 1, mRNA.	-0.294098	8.19003	-2.99054	0.00760195	0.378231	-2.36621
10487405	NM_138750	Prom2	prominin 2	NM_138750	RefSeq	Mus musculus prominin 2 (Prom2), transcript variant 1, mRNA.	0.413247	5.7314	2.98965	0.00761684	0.378231	-2.36787
10467410	NM_145499	Cyp2c70	cytochrome P450, family 2, subfamily c, polypeptide 70	NM_145499	RefSeq	Mus musculus cytochrome P450, family 2, subfamily c, polypeptide 70 (Cyp2c70), mRNA.	0.612114	13.0435	2.98946	0.00761995	0.378231	-2.36821
10547088	NM_010774	Mbd4	methyl-CpG binding domain protein 4	NM_010774	RefSeq	Mus musculus methyl-CpG binding domain protein 4 (Mbd4), mRNA.	0.454959	6.62354	2.9885	0.00763607	0.378231	-2.37
10367843	NM_011682	Utrn	utrophin	NM_011682	RefSeq	Mus musculus utrophin (Utrn), mRNA.	0.282536	8.65421	2.9884	0.00763787	0.378231	-2.3702
10520604	NM_133918	Emilin1	elastin microfibril interfacer 1	NM_133918	RefSeq	Mus musculus elastin microfibril interfacer 1 (Emilin1), mRNA.	0.365865	7.41224	2.98307	0.00772796	0.379837	-2.38015
10387588	NM_009089	Polr2a	polymerase (RNA) II (DNA directed) polypeptide A	NM_009089	RefSeq	Mus musculus polymerase (RNA) II (DNA directed) polypeptide A (Polr2a), mRNA.	-0.366885	10.23	-2.98256	0.00773668	0.379837	-2.3811
10399841	NM_134048	Cbll1	Casitas B-lineage lymphoma-like 1	NM_134048	RefSeq	Mus musculus Casitas B-lineage lymphoma-like 1 (Cbll1), mRNA.	-0.259203	8.72878	-2.98089	0.00776515	0.379837	-2.38422
10555293	NM_026010	Lipt2	lipoyl(octanoyl) transferase 2 (putative)	NM_026010	RefSeq	Mus musculus lipoyl(octanoyl) transferase 2 (putative) (Lipt2), nuclear gene encoding mitochondrial protein, mRNA.	-0.366472	7.99315	-2.98013	0.00777807	0.379837	-2.38563
10475362	NM_030234	Wdr76	WD repeat domain 76	NM_030234	RefSeq	Mus musculus WD repeat domain 76 (Wdr76), mRNA.	0.460737	7.26144	2.97882	0.00780064	0.379837	-2.38808
10493189	ENSMUST00000001455	Mef2d	myocyte enhancer factor 2D	ENSMUST00000001455	ENSEMBL	Putative uncharacterized protein gene:ENSMUSG00000001419	-0.358485	5.90852	-2.97863	0.00780382	0.379837	-2.38843
10490903	NM_024495	Car13	carbonic anhydrase 13	NM_024495	RefSeq	Mus musculus carbonic anhydrase 13 (Car13), mRNA.	0.615472	6.38547	2.97519	0.00786313	0.379837	-2.39485
10476728	NM_025314	Dtd1	D-tyrosyl-tRNA deacylase 1 homolog (S. cerevisiae)	NM_025314	RefSeq	Mus musculus D-tyrosyl-tRNA deacylase 1 homolog (S. cerevisiae) (Dtd1), nuclear gene encoding mitochondrial protein, mRNA.	-0.26613	7.9751	-2.9728	0.00790455	0.379837	-2.3993
10558769	NM_026820	Ifitm1	interferon induced transmembrane protein 1	NM_026820	RefSeq	Mus musculus interferon induced transmembrane protein 1 (Ifitm1), transcript variant 1, mRNA.	0.563815	9.8621	2.97098	0.00793622	0.379837	-2.40269
10475653	NM_011978	Slc27a2	solute carrier family 27 (fatty acid transporter), member 2	NM_011978	RefSeq	Mus musculus solute carrier family 27 (fatty acid transporter), member 2 (Slc27a2), mRNA.	-0.449058	13.2075	-2.97044	0.00794575	0.379837	-2.40371
10450579	NM_007584	Ddr1	discoidin domain receptor family, member 1	NM_007584	RefSeq	Mus musculus discoidin domain receptor family, member 1 (Ddr1), transcript variant 1, mRNA.	0.392448	7.18181	2.96971	0.00795847	0.379837	-2.40506
10582658	NM_007428	Agt	angiotensinogen (serpin peptidase inhibitor, clade A, member 8)	NM_007428	RefSeq	Mus musculus angiotensinogen (serpin peptidase inhibitor, clade A, member 8) (Agt), mRNA.	-0.273428	13.0579	-2.96689	0.00800799	0.379837	-2.41032
10555179	NM_028410	Prkrir	protein-kinase, interferon-inducible double stranded RNA dependent inhibitor, repressor of (P58 repressor)	NM_028410	RefSeq	Mus musculus protein-kinase, interferon-inducible double stranded RNA dependent inhibitor, repressor of (P58 repressor) (Prkrir), mRNA.	-0.357872	9.63126	-2.96672	0.00801097	0.379837	-2.41063
10351825	NM_178598	Tagln2	transgelin 2	NM_178598	RefSeq	Mus musculus transgelin 2 (Tagln2), mRNA.	0.793104	8.67559	2.96561	0.00803054	0.379837	-2.4127
10550212	NM_145709	Obox5	oocyte specific homeobox 5	NM_145709	RefSeq	Mus musculus oocyte specific homeobox 5 (Obox5), mRNA.	0.354139	5.80673	2.96527	0.00803661	0.379837	-2.41334
10389395	NM_178309	Brip1	BRCA1 interacting protein C-terminal helicase 1	NM_178309	RefSeq	Mus musculus BRCA1 interacting protein C-terminal helicase 1 (Brip1), mRNA.	0.642213	6.94664	2.96362	0.00806574	0.379837	-2.41641
10381395	NM_172566	Rundc1	RUN domain containing 1	NM_172566	RefSeq	Mus musculus RUN domain containing 1 (Rundc1), mRNA.	-0.288511	7.25551	-2.96358	0.00806652	0.379837	-2.41649
10348664	NR_029559	Mir149	microRNA 149	NR_029559	RefSeq	Mus musculus microRNA 149 (Mir149), microRNA.	-0.267472	6.59	-2.96311	0.00807476	0.379837	-2.41736
10551966	NM_001012401	Hspb6	heat shock protein, alpha-crystallin-related, B6	NM_001012401	RefSeq	Mus musculus heat shock protein, alpha-crystallin-related, B6 (Hspb6), mRNA.	-0.296098	9.00231	-2.96262	0.00808351	0.379837	-2.41827
10531544	NM_198422	Paqr3	progestin and adipoQ receptor family member III	NM_198422	RefSeq	Mus musculus progestin and adipoQ receptor family member III (Paqr3), mRNA.	-0.485356	8.57145	-2.95922	0.0081441	0.379837	-2.4246
10551939	NM_019546	Prodh2	proline dehydrogenase (oxidase) 2	NM_019546	RefSeq	Mus musculus proline dehydrogenase (oxidase) 2 (Prodh2), mRNA.	-0.411336	10.0623	-2.95867	0.00815405	0.379837	-2.42564
10518163	---	NA	NA	ENSMUST00000119244	ENSEMBL	cdna:pseudogene chromosome:NCBIM37:4:143048281:143050441:-1 gene:ENSMUSG00000083930	-0.219563	6.24585	-2.95848	0.00815739	0.379837	-2.42598
10441456	NM_011523	Synj2	synaptojanin 2	NM_011523	RefSeq	Mus musculus synaptojanin 2 (Synj2), transcript variant 3, mRNA.	0.345813	6.87139	2.95832	0.00816026	0.379837	-2.42628
10355329	NM_007525	Bard1	BRCA1 associated RING domain 1	NM_007525	RefSeq	Mus musculus BRCA1 associated RING domain 1 (Bard1), mRNA.	0.55588	5.55883	2.95737	0.00817736	0.379837	-2.42806
10403948	NM_178201	Hist1h2bn	histone cluster 1, H2bn	NM_178201	RefSeq	Mus musculus histone cluster 1, H2bn (Hist1h2bn), mRNA.	0.448987	8.31225	2.95381	0.00824156	0.379837	-2.43468
10531274	NM_007568	Btc	betacellulin, epidermal growth factor family member	NM_007568	RefSeq	Mus musculus betacellulin, epidermal growth factor family member (Btc), mRNA.	0.38878	7.21562	2.9534	0.00824901	0.379837	-2.43545
10528480	---	NA	NA	GENSCAN00000043842	ENSEMBL	cdna:Genscan chromosome:NCBIM37:5:22230393:22232993:-1	0.456789	9.12976	2.95326	0.00825144	0.379837	-2.4357
10388409	NM_001164223	Rpa1	replication protein A1	NM_001164223	RefSeq	Mus musculus replication protein A1 (Rpa1), transcript variant 1, mRNA.	0.40896	8.70077	2.95197	0.00827487	0.379837	-2.4381
10460468	NM_019861	Ctsf	cathepsin F	NM_019861	RefSeq	Mus musculus cathepsin F (Ctsf), mRNA.	-0.384267	8.39193	-2.95178	0.00827836	0.379837	-2.43846
10428176	NM_025712	Snx31	sorting nexin 31	NM_025712	RefSeq	Mus musculus sorting nexin 31 (Snx31), mRNA.	0.218267	5.84541	2.95177	0.00827852	0.379837	-2.43847
10526274	NM_025362	Dnajc30	DnaJ (Hsp40) homolog, subfamily C, member 30	NM_025362	RefSeq	Mus musculus DnaJ (Hsp40) homolog, subfamily C, member 30 (Dnajc30), mRNA.	-0.344355	9.43975	-2.94997	0.00831127	0.379837	-2.44182
10608657	---	NA	NA	NM_026007.3	---	Mus musculus eukaryotic translation elongation factor 1 gamma (Eef1g), mRNA	0.263231	11.1652	2.9499	0.00831249	0.379837	-2.44194
10565612	NM_001177945	1810020D17Rik	RIKEN cDNA 1810020D17 gene	NM_001177945	RefSeq	Mus musculus RIKEN cDNA 1810020D17 gene (1810020D17Rik), transcript variant 1, mRNA.	-0.414586	7.72586	-2.94953	0.00831931	0.379837	-2.44264
10416588	NM_027906	1300010F03Rik	RIKEN cDNA 1300010F03 gene	NM_027906	RefSeq	Mus musculus RIKEN cDNA 1300010F03 gene (1300010F03Rik), transcript variant 1, mRNA.	-0.546865	11.1162	-2.94897	0.00832959	0.379837	-2.44368
10556302	NM_009667	Ampd3	adenosine monophosphate deaminase 3	NM_009667	RefSeq	Mus musculus adenosine monophosphate deaminase 3 (Ampd3), mRNA.	0.730089	7.24323	2.94866	0.00833533	0.379837	-2.44427
10589654	NM_001146059	Als2cl	ALS2 C-terminal like	NM_001146059	RefSeq	Mus musculus ALS2 C-terminal like (Als2cl), transcript variant 2, mRNA.	-0.287058	7.26585	-2.94671	0.00837097	0.379837	-2.44788
10542714	NM_001163628	Lyrm5	LYR motif containing 5	NM_001163628	RefSeq	Mus musculus LYR motif containing 5 (Lyrm5), transcript variant 1, mRNA.	-0.418042	8.57547	-2.94607	0.00838275	0.379837	-2.44907
10518570	NM_001081274	Pgd	phosphogluconate dehydrogenase	NM_001081274	RefSeq	Mus musculus phosphogluconate dehydrogenase (Pgd), mRNA.	0.495075	9.68289	2.94582	0.00838733	0.379837	-2.44954
10557705	NM_026888	Phkg2	phosphorylase kinase, gamma 2 (testis)	NM_026888	RefSeq	Mus musculus phosphorylase kinase, gamma 2 (testis) (Phkg2), mRNA.	-0.323151	9.74396	-2.94546	0.00839394	0.379837	-2.4502
10534441	NM_148932	Pom121	nuclear pore membrane protein 121	NM_148932	RefSeq	Mus musculus nuclear pore membrane protein 121 (Pom121), mRNA.	-0.289922	8.22893	-2.94513	0.00840008	0.379837	-2.45082
10401244	NM_134156	Actn1	actinin, alpha 1	NM_134156	RefSeq	Mus musculus actinin, alpha 1 (Actn1), mRNA.	0.643547	9.5523	2.94482	0.0084058	0.379837	-2.4514
10504564	NM_153167	Dcaf10	DDB1 and CUL4 associated factor 10	NM_153167	RefSeq	Mus musculus DDB1 and CUL4 associated factor 10 (Dcaf10), mRNA.	-0.307865	9.64247	-2.93927	0.00850881	0.38256	-2.46172
10474223	NM_181858	Cd59b	CD59b antigen	NM_181858	RefSeq	Mus musculus CD59b antigen (Cd59b), mRNA.	-0.485243	6.58001	-2.93862	0.00852104	0.38256	-2.46293
10463265	NM_031396	Cnnm1	cyclin M1	NM_031396	RefSeq	Mus musculus cyclin M1 (Cnnm1), mRNA.	-0.5098	6.22746	-2.93748	0.00854221	0.38256	-2.46503
10413282	NM_001134465	Fam116a	family with sequence similarity 116, member A	NM_001134465	RefSeq	Mus musculus family with sequence similarity 116, member A (Fam116a), transcript variant 1, mRNA.	0.255068	8.91307	2.9354	0.00858132	0.38256	-2.4689
10589438	NM_008633	Mtap4	microtubule-associated protein 4	NM_008633	RefSeq	Mus musculus microtubule-associated protein 4 (Mtap4), mRNA.	0.284832	9.46898	2.93524	0.00858439	0.38256	-2.46921
10506433	NM_177259	Dab1	disabled homolog 1 (Drosophila)	NM_177259	RefSeq	Mus musculus disabled homolog 1 (Drosophila) (Dab1), transcript variant 2, mRNA.	0.728368	6.3382	2.93473	0.00859404	0.38256	-2.47016
10585680	---	NA	NA	ENSMUST00000105102	ENSEMBL	Putative uncharacterized protein gene:ENSMUSG00000078306	-0.391605	5.66066	-2.93443	0.00859957	0.38256	-2.4707
10564888	NM_133952	Unc45a	unc-45 homolog A (C. elegans)	NM_133952	RefSeq	Mus musculus unc-45 homolog A (C. elegans) (Unc45a), mRNA.	-0.28557	8.06778	-2.93263	0.00863371	0.382847	-2.47406
10562905	NM_030693	Atf5	activating transcription factor 5	NM_030693	RefSeq	Mus musculus activating transcription factor 5 (Atf5), transcript variant 1, mRNA.	-0.539018	9.62952	-2.93091	0.00866625	0.382847	-2.47724
10487722	NM_001081162	Slc4a11	solute carrier family 4, sodium bicarbonate transporter-like, member 11	NM_001081162	RefSeq	Mus musculus solute carrier family 4, sodium bicarbonate transporter-like, member 11 (Slc4a11), mRNA.	0.6483	6.2971	2.93089	0.00866658	0.382847	-2.47727
10403938	NM_178182	Hist1h2ai	histone cluster 1, H2ai	NM_178182	RefSeq	Mus musculus histone cluster 1, H2ai (Hist1h2ai), mRNA.	0.447451	6.60847	2.92817	0.00871858	0.384362	-2.48234
10440522	NM_009621	Adamts1	a disintegrin-like and metallopeptidase (reprolysin type) with thrombospondin type 1 motif, 1	NM_009621	RefSeq	Mus musculus a disintegrin-like and metallopeptidase (reprolysin type) with thrombospondin type 1 motif, 1 (Adamts1), mRNA.	-0.571622	7.54028	-2.92385	0.00880139	0.386215	-2.49035
10373515	NM_173733	Suox	sulfite oxidase	NM_173733	RefSeq	Mus musculus sulfite oxidase (Suox), nuclear gene encoding mitochondrial protein, mRNA.	-0.408804	10.5372	-2.9229	0.00881978	0.386215	-2.49211
10417183	NM_144844	Pcca	propionyl-Coenzyme A carboxylase, alpha polypeptide	NM_144844	RefSeq	Mus musculus propionyl-Coenzyme A carboxylase, alpha polypeptide (Pcca), mRNA.	-0.343997	9.85959	-2.92247	0.00882808	0.386215	-2.49291
10602385	NM_008824	Pfkfb1	6-phosphofructo-2-kinase/fructose-2,6-biphosphatase 1	NM_008824	RefSeq	Mus musculus 6-phosphofructo-2-kinase/fructose-2,6-biphosphatase 1 (Pfkfb1), mRNA.	0.520957	10.1516	2.92228	0.00883185	0.386215	-2.49327
10532150	NM_026062	Fam69a	family with sequence similarity 69, member A	NM_026062	RefSeq	Mus musculus family with sequence similarity 69, member A (Fam69a), mRNA.	0.440208	8.54884	2.92042	0.00886777	0.387006	-2.49671
10548931	NM_177787	Slc15a5	solute carrier family 15, member 5	NM_177787	RefSeq	Mus musculus solute carrier family 15, member 5 (Slc15a5), mRNA.	-0.757522	7.13222	-2.91577	0.00895859	0.389068	-2.50533
10472097	NM_172409	Fmnl2	formin-like 2	NM_172409	RefSeq	Mus musculus formin-like 2 (Fmnl2), mRNA.	0.492429	8.28202	2.91559	0.00896219	0.389068	-2.50567
10442454	NM_025954	Pgp	phosphoglycolate phosphatase	NM_025954	RefSeq	Mus musculus phosphoglycolate phosphatase (Pgp), mRNA.	0.301045	9.82589	2.91455	0.00898257	0.389068	-2.5076
10501802	NM_178936	Tmem56	transmembrane protein 56	NM_178936	RefSeq	Mus musculus transmembrane protein 56 (Tmem56), mRNA.	-0.434696	12.3798	-2.91434	0.00898677	0.389068	-2.50799
10408243	NM_178192	Hist1h4a	histone cluster 1, H4a	NM_178192	RefSeq	Mus musculus histone cluster 1, H4a (Hist1h4a), mRNA.	0.308537	12.1208	2.91132	0.00904639	0.390869	-2.51359
10355974	NM_001111279	Wdfy1	WD repeat and FYVE domain containing 1	NM_001111279	RefSeq	Mus musculus WD repeat and FYVE domain containing 1 (Wdfy1), transcript variant 1, mRNA.	-0.539932	7.47779	-2.90742	0.009124	0.393439	-2.52082
10356339	NM_008801	Pde6d	phosphodiesterase 6D, cGMP-specific, rod, delta	NM_008801	RefSeq	Mus musculus phosphodiesterase 6D, cGMP-specific, rod, delta (Pde6d), mRNA.	0.247494	9.81194	2.90573	0.00915772	0.394109	-2.52394
10473022	NM_019755	Plp2	proteolipid protein 2	NM_019755	RefSeq	Mus musculus proteolipid protein 2 (Plp2), mRNA.	0.582204	8.56807	2.90436	0.00918516	0.394507	-2.52647
10473414	NM_182990	Ssrp1	structure specific recognition protein 1	NM_182990	RefSeq	Mus musculus structure specific recognition protein 1 (Ssrp1), transcript variant 1, mRNA.	0.264777	9.20216	2.90285	0.00921556	0.39474	-2.52927
10538082	NM_133764	Atp6v0e2	ATPase, H+ transporting, lysosomal V0 subunit E2	NM_133764	RefSeq	Mus musculus ATPase, H+ transporting, lysosomal V0 subunit E2 (Atp6v0e2), mRNA.	0.354816	7.43924	2.90229	0.00922698	0.39474	-2.53032
10381063	NM_197940	Wipf2	WAS/WASL interacting protein family, member 2	NM_197940	RefSeq	Mus musculus WAS/WASL interacting protein family, member 2 (Wipf2), mRNA.	-0.29793	8.02456	-2.90076	0.0092579	0.395283	-2.53315
10555297	NM_001190871	Kcne3	potassium voltage-gated channel, Isk-related subfamily, gene 3	NM_001190871	RefSeq	Mus musculus potassium voltage-gated channel, Isk-related subfamily, gene 3 (Kcne3), transcript variant 3, mRNA.	-0.626555	5.49934	-2.89853	0.00930315	0.396435	-2.53727
10502375	NM_001163457	Mttp	microsomal triglyceride transfer protein	NM_001163457	RefSeq	Mus musculus microsomal triglyceride transfer protein (Mttp), transcript variant 1, mRNA.	-0.301432	11.9739	-2.89378	0.00940016	0.399783	-2.54605
10400894	NM_181752	Gpr135	G protein-coupled receptor 135	NM_181752	RefSeq	Mus musculus G protein-coupled receptor 135 (Gpr135), mRNA.	-0.279622	7.06281	-2.89086	0.00946042	0.400775	-2.55146
10459552	NM_194355	Spire1	spire homolog 1 (Drosophila)	NM_194355	RefSeq	Mus musculus spire homolog 1 (Drosophila) (Spire1), transcript variant 1, mRNA.	0.517639	6.45094	2.88849	0.00950952	0.401874	-2.55583
10515113	NM_053263	Hnrnpa3	heterogeneous nuclear ribonucleoprotein A3	NM_053263	RefSeq	Mus musculus heterogeneous nuclear ribonucleoprotein A3 (Hnrnpa3), transcript variant c, mRNA.	0.857647	6.5582	2.88704	0.00953969	0.401874	-2.55851
10505008	NM_133891	Slc44a1	solute carrier family 44, member 1	NM_133891	RefSeq	Mus musculus solute carrier family 44, member 1 (Slc44a1), transcript variant 1, mRNA.	0.412192	10.4084	2.88687	0.00954339	0.401874	-2.55884
10600597	NM_138751	Tmem47	transmembrane protein 47	NM_138751	RefSeq	Mus musculus transmembrane protein 47 (Tmem47), transcript variant 2, mRNA.	0.373243	8.47083	2.88594	0.00956264	0.401874	-2.56055
10402444	NM_148948	Dicer1	Dicer1, Dcr-1 homolog (Drosophila)	NM_148948	RefSeq	Mus musculus Dicer1, Dcr-1 homolog (Drosophila) (Dicer1), mRNA.	-0.231692	10.278	-2.88516	0.00957901	0.401874	-2.56199
10383409	NM_008101	Gcgr	glucagon receptor	NM_008101	RefSeq	Mus musculus glucagon receptor (Gcgr), mRNA.	-0.29136	10.9167	-2.88123	0.0096617	0.403821	-2.56926
10563085	NM_010189	Fcgrt	Fc receptor, IgG, alpha chain transporter	NM_010189	RefSeq	Mus musculus Fc receptor, IgG, alpha chain transporter (Fcgrt), mRNA.	-0.306492	11.1453	-2.88118	0.00966266	0.403821	-2.56935
10564805	NM_011068	Pex11a	peroxisomal biogenesis factor 11 alpha	NM_011068	RefSeq	Mus musculus peroxisomal biogenesis factor 11 alpha (Pex11a), mRNA.	-0.882129	11.0966	-2.87939	0.00970059	0.404423	-2.57266
10407766	NM_018886	Lgals8	lectin, galactose binding, soluble 8	NM_018886	RefSeq	Mus musculus lectin, galactose binding, soluble 8 (Lgals8), mRNA.	-0.340317	10.8063	-2.87425	0.00981011	0.405344	-2.58215
10593526	NM_007499	Atm	ataxia telangiectasia mutated homolog (human)	NM_007499	RefSeq	Mus musculus ataxia telangiectasia mutated homolog (human) (Atm), mRNA.	0.419874	7.92963	2.8741	0.00981331	0.405344	-2.58243
10603135	NM_001146081	Fancb	Fanconi anemia, complementation group B	NM_001146081	RefSeq	Mus musculus Fanconi anemia, complementation group B (Fancb), transcript variant 1, mRNA.	0.799978	5.72259	2.87244	0.00984888	0.405344	-2.58549
10537441	NM_178873	Adck2	aarF domain containing kinase 2	NM_178873	RefSeq	Mus musculus aarF domain containing kinase 2 (Adck2), mRNA.	-0.325956	7.09693	-2.87152	0.00986866	0.405344	-2.58719
10466888	NM_175459	Glis3	GLIS family zinc finger 3	NM_175459	RefSeq	Mus musculus GLIS family zinc finger 3 (Glis3), mRNA.	0.459324	7.21387	2.87148	0.00986945	0.405344	-2.58725
10422518	NM_028651	Tmtc4	transmembrane and tetratricopeptide repeat containing 4	NM_028651	RefSeq	Mus musculus transmembrane and tetratricopeptide repeat containing 4 (Tmtc4), mRNA.	0.478459	7.39387	2.86949	0.00991238	0.405344	-2.59092
10437928	NM_025345	0610037P05Rik	RIKEN cDNA 0610037P05 gene	NM_025345	RefSeq	Mus musculus RIKEN cDNA 0610037P05 gene (0610037P05Rik), mRNA.	0.40184	9.29863	2.8692	0.0099187	0.405344	-2.59146
10530029	NM_144945	Lgi2	leucine-rich repeat LGI family, member 2	NM_144945	RefSeq	Mus musculus leucine-rich repeat LGI family, member 2 (Lgi2), mRNA.	0.557818	5.64513	2.86793	0.00994629	0.405344	-2.59381
10460616	NM_007687	Cfl1	cofilin 1, non-muscle	NM_007687	RefSeq	Mus musculus cofilin 1, non-muscle (Cfl1), mRNA.	0.279274	11.8328	2.8668	0.00997078	0.405344	-2.59589
10492174	NM_145539	Tm4sf4	transmembrane 4 superfamily member 4	NM_145539	RefSeq	Mus musculus transmembrane 4 superfamily member 4 (Tm4sf4), mRNA.	0.348395	11.9051	2.86652	0.00997694	0.405344	-2.59641
10382542	NM_001002929	Nup85	nucleoporin 85	NM_001002929	RefSeq	Mus musculus nucleoporin 85 (Nup85), mRNA.	0.319031	8.64877	2.8664	0.00997942	0.405344	-2.59662
