# Supplementary material for: Lack of the Matricellular Protein SPARC (Secreted Protein, Acidic and Rich in Cysteine) Attenuates Liver Fibrogenesis in Mice
Source: PLoS One. 2013 Feb 11;8(2):e54962. doi: 10.1371/journal.pone.0054962 (PMC3569438; doi:10.1371/journal.pone.0054962)
Supplement: Table S2 — List of the significantly modified gene classified by ontological categories. (XLS) [file pone.0054962.s004.xls]

## Sheet: SPARC- vs SPARC+ p<0.01
GOID	GOTerm	p-value	Probeset	GeneName
GO:0051276	chromosome organization	0.00247723	10373530	Cdk2
GO:0051276	chromosome organization	0.00247723	10404578	Cdyl
GO:0051276	chromosome organization	0.00247723	10434252	Hira
GO:0051276	chromosome organization	0.00247723	10424400	Myc
GO:0051276	chromosome organization	0.00247723	10526319	Baz1b
GO:0051276	chromosome organization	0.00247723	10390458	Pcgf2
GO:0051276	chromosome organization	0.00247723	10574659	Hsf4
GO:0051276	chromosome organization	0.00247723	10533569	Kdm2b
GO:0051276	chromosome organization	0.00247723	10449839	Akap8
GO:0051276	chromosome organization	0.00247723	10529218	Supt7l
GO:0051276	chromosome organization	0.00247723	10532407	Ep400
GO:0051276	chromosome organization	0.00247723	10480541	Ehmt1
GO:0051276	chromosome organization	0.00247723	10377537	Chd3
GO:0051276	chromosome organization	0.00247723	10387316	Chd3
GO:0051276	chromosome organization	0.00247723	10400460	Mbip
GO:0051276	chromosome organization	0.00247723	10443421	Brpf3
GO:0051276	chromosome organization	0.00247723	10376455	Hist3h2a
GO:0051276	chromosome organization	0.00247723	10599514	Bcorl1
GO:0051276	chromosome organization	0.00247723	10503161	Chd7
GO:0048240	sperm capacitation	0.00338906	10370780	Pcsk4
GO:0048240	sperm capacitation	0.00338906	10362359	Pebp1
GO:0048240	sperm capacitation	0.00338906	10466439	Pebp1
GO:0048240	sperm capacitation	0.00338906	10533085	Pebp1
GO:0048668	collateral sprouting	0.00338906	10511190	Dvl1
GO:0048668	collateral sprouting	0.00338906	10386789	Ulk2
GO:0051298	centrosome duplication	0.00508742	10604974	Cetn2
GO:0051298	centrosome duplication	0.00508742	10420320	Cenpj
GO:0051298	centrosome duplication	0.00508742	10511588	Tmem67
GO:0000122	negative regulation of transcription from RNA polymerase II promoter	0.00520431	10547795	Atn1
GO:0000122	negative regulation of transcription from RNA polymerase II promoter	0.00520431	10404402	Foxq1
GO:0000122	negative regulation of transcription from RNA polymerase II promoter	0.00520431	10364984	Zbtb7a
GO:0000122	negative regulation of transcription from RNA polymerase II promoter	0.00520431	10424400	Myc
GO:0000122	negative regulation of transcription from RNA polymerase II promoter	0.00520431	10356601	Per2
GO:0000122	negative regulation of transcription from RNA polymerase II promoter	0.00520431	10542445	Strap
GO:0000122	negative regulation of transcription from RNA polymerase II promoter	0.00520431	10390458	Pcgf2
GO:0000122	negative regulation of transcription from RNA polymerase II promoter	0.00520431	10574659	Hsf4
GO:0000122	negative regulation of transcription from RNA polymerase II promoter	0.00520431	10584634	Usp2
GO:0000122	negative regulation of transcription from RNA polymerase II promoter	0.00520431	10475625	Eid1
GO:0000122	negative regulation of transcription from RNA polymerase II promoter	0.00520431	10383545	Foxk2
GO:0000122	negative regulation of transcription from RNA polymerase II promoter	0.00520431	10480541	Ehmt1
GO:0000122	negative regulation of transcription from RNA polymerase II promoter	0.00520431	10404774	Hivep1
GO:0000122	negative regulation of transcription from RNA polymerase II promoter	0.00520431	10424213	Zhx2
GO:0016568	chromatin modification	0.00542807	10373530	Cdk2
GO:0016568	chromatin modification	0.00542807	10434252	Hira
GO:0016568	chromatin modification	0.00542807	10526319	Baz1b
GO:0016568	chromatin modification	0.00542807	10390458	Pcgf2
GO:0016568	chromatin modification	0.00542807	10574659	Hsf4
GO:0016568	chromatin modification	0.00542807	10533569	Kdm2b
GO:0016568	chromatin modification	0.00542807	10529218	Supt7l
GO:0016568	chromatin modification	0.00542807	10532407	Ep400
GO:0016568	chromatin modification	0.00542807	10480541	Ehmt1
GO:0016568	chromatin modification	0.00542807	10400460	Mbip
GO:0016568	chromatin modification	0.00542807	10443421	Brpf3
GO:0016568	chromatin modification	0.00542807	10599514	Bcorl1
GO:0016568	chromatin modification	0.00542807	10503161	Chd7
GO:0051253	negative regulation of RNA metabolic process	0.00584625	10547795	Atn1
GO:0051253	negative regulation of RNA metabolic process	0.00584625	10404402	Foxq1
GO:0051253	negative regulation of RNA metabolic process	0.00584625	10364984	Zbtb7a
GO:0051253	negative regulation of RNA metabolic process	0.00584625	10424400	Myc
GO:0051253	negative regulation of RNA metabolic process	0.00584625	10356601	Per2
GO:0051253	negative regulation of RNA metabolic process	0.00584625	10382328	Sox9
GO:0051253	negative regulation of RNA metabolic process	0.00584625	10540472	Bhlhe40
GO:0051253	negative regulation of RNA metabolic process	0.00584625	10542445	Strap
GO:0051253	negative regulation of RNA metabolic process	0.00584625	10390458	Pcgf2
GO:0051253	negative regulation of RNA metabolic process	0.00584625	10574659	Hsf4
GO:0051253	negative regulation of RNA metabolic process	0.00584625	10584634	Usp2
GO:0051253	negative regulation of RNA metabolic process	0.00584625	10475625	Eid1
GO:0051253	negative regulation of RNA metabolic process	0.00584625	10567163	Rps13
GO:0051253	negative regulation of RNA metabolic process	0.00584625	10383545	Foxk2
GO:0051253	negative regulation of RNA metabolic process	0.00584625	10480541	Ehmt1
GO:0051253	negative regulation of RNA metabolic process	0.00584625	10404774	Hivep1
GO:0051253	negative regulation of RNA metabolic process	0.00584625	10424213	Zhx2
GO:0006473	protein acetylation	0.00589943	10390458	Pcgf2
GO:0006473	protein acetylation	0.00589943	10529218	Supt7l
GO:0006473	protein acetylation	0.00589943	10532407	Ep400
GO:0006473	protein acetylation	0.00589943	10407040	Esco1
GO:0006473	protein acetylation	0.00589943	10400460	Mbip
GO:0006473	protein acetylation	0.00589943	10443421	Brpf3
GO:0015693	magnesium ion transport	0.0069421	10522368	Nipal1
GO:0015693	magnesium ion transport	0.0069421	10563852	Nipa1
GO:0060538	skeletal muscle organ development	0.00732064	10511190	Dvl1
GO:0060538	skeletal muscle organ development	0.00732064	10384223	Igfbp3
GO:0060538	skeletal muscle organ development	0.00732064	10382328	Sox9
GO:0060538	skeletal muscle organ development	0.00732064	10443391	Mapk14
GO:0060538	skeletal muscle organ development	0.00732064	10584634	Usp2
GO:0060538	skeletal muscle organ development	0.00732064	10524052	Fgfrl1
GO:0034504	protein localization to nucleus	0.00772418	10575052	Cdh1
GO:0034504	protein localization to nucleus	0.00772418	10511190	Dvl1
GO:0034504	protein localization to nucleus	0.00772418	10361509	Syne1
GO:0034504	protein localization to nucleus	0.00772418	10428238	Ubr5
GO:0034504	protein localization to nucleus	0.00772418	10529218	Supt7l
GO:0034504	protein localization to nucleus	0.00772418	10479607	Lime1
GO:0034504	protein localization to nucleus	0.00772418	10529287	Fam53a
GO:0034504	protein localization to nucleus	0.00772418	10411974	Ipo11
GO:0045030	UTP-activated nucleotide receptor activity	0.000343725	10565962	P2ry2
GO:0045030	UTP-activated nucleotide receptor activity	0.000343725	10605938	P2ry4
GO:0004115	3',5'-cyclic-AMP phosphodiesterase activity	0.000935861	10484283	Pde1a
GO:0004115	3',5'-cyclic-AMP phosphodiesterase activity	0.000935861	10554521	Pde8a
GO:0004115	3',5'-cyclic-AMP phosphodiesterase activity	0.000935861	10542575	Pde3a
GO:0071553	pyrimidinergic nucleotide receptor activity, G-protein coupled	0.0010185	10565962	P2ry2
GO:0071553	pyrimidinergic nucleotide receptor activity, G-protein coupled	0.0010185	10605938	P2ry4
GO:0046872	metal ion binding	0.00124052	10381619	Adam11
GO:0046872	metal ion binding	0.00124052	10432190	Adcy6
GO:0046872	metal ion binding	0.00124052	10386070	Atox1
GO:0046872	metal ion binding	0.00124052	10489985	Atp9a
GO:0046872	metal ion binding	0.00124052	10575052	Cdh1
GO:0046872	metal ion binding	0.00124052	10599736	Fhl1
GO:0046872	metal ion binding	0.00124052	10364984	Zbtb7a
GO:0046872	metal ion binding	0.00124052	10526972	Nudt1
GO:0046872	metal ion binding	0.00124052	10484283	Pde1a
GO:0046872	metal ion binding	0.00124052	10554521	Pde8a
GO:0046872	metal ion binding	0.00124052	10533751	Pitpnm2
GO:0046872	metal ion binding	0.00124052	10521892	Slc34a2
GO:0046872	metal ion binding	0.00124052	10386058	Sparc
GO:0046872	metal ion binding	0.00124052	10388749	Traf4
GO:0046872	metal ion binding	0.00124052	10504234	Unc13b
GO:0046872	metal ion binding	0.00124052	10526319	Baz1b
GO:0046872	metal ion binding	0.00124052	10390458	Pcgf2
GO:0046872	metal ion binding	0.00124052	10386219	Zfp39
GO:0046872	metal ion binding	0.00124052	10594353	Map2k5
GO:0046872	metal ion binding	0.00124052	10602068	Mid2
GO:0046872	metal ion binding	0.00124052	10526038	Mmp17
GO:0046872	metal ion binding	0.00124052	10604974	Cetn2
GO:0046872	metal ion binding	0.00124052	10465485	Esrra
GO:0046872	metal ion binding	0.00124052	10425240	Micall1
GO:0046872	metal ion binding	0.00124052	10533569	Kdm2b
GO:0046872	metal ion binding	0.00124052	10581926	Adat1
GO:0046872	metal ion binding	0.00124052	10420532	Atp8a2
GO:0046872	metal ion binding	0.00124052	10428222	Ncald
GO:0046872	metal ion binding	0.00124052	10584634	Usp2
GO:0046872	metal ion binding	0.00124052	10449854	Akap8l
GO:0046872	metal ion binding	0.00124052	10461898	Rfk
GO:0046872	metal ion binding	0.00124052	10474958	Dll4
GO:0046872	metal ion binding	0.00124052	10542575	Pde3a
GO:0046872	metal ion binding	0.00124052	10449839	Akap8
GO:0046872	metal ion binding	0.00124052	10351563	B4galt3
GO:0046872	metal ion binding	0.00124052	10415784	Trim13
GO:0046872	metal ion binding	0.00124052	10566926	Rnf141
GO:0046872	metal ion binding	0.00124052	10449989	Zfp422
GO:0046872	metal ion binding	0.00124052	10467766	Loxl4
GO:0046872	metal ion binding	0.00124052	10493798	S100a16
GO:0046872	metal ion binding	0.00124052	10357249	Steap3
GO:0046872	metal ion binding	0.00124052	10404612	Rreb1
GO:0046872	metal ion binding	0.00124052	10383545	Foxk2
GO:0046872	metal ion binding	0.00124052	10363372	Pla2g12b
GO:0046872	metal ion binding	0.00124052	10370632	Rnf126
GO:0046872	metal ion binding	0.00124052	10428238	Ubr5
GO:0046872	metal ion binding	0.00124052	10454030	Cabyr
GO:0046872	metal ion binding	0.00124052	10373861	Rnf215
GO:0046872	metal ion binding	0.00124052	10345046	Efhc1
GO:0046872	metal ion binding	0.00124052	10406171	Tppp
GO:0046872	metal ion binding	0.00124052	10382271	Arsg
GO:0046872	metal ion binding	0.00124052	10507379	Zswim5
GO:0046872	metal ion binding	0.00124052	10407040	Esco1
GO:0046872	metal ion binding	0.00124052	10346747	Cyp20a1
GO:0046872	metal ion binding	0.00124052	10500378	Nudt17
GO:0046872	metal ion binding	0.00124052	10499045	Trim2
GO:0046872	metal ion binding	0.00124052	10463661	Trim8
GO:0046872	metal ion binding	0.00124052	10404774	Hivep1
GO:0046872	metal ion binding	0.00124052	10532216	Dgkq
GO:0046872	metal ion binding	0.00124052	10547540	Mical3
GO:0046872	metal ion binding	0.00124052	10547553	Mical3
GO:0046872	metal ion binding	0.00124052	10385486	Trim41
GO:0046872	metal ion binding	0.00124052	10530100	Arap2
GO:0046872	metal ion binding	0.00124052	10377537	Chd3
GO:0046872	metal ion binding	0.00124052	10387316	Chd3
GO:0046872	metal ion binding	0.00124052	10451495	Ubr2
GO:0046872	metal ion binding	0.00124052	10581800	Rfwd3
GO:0046872	metal ion binding	0.00124052	10605820	Zc4h2
GO:0046872	metal ion binding	0.00124052	10443421	Brpf3
GO:0046872	metal ion binding	0.00124052	10586368	Clpx
GO:0046872	metal ion binding	0.00124052	10424213	Zhx2
GO:0043167	ion binding	0.001842	10381619	Adam11
GO:0043167	ion binding	0.001842	10432190	Adcy6
GO:0043167	ion binding	0.001842	10386070	Atox1
GO:0043167	ion binding	0.001842	10489985	Atp9a
GO:0043167	ion binding	0.001842	10575052	Cdh1
GO:0043167	ion binding	0.001842	10599736	Fhl1
GO:0043167	ion binding	0.001842	10364984	Zbtb7a
GO:0043167	ion binding	0.001842	10526972	Nudt1
GO:0043167	ion binding	0.001842	10484283	Pde1a
GO:0043167	ion binding	0.001842	10554521	Pde8a
GO:0043167	ion binding	0.001842	10533751	Pitpnm2
GO:0043167	ion binding	0.001842	10521892	Slc34a2
GO:0043167	ion binding	0.001842	10386058	Sparc
GO:0043167	ion binding	0.001842	10388749	Traf4
GO:0043167	ion binding	0.001842	10504234	Unc13b
GO:0043167	ion binding	0.001842	10526319	Baz1b
GO:0043167	ion binding	0.001842	10390458	Pcgf2
GO:0043167	ion binding	0.001842	10386219	Zfp39
GO:0043167	ion binding	0.001842	10594353	Map2k5
GO:0043167	ion binding	0.001842	10602068	Mid2
GO:0043167	ion binding	0.001842	10526038	Mmp17
GO:0043167	ion binding	0.001842	10604974	Cetn2
GO:0043167	ion binding	0.001842	10465485	Esrra
GO:0043167	ion binding	0.001842	10425240	Micall1
GO:0043167	ion binding	0.001842	10533569	Kdm2b
GO:0043167	ion binding	0.001842	10581926	Adat1
GO:0043167	ion binding	0.001842	10420532	Atp8a2
GO:0043167	ion binding	0.001842	10428222	Ncald
GO:0043167	ion binding	0.001842	10584634	Usp2
GO:0043167	ion binding	0.001842	10449854	Akap8l
GO:0043167	ion binding	0.001842	10461898	Rfk
GO:0043167	ion binding	0.001842	10474958	Dll4
GO:0043167	ion binding	0.001842	10542575	Pde3a
GO:0043167	ion binding	0.001842	10449839	Akap8
GO:0043167	ion binding	0.001842	10351563	B4galt3
GO:0043167	ion binding	0.001842	10415784	Trim13
GO:0043167	ion binding	0.001842	10566926	Rnf141
GO:0043167	ion binding	0.001842	10449989	Zfp422
GO:0043167	ion binding	0.001842	10467766	Loxl4
GO:0043167	ion binding	0.001842	10493798	S100a16
GO:0043167	ion binding	0.001842	10357249	Steap3
GO:0043167	ion binding	0.001842	10404612	Rreb1
GO:0043167	ion binding	0.001842	10383545	Foxk2
GO:0043167	ion binding	0.001842	10363372	Pla2g12b
GO:0043167	ion binding	0.001842	10370632	Rnf126
GO:0043167	ion binding	0.001842	10428238	Ubr5
GO:0043167	ion binding	0.001842	10454030	Cabyr
GO:0043167	ion binding	0.001842	10373861	Rnf215
GO:0043167	ion binding	0.001842	10345046	Efhc1
GO:0043167	ion binding	0.001842	10406171	Tppp
GO:0043167	ion binding	0.001842	10382271	Arsg
GO:0043167	ion binding	0.001842	10507379	Zswim5
GO:0043167	ion binding	0.001842	10407040	Esco1
GO:0043167	ion binding	0.001842	10346747	Cyp20a1
GO:0043167	ion binding	0.001842	10500378	Nudt17
GO:0043167	ion binding	0.001842	10499045	Trim2
GO:0043167	ion binding	0.001842	10463661	Trim8
GO:0043167	ion binding	0.001842	10404774	Hivep1
GO:0043167	ion binding	0.001842	10532216	Dgkq
GO:0043167	ion binding	0.001842	10547540	Mical3
GO:0043167	ion binding	0.001842	10547553	Mical3
GO:0043167	ion binding	0.001842	10385486	Trim41
GO:0043167	ion binding	0.001842	10530100	Arap2
GO:0043167	ion binding	0.001842	10377537	Chd3
GO:0043167	ion binding	0.001842	10387316	Chd3
GO:0043167	ion binding	0.001842	10451495	Ubr2
GO:0043167	ion binding	0.001842	10581800	Rfwd3
GO:0043167	ion binding	0.001842	10605820	Zc4h2
GO:0043167	ion binding	0.001842	10443421	Brpf3
GO:0043167	ion binding	0.001842	10586368	Clpx
GO:0043167	ion binding	0.001842	10424213	Zhx2
GO:0030551	cyclic nucleotide binding	0.00571513	10345571	Cnga3
GO:0030551	cyclic nucleotide binding	0.00571513	10484283	Pde1a
GO:0030551	cyclic nucleotide binding	0.00571513	10542575	Pde3a
GO:0004112	cyclic-nucleotide phosphodiesterase activity	0.00657725	10484283	Pde1a
GO:0004112	cyclic-nucleotide phosphodiesterase activity	0.00657725	10554521	Pde8a
GO:0004112	cyclic-nucleotide phosphodiesterase activity	0.00657725	10542575	Pde3a
GO:0005929	cilium	0.00160941	10533504	Ift81
GO:0005929	cilium	0.00160941	10345571	Cnga3
GO:0005929	cilium	0.00160941	10604974	Cetn2
GO:0005929	cilium	0.00160941	10487453	Nphp1
GO:0005929	cilium	0.00160941	10454030	Cabyr
GO:0005929	cilium	0.00160941	10345046	Efhc1
GO:0005929	cilium	0.00160941	10511588	Tmem67
GO:0005929	cilium	0.00160941	10369176	D630037F22Rik
GO:0016604	nuclear body	0.0026967	10424400	Myc
GO:0016604	nuclear body	0.0026967	10390458	Pcgf2
GO:0016604	nuclear body	0.0026967	10381526	Ppih
GO:0016604	nuclear body	0.0026967	10532407	Ep400
GO:0016604	nuclear body	0.0026967	10463661	Trim8
GO:0016604	nuclear body	0.0026967	10532216	Dgkq
GO:0016604	nuclear body	0.0026967	10388517	Gemin4
GO:0016604	nuclear body	0.0026967	10372656	Cpsf6
GO:0015630	microtubule cytoskeleton	0.00463205	10533504	Ift81
GO:0015630	microtubule cytoskeleton	0.00463205	10511190	Dvl1
GO:0015630	microtubule cytoskeleton	0.00463205	10351140	Kifap3
GO:0015630	microtubule cytoskeleton	0.00463205	10424400	Myc
GO:0015630	microtubule cytoskeleton	0.00463205	10429140	Ndrg1
GO:0015630	microtubule cytoskeleton	0.00463205	10594353	Map2k5
GO:0015630	microtubule cytoskeleton	0.00463205	10602068	Mid2
GO:0015630	microtubule cytoskeleton	0.00463205	10604974	Cetn2
GO:0015630	microtubule cytoskeleton	0.00463205	10443391	Mapk14
GO:0015630	microtubule cytoskeleton	0.00463205	10584634	Usp2
GO:0015630	microtubule cytoskeleton	0.00463205	10361509	Syne1
GO:0015630	microtubule cytoskeleton	0.00463205	10406171	Tppp
GO:0015630	microtubule cytoskeleton	0.00463205	10429856	Spatc1
GO:0015630	microtubule cytoskeleton	0.00463205	10530130	Rell1
GO:0015630	microtubule cytoskeleton	0.00463205	10446235	Trip10
GO:0015630	microtubule cytoskeleton	0.00463205	10420320	Cenpj
GO:0015630	microtubule cytoskeleton	0.00463205	10431352	Tubgcp6
GO:0015630	microtubule cytoskeleton	0.00463205	10511588	Tmem67
GO:0000785	chromatin	0.00849354	10404578	Cdyl
GO:0000785	chromatin	0.00849354	10434252	Hira
GO:0000785	chromatin	0.00849354	10588154	Stag1
GO:0000785	chromatin	0.00849354	10526319	Baz1b
GO:0000785	chromatin	0.00849354	10390458	Pcgf2
GO:0000785	chromatin	0.00849354	10449839	Akap8
GO:0000785	chromatin	0.00849354	10407040	Esco1
GO:0000785	chromatin	0.00849354	10376455	Hist3h2a
GO:0000785	chromatin	0.00849354	10503161	Chd7

## Sheet: SPARC- vs SPARC+ 6 weeks TAA 
GOID	GOTerm	p-value	Probeset	GeneName
GO:0043632	modification-dependent macromolecule catabolic process	1.11928e-06	10581560	Psmd7
GO:0043632	modification-dependent macromolecule catabolic process	1.11928e-06	10571266	Ppp2cb
GO:0043632	modification-dependent macromolecule catabolic process	1.11928e-06	10403706	Psma2
GO:0043632	modification-dependent macromolecule catabolic process	1.11928e-06	10543783	Psma3
GO:0043632	modification-dependent macromolecule catabolic process	1.11928e-06	10397741	Psmc1
GO:0043632	modification-dependent macromolecule catabolic process	1.11928e-06	10439878	Psmc1
GO:0043632	modification-dependent macromolecule catabolic process	1.11928e-06	10382069	Psmc5
GO:0043632	modification-dependent macromolecule catabolic process	1.11928e-06	10606195	Rlim
GO:0043632	modification-dependent macromolecule catabolic process	1.11928e-06	10535739	Usp12
GO:0043632	modification-dependent macromolecule catabolic process	1.11928e-06	10585474	Psma4
GO:0043632	modification-dependent macromolecule catabolic process	1.11928e-06	10356001	Cul3
GO:0043632	modification-dependent macromolecule catabolic process	1.11928e-06	10537882	Cul1
GO:0043632	modification-dependent macromolecule catabolic process	1.11928e-06	10571849	Fbxo8
GO:0043632	modification-dependent macromolecule catabolic process	1.11928e-06	10492826	Fbxw7
GO:0043632	modification-dependent macromolecule catabolic process	1.11928e-06	10441718	Park2
GO:0043632	modification-dependent macromolecule catabolic process	1.11928e-06	10449051	Stub1
GO:0043632	modification-dependent macromolecule catabolic process	1.11928e-06	10546775	Crbn
GO:0043632	modification-dependent macromolecule catabolic process	1.11928e-06	10417689	Psmd6
GO:0043632	modification-dependent macromolecule catabolic process	1.11928e-06	10384940	Erlec1
GO:0043632	modification-dependent macromolecule catabolic process	1.11928e-06	10545910	Pcyox1
GO:0043632	modification-dependent macromolecule catabolic process	1.11928e-06	10382139	Psmd12
GO:0043632	modification-dependent macromolecule catabolic process	1.11928e-06	10414288	Psmc6
GO:0043632	modification-dependent macromolecule catabolic process	1.11928e-06	10531290	Rchy1
GO:0043632	modification-dependent macromolecule catabolic process	1.11928e-06	10472630	Ubr3
GO:0043632	modification-dependent macromolecule catabolic process	1.11928e-06	10348004	Psmd1
GO:0043632	modification-dependent macromolecule catabolic process	1.11928e-06	10510286	Mad2l2
GO:0043632	modification-dependent macromolecule catabolic process	1.11928e-06	10604199	Cul4b
GO:0043632	modification-dependent macromolecule catabolic process	1.11928e-06	10556350	Usp47
GO:0043632	modification-dependent macromolecule catabolic process	1.11928e-06	10593605	Cul5
GO:0043632	modification-dependent macromolecule catabolic process	1.11928e-06	10491056	Tbl1xr1
GO:0043632	modification-dependent macromolecule catabolic process	1.11928e-06	10501879	Usp53
GO:0043632	modification-dependent macromolecule catabolic process	1.11928e-06	10512088	Topors
GO:0043632	modification-dependent macromolecule catabolic process	1.11928e-06	10512061	Taf9
GO:0043632	modification-dependent macromolecule catabolic process	1.11928e-06	10461257	Ubxn1
GO:0043632	modification-dependent macromolecule catabolic process	1.11928e-06	10506118	Usp1
GO:0043632	modification-dependent macromolecule catabolic process	1.11928e-06	10437594	Usp7
GO:0006511	ubiquitin-dependent protein catabolic process	1.8613e-06	10581560	Psmd7
GO:0006511	ubiquitin-dependent protein catabolic process	1.8613e-06	10571266	Ppp2cb
GO:0006511	ubiquitin-dependent protein catabolic process	1.8613e-06	10403706	Psma2
GO:0006511	ubiquitin-dependent protein catabolic process	1.8613e-06	10543783	Psma3
GO:0006511	ubiquitin-dependent protein catabolic process	1.8613e-06	10397741	Psmc1
GO:0006511	ubiquitin-dependent protein catabolic process	1.8613e-06	10439878	Psmc1
GO:0006511	ubiquitin-dependent protein catabolic process	1.8613e-06	10382069	Psmc5
GO:0006511	ubiquitin-dependent protein catabolic process	1.8613e-06	10606195	Rlim
GO:0006511	ubiquitin-dependent protein catabolic process	1.8613e-06	10535739	Usp12
GO:0006511	ubiquitin-dependent protein catabolic process	1.8613e-06	10585474	Psma4
GO:0006511	ubiquitin-dependent protein catabolic process	1.8613e-06	10356001	Cul3
GO:0006511	ubiquitin-dependent protein catabolic process	1.8613e-06	10537882	Cul1
GO:0006511	ubiquitin-dependent protein catabolic process	1.8613e-06	10571849	Fbxo8
GO:0006511	ubiquitin-dependent protein catabolic process	1.8613e-06	10492826	Fbxw7
GO:0006511	ubiquitin-dependent protein catabolic process	1.8613e-06	10441718	Park2
GO:0006511	ubiquitin-dependent protein catabolic process	1.8613e-06	10449051	Stub1
GO:0006511	ubiquitin-dependent protein catabolic process	1.8613e-06	10546775	Crbn
GO:0006511	ubiquitin-dependent protein catabolic process	1.8613e-06	10417689	Psmd6
GO:0006511	ubiquitin-dependent protein catabolic process	1.8613e-06	10384940	Erlec1
GO:0006511	ubiquitin-dependent protein catabolic process	1.8613e-06	10382139	Psmd12
GO:0006511	ubiquitin-dependent protein catabolic process	1.8613e-06	10414288	Psmc6
GO:0006511	ubiquitin-dependent protein catabolic process	1.8613e-06	10531290	Rchy1
GO:0006511	ubiquitin-dependent protein catabolic process	1.8613e-06	10472630	Ubr3
GO:0006511	ubiquitin-dependent protein catabolic process	1.8613e-06	10348004	Psmd1
GO:0006511	ubiquitin-dependent protein catabolic process	1.8613e-06	10510286	Mad2l2
GO:0006511	ubiquitin-dependent protein catabolic process	1.8613e-06	10604199	Cul4b
GO:0006511	ubiquitin-dependent protein catabolic process	1.8613e-06	10556350	Usp47
GO:0006511	ubiquitin-dependent protein catabolic process	1.8613e-06	10593605	Cul5
GO:0006511	ubiquitin-dependent protein catabolic process	1.8613e-06	10491056	Tbl1xr1
GO:0006511	ubiquitin-dependent protein catabolic process	1.8613e-06	10501879	Usp53
GO:0006511	ubiquitin-dependent protein catabolic process	1.8613e-06	10512088	Topors
GO:0006511	ubiquitin-dependent protein catabolic process	1.8613e-06	10512061	Taf9
GO:0006511	ubiquitin-dependent protein catabolic process	1.8613e-06	10461257	Ubxn1
GO:0006511	ubiquitin-dependent protein catabolic process	1.8613e-06	10506118	Usp1
GO:0006511	ubiquitin-dependent protein catabolic process	1.8613e-06	10437594	Usp7
GO:0030163	protein catabolic process	7.22666e-06	10410656	Cast
GO:0030163	protein catabolic process	7.22666e-06	10581560	Psmd7
GO:0030163	protein catabolic process	7.22666e-06	10525419	P2rx7
GO:0030163	protein catabolic process	7.22666e-06	10571266	Ppp2cb
GO:0030163	protein catabolic process	7.22666e-06	10403706	Psma2
GO:0030163	protein catabolic process	7.22666e-06	10543783	Psma3
GO:0030163	protein catabolic process	7.22666e-06	10397741	Psmc1
GO:0030163	protein catabolic process	7.22666e-06	10439878	Psmc1
GO:0030163	protein catabolic process	7.22666e-06	10382069	Psmc5
GO:0030163	protein catabolic process	7.22666e-06	10606195	Rlim
GO:0030163	protein catabolic process	7.22666e-06	10535739	Usp12
GO:0030163	protein catabolic process	7.22666e-06	10585474	Psma4
GO:0030163	protein catabolic process	7.22666e-06	10356001	Cul3
GO:0030163	protein catabolic process	7.22666e-06	10537882	Cul1
GO:0030163	protein catabolic process	7.22666e-06	10571849	Fbxo8
GO:0030163	protein catabolic process	7.22666e-06	10492826	Fbxw7
GO:0030163	protein catabolic process	7.22666e-06	10441718	Park2
GO:0030163	protein catabolic process	7.22666e-06	10449051	Stub1
GO:0030163	protein catabolic process	7.22666e-06	10546775	Crbn
GO:0030163	protein catabolic process	7.22666e-06	10417689	Psmd6
GO:0030163	protein catabolic process	7.22666e-06	10384940	Erlec1
GO:0030163	protein catabolic process	7.22666e-06	10545910	Pcyox1
GO:0030163	protein catabolic process	7.22666e-06	10382139	Psmd12
GO:0030163	protein catabolic process	7.22666e-06	10414288	Psmc6
GO:0030163	protein catabolic process	7.22666e-06	10531290	Rchy1
GO:0030163	protein catabolic process	7.22666e-06	10472630	Ubr3
GO:0030163	protein catabolic process	7.22666e-06	10348004	Psmd1
GO:0030163	protein catabolic process	7.22666e-06	10510286	Mad2l2
GO:0030163	protein catabolic process	7.22666e-06	10604199	Cul4b
GO:0030163	protein catabolic process	7.22666e-06	10556350	Usp47
GO:0030163	protein catabolic process	7.22666e-06	10593605	Cul5
GO:0030163	protein catabolic process	7.22666e-06	10491056	Tbl1xr1
GO:0030163	protein catabolic process	7.22666e-06	10501879	Usp53
GO:0030163	protein catabolic process	7.22666e-06	10512088	Topors
GO:0030163	protein catabolic process	7.22666e-06	10512061	Taf9
GO:0030163	protein catabolic process	7.22666e-06	10461257	Ubxn1
GO:0030163	protein catabolic process	7.22666e-06	10506118	Usp1
GO:0030163	protein catabolic process	7.22666e-06	10506893	Nrd1
GO:0030163	protein catabolic process	7.22666e-06	10518484	Fbxo44
GO:0030163	protein catabolic process	7.22666e-06	10437594	Usp7
GO:0006397	mRNA processing	1.80223e-05	10385484	Ddx5
GO:0006397	mRNA processing	1.80223e-05	10578377	Frg1
GO:0006397	mRNA processing	1.80223e-05	10551600	Hnrnpl
GO:0006397	mRNA processing	1.80223e-05	10362593	Npm1
GO:0006397	mRNA processing	1.80223e-05	10363178	Npm1
GO:0006397	mRNA processing	1.80223e-05	10583340	Npm1
GO:0006397	mRNA processing	1.80223e-05	10508490	Srsf5
GO:0006397	mRNA processing	1.80223e-05	10476620	Snrpb2
GO:0006397	mRNA processing	1.80223e-05	10607724	Zrsr2
GO:0006397	mRNA processing	1.80223e-05	10476834	Xrn2
GO:0006397	mRNA processing	1.80223e-05	10438245	Dgcr14
GO:0006397	mRNA processing	1.80223e-05	10360544	Hnrnpu
GO:0006397	mRNA processing	1.80223e-05	10492757	Plrg1
GO:0006397	mRNA processing	1.80223e-05	10415119	Pabpn1
GO:0006397	mRNA processing	1.80223e-05	10595604	Syncrip
GO:0006397	mRNA processing	1.80223e-05	10447897	Wtap
GO:0006397	mRNA processing	1.80223e-05	10488303	Crnkl1
GO:0006397	mRNA processing	1.80223e-05	10483667	Cir1
GO:0006397	mRNA processing	1.80223e-05	10479794	Prpf18
GO:0006397	mRNA processing	1.80223e-05	10494910	Bcas2
GO:0006397	mRNA processing	1.80223e-05	10543551	Rbm28
GO:0006397	mRNA processing	1.80223e-05	10509023	Syf2
GO:0006397	mRNA processing	1.80223e-05	10511139	Ssu72
GO:0006397	mRNA processing	1.80223e-05	10500091	Scnm1
GO:0006397	mRNA processing	1.80223e-05	10431856	Scaf11
GO:0006397	mRNA processing	1.80223e-05	10409322	Thoc3
GO:0006397	mRNA processing	1.80223e-05	10536595	Naa38
GO:0006397	mRNA processing	1.80223e-05	10450006	Hnrnpm
GO:0006397	mRNA processing	1.80223e-05	10480057	Rbm17
GO:0006397	mRNA processing	1.80223e-05	10399430	Ddx1
GO:0006397	mRNA processing	1.80223e-05	10375290	Slu7
GO:0006397	mRNA processing	1.80223e-05	10405511	Ddx46
GO:0006397	mRNA processing	1.80223e-05	10515012	Prpf38a
GO:0006397	mRNA processing	1.80223e-05	10540911	Tsen2
GO:0008380	RNA splicing	2.33962e-05	10531633	Hnrnpd
GO:0008380	RNA splicing	2.33962e-05	10385484	Ddx5
GO:0008380	RNA splicing	2.33962e-05	10578377	Frg1
GO:0008380	RNA splicing	2.33962e-05	10551600	Hnrnpl
GO:0008380	RNA splicing	2.33962e-05	10362593	Npm1
GO:0008380	RNA splicing	2.33962e-05	10363178	Npm1
GO:0008380	RNA splicing	2.33962e-05	10583340	Npm1
GO:0008380	RNA splicing	2.33962e-05	10508490	Srsf5
GO:0008380	RNA splicing	2.33962e-05	10476620	Snrpb2
GO:0008380	RNA splicing	2.33962e-05	10607724	Zrsr2
GO:0008380	RNA splicing	2.33962e-05	10438245	Dgcr14
GO:0008380	RNA splicing	2.33962e-05	10360544	Hnrnpu
GO:0008380	RNA splicing	2.33962e-05	10492757	Plrg1
GO:0008380	RNA splicing	2.33962e-05	10415119	Pabpn1
GO:0008380	RNA splicing	2.33962e-05	10595604	Syncrip
GO:0008380	RNA splicing	2.33962e-05	10447897	Wtap
GO:0008380	RNA splicing	2.33962e-05	10488303	Crnkl1
GO:0008380	RNA splicing	2.33962e-05	10483667	Cir1
GO:0008380	RNA splicing	2.33962e-05	10479794	Prpf18
GO:0008380	RNA splicing	2.33962e-05	10494910	Bcas2
GO:0008380	RNA splicing	2.33962e-05	10543551	Rbm28
GO:0008380	RNA splicing	2.33962e-05	10509023	Syf2
GO:0008380	RNA splicing	2.33962e-05	10500091	Scnm1
GO:0008380	RNA splicing	2.33962e-05	10431856	Scaf11
GO:0008380	RNA splicing	2.33962e-05	10409322	Thoc3
GO:0008380	RNA splicing	2.33962e-05	10536595	Naa38
GO:0008380	RNA splicing	2.33962e-05	10450006	Hnrnpm
GO:0008380	RNA splicing	2.33962e-05	10480057	Rbm17
GO:0008380	RNA splicing	2.33962e-05	10375290	Slu7
GO:0008380	RNA splicing	2.33962e-05	10405511	Ddx46
GO:0008380	RNA splicing	2.33962e-05	10515012	Prpf38a
GO:0008380	RNA splicing	2.33962e-05	10557843	Fus
GO:0008380	RNA splicing	2.33962e-05	10540911	Tsen2
GO:0010498	proteasomal protein catabolic process	6.96032e-05	10581560	Psmd7
GO:0010498	proteasomal protein catabolic process	6.96032e-05	10571266	Ppp2cb
GO:0010498	proteasomal protein catabolic process	6.96032e-05	10403706	Psma2
GO:0010498	proteasomal protein catabolic process	6.96032e-05	10543783	Psma3
GO:0010498	proteasomal protein catabolic process	6.96032e-05	10397741	Psmc1
GO:0010498	proteasomal protein catabolic process	6.96032e-05	10439878	Psmc1
GO:0010498	proteasomal protein catabolic process	6.96032e-05	10382069	Psmc5
GO:0010498	proteasomal protein catabolic process	6.96032e-05	10585474	Psma4
GO:0010498	proteasomal protein catabolic process	6.96032e-05	10356001	Cul3
GO:0010498	proteasomal protein catabolic process	6.96032e-05	10537882	Cul1
GO:0010498	proteasomal protein catabolic process	6.96032e-05	10492826	Fbxw7
GO:0010498	proteasomal protein catabolic process	6.96032e-05	10449051	Stub1
GO:0010498	proteasomal protein catabolic process	6.96032e-05	10546775	Crbn
GO:0010498	proteasomal protein catabolic process	6.96032e-05	10417689	Psmd6
GO:0010498	proteasomal protein catabolic process	6.96032e-05	10384940	Erlec1
GO:0010498	proteasomal protein catabolic process	6.96032e-05	10382139	Psmd12
GO:0010498	proteasomal protein catabolic process	6.96032e-05	10414288	Psmc6
GO:0010498	proteasomal protein catabolic process	6.96032e-05	10531290	Rchy1
GO:0010498	proteasomal protein catabolic process	6.96032e-05	10348004	Psmd1
GO:0010498	proteasomal protein catabolic process	6.96032e-05	10510286	Mad2l2
GO:0010498	proteasomal protein catabolic process	6.96032e-05	10491056	Tbl1xr1
GO:0010498	proteasomal protein catabolic process	6.96032e-05	10512088	Topors
GO:0010498	proteasomal protein catabolic process	6.96032e-05	10512061	Taf9
GO:0010498	proteasomal protein catabolic process	6.96032e-05	10461257	Ubxn1
GO:0032446	protein modification by small protein conjugation	0.000234985	10355327	Bard1
GO:0032446	protein modification by small protein conjugation	0.000234985	10374727	Bcl11a
GO:0032446	protein modification by small protein conjugation	0.000234985	10581560	Psmd7
GO:0032446	protein modification by small protein conjugation	0.000234985	10403706	Psma2
GO:0032446	protein modification by small protein conjugation	0.000234985	10543783	Psma3
GO:0032446	protein modification by small protein conjugation	0.000234985	10397741	Psmc1
GO:0032446	protein modification by small protein conjugation	0.000234985	10439878	Psmc1
GO:0032446	protein modification by small protein conjugation	0.000234985	10382069	Psmc5
GO:0032446	protein modification by small protein conjugation	0.000234985	10606195	Rlim
GO:0032446	protein modification by small protein conjugation	0.000234985	10398618	Traf3
GO:0032446	protein modification by small protein conjugation	0.000234985	10546606	Uba3
GO:0032446	protein modification by small protein conjugation	0.000234985	10585474	Psma4
GO:0032446	protein modification by small protein conjugation	0.000234985	10356001	Cul3
GO:0032446	protein modification by small protein conjugation	0.000234985	10537882	Cul1
GO:0032446	protein modification by small protein conjugation	0.000234985	10492826	Fbxw7
GO:0032446	protein modification by small protein conjugation	0.000234985	10441718	Park2
GO:0032446	protein modification by small protein conjugation	0.000234985	10522149	Ube2k
GO:0032446	protein modification by small protein conjugation	0.000234985	10551496	Paf1
GO:0032446	protein modification by small protein conjugation	0.000234985	10449051	Stub1
GO:0032446	protein modification by small protein conjugation	0.000234985	10355628	Rnf25
GO:0032446	protein modification by small protein conjugation	0.000234985	10546775	Crbn
GO:0032446	protein modification by small protein conjugation	0.000234985	10417689	Psmd6
GO:0032446	protein modification by small protein conjugation	0.000234985	10382139	Psmd12
GO:0032446	protein modification by small protein conjugation	0.000234985	10414288	Psmc6
GO:0032446	protein modification by small protein conjugation	0.000234985	10531290	Rchy1
GO:0032446	protein modification by small protein conjugation	0.000234985	10472630	Ubr3
GO:0032446	protein modification by small protein conjugation	0.000234985	10348004	Psmd1
GO:0032446	protein modification by small protein conjugation	0.000234985	10541049	March8
GO:0032446	protein modification by small protein conjugation	0.000234985	10510286	Mad2l2
GO:0032446	protein modification by small protein conjugation	0.000234985	10440543	Ltn1
GO:0032446	protein modification by small protein conjugation	0.000234985	10440550	Ltn1
GO:0032446	protein modification by small protein conjugation	0.000234985	10440552	Ltn1
GO:0032446	protein modification by small protein conjugation	0.000234985	10440566	Ltn1
GO:0032446	protein modification by small protein conjugation	0.000234985	10440576	Ltn1
GO:0032446	protein modification by small protein conjugation	0.000234985	10512088	Topors
GO:0032446	protein modification by small protein conjugation	0.000234985	10400210	Hectd1
GO:0032446	protein modification by small protein conjugation	0.000234985	10501489	Hectd1
GO:0032446	protein modification by small protein conjugation	0.000234985	10461257	Ubxn1
GO:0032446	protein modification by small protein conjugation	0.000234985	10581111	Nae1
GO:0032446	protein modification by small protein conjugation	0.000234985	10534679	Trim56
GO:0051436	negative regulation of ubiquitin-protein ligase activity involved in mitotic cell cycle	0.000621707	10581560	Psmd7
GO:0051436	negative regulation of ubiquitin-protein ligase activity involved in mitotic cell cycle	0.000621707	10403706	Psma2
GO:0051436	negative regulation of ubiquitin-protein ligase activity involved in mitotic cell cycle	0.000621707	10543783	Psma3
GO:0051436	negative regulation of ubiquitin-protein ligase activity involved in mitotic cell cycle	0.000621707	10397741	Psmc1
GO:0051436	negative regulation of ubiquitin-protein ligase activity involved in mitotic cell cycle	0.000621707	10439878	Psmc1
GO:0051436	negative regulation of ubiquitin-protein ligase activity involved in mitotic cell cycle	0.000621707	10382069	Psmc5
GO:0051436	negative regulation of ubiquitin-protein ligase activity involved in mitotic cell cycle	0.000621707	10585474	Psma4
GO:0051436	negative regulation of ubiquitin-protein ligase activity involved in mitotic cell cycle	0.000621707	10417689	Psmd6
GO:0051436	negative regulation of ubiquitin-protein ligase activity involved in mitotic cell cycle	0.000621707	10382139	Psmd12
GO:0051436	negative regulation of ubiquitin-protein ligase activity involved in mitotic cell cycle	0.000621707	10414288	Psmc6
GO:0051436	negative regulation of ubiquitin-protein ligase activity involved in mitotic cell cycle	0.000621707	10348004	Psmd1
GO:0051436	negative regulation of ubiquitin-protein ligase activity involved in mitotic cell cycle	0.000621707	10510286	Mad2l2
GO:0031145	anaphase-promoting complex-dependent proteasomal ubiquitin-dependent protein catabolic process	0.00103419	10581560	Psmd7
GO:0031145	anaphase-promoting complex-dependent proteasomal ubiquitin-dependent protein catabolic process	0.00103419	10403706	Psma2
GO:0031145	anaphase-promoting complex-dependent proteasomal ubiquitin-dependent protein catabolic process	0.00103419	10543783	Psma3
GO:0031145	anaphase-promoting complex-dependent proteasomal ubiquitin-dependent protein catabolic process	0.00103419	10397741	Psmc1
GO:0031145	anaphase-promoting complex-dependent proteasomal ubiquitin-dependent protein catabolic process	0.00103419	10439878	Psmc1
GO:0031145	anaphase-promoting complex-dependent proteasomal ubiquitin-dependent protein catabolic process	0.00103419	10382069	Psmc5
GO:0031145	anaphase-promoting complex-dependent proteasomal ubiquitin-dependent protein catabolic process	0.00103419	10585474	Psma4
GO:0031145	anaphase-promoting complex-dependent proteasomal ubiquitin-dependent protein catabolic process	0.00103419	10417689	Psmd6
GO:0031145	anaphase-promoting complex-dependent proteasomal ubiquitin-dependent protein catabolic process	0.00103419	10382139	Psmd12
GO:0031145	anaphase-promoting complex-dependent proteasomal ubiquitin-dependent protein catabolic process	0.00103419	10414288	Psmc6
GO:0031145	anaphase-promoting complex-dependent proteasomal ubiquitin-dependent protein catabolic process	0.00103419	10348004	Psmd1
GO:0031145	anaphase-promoting complex-dependent proteasomal ubiquitin-dependent protein catabolic process	0.00103419	10510286	Mad2l2
GO:0051352	negative regulation of ligase activity	0.00103419	10581560	Psmd7
GO:0051352	negative regulation of ligase activity	0.00103419	10403706	Psma2
GO:0051352	negative regulation of ligase activity	0.00103419	10543783	Psma3
GO:0051352	negative regulation of ligase activity	0.00103419	10397741	Psmc1
GO:0051352	negative regulation of ligase activity	0.00103419	10439878	Psmc1
GO:0051352	negative regulation of ligase activity	0.00103419	10382069	Psmc5
GO:0051352	negative regulation of ligase activity	0.00103419	10585474	Psma4
GO:0051352	negative regulation of ligase activity	0.00103419	10417689	Psmd6
GO:0051352	negative regulation of ligase activity	0.00103419	10382139	Psmd12
GO:0051352	negative regulation of ligase activity	0.00103419	10414288	Psmc6
GO:0051352	negative regulation of ligase activity	0.00103419	10348004	Psmd1
GO:0051352	negative regulation of ligase activity	0.00103419	10510286	Mad2l2
GO:0051437	positive regulation of ubiquitin-protein ligase activity involved in mitotic cell cycle	0.00103419	10581560	Psmd7
GO:0051437	positive regulation of ubiquitin-protein ligase activity involved in mitotic cell cycle	0.00103419	10403706	Psma2
GO:0051437	positive regulation of ubiquitin-protein ligase activity involved in mitotic cell cycle	0.00103419	10543783	Psma3
GO:0051437	positive regulation of ubiquitin-protein ligase activity involved in mitotic cell cycle	0.00103419	10397741	Psmc1
GO:0051437	positive regulation of ubiquitin-protein ligase activity involved in mitotic cell cycle	0.00103419	10439878	Psmc1
GO:0051437	positive regulation of ubiquitin-protein ligase activity involved in mitotic cell cycle	0.00103419	10382069	Psmc5
GO:0051437	positive regulation of ubiquitin-protein ligase activity involved in mitotic cell cycle	0.00103419	10585474	Psma4
GO:0051437	positive regulation of ubiquitin-protein ligase activity involved in mitotic cell cycle	0.00103419	10537882	Cul1
GO:0051437	positive regulation of ubiquitin-protein ligase activity involved in mitotic cell cycle	0.00103419	10417689	Psmd6
GO:0051437	positive regulation of ubiquitin-protein ligase activity involved in mitotic cell cycle	0.00103419	10382139	Psmd12
GO:0051437	positive regulation of ubiquitin-protein ligase activity involved in mitotic cell cycle	0.00103419	10414288	Psmc6
GO:0051437	positive regulation of ubiquitin-protein ligase activity involved in mitotic cell cycle	0.00103419	10348004	Psmd1
GO:0006334	nucleosome assembly	0.0011801	10362593	Npm1
GO:0006334	nucleosome assembly	0.0011801	10363178	Npm1
GO:0006334	nucleosome assembly	0.0011801	10583340	Npm1
GO:0006334	nucleosome assembly	0.0011801	10573261	Asf1b
GO:0006334	nucleosome assembly	0.0011801	10404069	Hist1h1a
GO:0006334	nucleosome assembly	0.0011801	10404026	Hist1h2af
GO:0006334	nucleosome assembly	0.0011801	10408266	Hist1h2ba
GO:0006334	nucleosome assembly	0.0011801	10404061	Hist1h2bb
GO:0006334	nucleosome assembly	0.0011801	10408197	Hist1h2bh
GO:0006334	nucleosome assembly	0.0011801	10403943	Hist1h2bm
GO:0031397	negative regulation of protein ubiquitination	0.00132257	10581560	Psmd7
GO:0031397	negative regulation of protein ubiquitination	0.00132257	10403706	Psma2
GO:0031397	negative regulation of protein ubiquitination	0.00132257	10543783	Psma3
GO:0031397	negative regulation of protein ubiquitination	0.00132257	10397741	Psmc1
GO:0031397	negative regulation of protein ubiquitination	0.00132257	10439878	Psmc1
GO:0031397	negative regulation of protein ubiquitination	0.00132257	10382069	Psmc5
GO:0031397	negative regulation of protein ubiquitination	0.00132257	10585474	Psma4
GO:0031397	negative regulation of protein ubiquitination	0.00132257	10417689	Psmd6
GO:0031397	negative regulation of protein ubiquitination	0.00132257	10382139	Psmd12
GO:0031397	negative regulation of protein ubiquitination	0.00132257	10414288	Psmc6
GO:0031397	negative regulation of protein ubiquitination	0.00132257	10348004	Psmd1
GO:0031397	negative regulation of protein ubiquitination	0.00132257	10510286	Mad2l2
GO:0031397	negative regulation of protein ubiquitination	0.00132257	10461257	Ubxn1
GO:0051438	regulation of ubiquitin-protein ligase activity	0.00243036	10581560	Psmd7
GO:0051438	regulation of ubiquitin-protein ligase activity	0.00243036	10403706	Psma2
GO:0051438	regulation of ubiquitin-protein ligase activity	0.00243036	10543783	Psma3
GO:0051438	regulation of ubiquitin-protein ligase activity	0.00243036	10397741	Psmc1
GO:0051438	regulation of ubiquitin-protein ligase activity	0.00243036	10439878	Psmc1
GO:0051438	regulation of ubiquitin-protein ligase activity	0.00243036	10382069	Psmc5
GO:0051438	regulation of ubiquitin-protein ligase activity	0.00243036	10585474	Psma4
GO:0051438	regulation of ubiquitin-protein ligase activity	0.00243036	10537882	Cul1
GO:0051438	regulation of ubiquitin-protein ligase activity	0.00243036	10417689	Psmd6
GO:0051438	regulation of ubiquitin-protein ligase activity	0.00243036	10382139	Psmd12
GO:0051438	regulation of ubiquitin-protein ligase activity	0.00243036	10414288	Psmc6
GO:0051438	regulation of ubiquitin-protein ligase activity	0.00243036	10348004	Psmd1
GO:0051438	regulation of ubiquitin-protein ligase activity	0.00243036	10510286	Mad2l2
GO:0071843	cellular component biogenesis at cellular level	0.00254834	10405935	Rplp0
GO:0071843	cellular component biogenesis at cellular level	0.00254834	10436694	Rplp0
GO:0071843	cellular component biogenesis at cellular level	0.00254834	10364712	Cirbp
GO:0071843	cellular component biogenesis at cellular level	0.00254834	10578377	Frg1
GO:0071843	cellular component biogenesis at cellular level	0.00254834	10370483	Rrp1
GO:0071843	cellular component biogenesis at cellular level	0.00254834	10362593	Npm1
GO:0071843	cellular component biogenesis at cellular level	0.00254834	10363178	Npm1
GO:0071843	cellular component biogenesis at cellular level	0.00254834	10583340	Npm1
GO:0071843	cellular component biogenesis at cellular level	0.00254834	10607724	Zrsr2
GO:0071843	cellular component biogenesis at cellular level	0.00254834	10416510	Nufip1
GO:0071843	cellular component biogenesis at cellular level	0.00254834	10491551	Exosc9
GO:0071843	cellular component biogenesis at cellular level	0.00254834	10392098	Ftsj3
GO:0071843	cellular component biogenesis at cellular level	0.00254834	10488303	Crnkl1
GO:0071843	cellular component biogenesis at cellular level	0.00254834	10427718	Brix1
GO:0071843	cellular component biogenesis at cellular level	0.00254834	10498168	Exosc8
GO:0071843	cellular component biogenesis at cellular level	0.00254834	10431856	Scaf11
GO:0071843	cellular component biogenesis at cellular level	0.00254834	10599498	Utp14a
GO:0071843	cellular component biogenesis at cellular level	0.00254834	10421981	Dis3
GO:0071843	cellular component biogenesis at cellular level	0.00254834	10375290	Slu7
GO:0071843	cellular component biogenesis at cellular level	0.00254834	10423842	Dcaf13
GO:0071843	cellular component biogenesis at cellular level	0.00254834	10496715	Znhit6
GO:0071843	cellular component biogenesis at cellular level	0.00254834	10508019	Gnl2
GO:0071843	cellular component biogenesis at cellular level	0.00254834	10572077	Naf1
GO:0030328	prenylcysteine catabolic process	0.00278733	10545910	Pcyox1
GO:0030328	prenylcysteine catabolic process	0.00278733	10459229	Pcyox1l
GO:0071824	protein-DNA complex subunit organization	0.00356846	10362593	Npm1
GO:0071824	protein-DNA complex subunit organization	0.00356846	10363178	Npm1
GO:0071824	protein-DNA complex subunit organization	0.00356846	10583340	Npm1
GO:0071824	protein-DNA complex subunit organization	0.00356846	10573261	Asf1b
GO:0071824	protein-DNA complex subunit organization	0.00356846	10404069	Hist1h1a
GO:0071824	protein-DNA complex subunit organization	0.00356846	10586773	Gtf2a2
GO:0071824	protein-DNA complex subunit organization	0.00356846	10404026	Hist1h2af
GO:0071824	protein-DNA complex subunit organization	0.00356846	10408266	Hist1h2ba
GO:0071824	protein-DNA complex subunit organization	0.00356846	10404061	Hist1h2bb
GO:0071824	protein-DNA complex subunit organization	0.00356846	10408197	Hist1h2bh
GO:0071824	protein-DNA complex subunit organization	0.00356846	10403943	Hist1h2bm
GO:0048015	phosphatidylinositol-mediated signaling	0.00376478	10542477	Pik3c2g
GO:0048015	phosphatidylinositol-mediated signaling	0.00376478	10508734	Ptafr
GO:0048015	phosphatidylinositol-mediated signaling	0.00376478	10399924	Pik3cg
GO:0048015	phosphatidylinositol-mediated signaling	0.00376478	10454414	Pik3c3
GO:0051351	positive regulation of ligase activity	0.00377611	10581560	Psmd7
GO:0051351	positive regulation of ligase activity	0.00377611	10403706	Psma2
GO:0051351	positive regulation of ligase activity	0.00377611	10543783	Psma3
GO:0051351	positive regulation of ligase activity	0.00377611	10397741	Psmc1
GO:0051351	positive regulation of ligase activity	0.00377611	10439878	Psmc1
GO:0051351	positive regulation of ligase activity	0.00377611	10382069	Psmc5
GO:0051351	positive regulation of ligase activity	0.00377611	10585474	Psma4
GO:0051351	positive regulation of ligase activity	0.00377611	10537882	Cul1
GO:0051351	positive regulation of ligase activity	0.00377611	10417689	Psmd6
GO:0051351	positive regulation of ligase activity	0.00377611	10382139	Psmd12
GO:0051351	positive regulation of ligase activity	0.00377611	10414288	Psmc6
GO:0051351	positive regulation of ligase activity	0.00377611	10348004	Psmd1
GO:0050690	regulation of defense response to virus by virus	0.0043785	10434384	Ap2m1
GO:0050690	regulation of defense response to virus by virus	0.0043785	10538979	Cd8b1
GO:0050690	regulation of defense response to virus by virus	0.0043785	10344637	Atp6v1h
GO:0031398	positive regulation of protein ubiquitination	0.00485644	10581560	Psmd7
GO:0031398	positive regulation of protein ubiquitination	0.00485644	10403706	Psma2
GO:0031398	positive regulation of protein ubiquitination	0.00485644	10543783	Psma3
GO:0031398	positive regulation of protein ubiquitination	0.00485644	10397741	Psmc1
GO:0031398	positive regulation of protein ubiquitination	0.00485644	10439878	Psmc1
GO:0031398	positive regulation of protein ubiquitination	0.00485644	10382069	Psmc5
GO:0031398	positive regulation of protein ubiquitination	0.00485644	10585474	Psma4
GO:0031398	positive regulation of protein ubiquitination	0.00485644	10537882	Cul1
GO:0031398	positive regulation of protein ubiquitination	0.00485644	10449051	Stub1
GO:0031398	positive regulation of protein ubiquitination	0.00485644	10417689	Psmd6
GO:0031398	positive regulation of protein ubiquitination	0.00485644	10382139	Psmd12
GO:0031398	positive regulation of protein ubiquitination	0.00485644	10414288	Psmc6
GO:0031398	positive regulation of protein ubiquitination	0.00485644	10531290	Rchy1
GO:0031398	positive regulation of protein ubiquitination	0.00485644	10348004	Psmd1
GO:0032608	interferon-beta production	0.00504112	10398618	Traf3
GO:0032608	interferon-beta production	0.00504112	10476691	Polr3f
GO:0032608	interferon-beta production	0.00504112	10500388	Polr3c
GO:0032608	interferon-beta production	0.00504112	10476276	Mavs
GO:0032608	interferon-beta production	0.00504112	10534679	Trim56
GO:0042254	ribosome biogenesis	0.00539758	10405935	Rplp0
GO:0042254	ribosome biogenesis	0.00539758	10436694	Rplp0
GO:0042254	ribosome biogenesis	0.00539758	10578377	Frg1
GO:0042254	ribosome biogenesis	0.00539758	10370483	Rrp1
GO:0042254	ribosome biogenesis	0.00539758	10362593	Npm1
GO:0042254	ribosome biogenesis	0.00539758	10363178	Npm1
GO:0042254	ribosome biogenesis	0.00539758	10583340	Npm1
GO:0042254	ribosome biogenesis	0.00539758	10491551	Exosc9
GO:0042254	ribosome biogenesis	0.00539758	10392098	Ftsj3
GO:0042254	ribosome biogenesis	0.00539758	10427718	Brix1
GO:0042254	ribosome biogenesis	0.00539758	10498168	Exosc8
GO:0042254	ribosome biogenesis	0.00539758	10599498	Utp14a
GO:0042254	ribosome biogenesis	0.00539758	10421981	Dis3
GO:0042254	ribosome biogenesis	0.00539758	10423842	Dcaf13
GO:0042254	ribosome biogenesis	0.00539758	10496715	Znhit6
GO:0042254	ribosome biogenesis	0.00539758	10508019	Gnl2
GO:0042254	ribosome biogenesis	0.00539758	10572077	Naf1
GO:0032435	negative regulation of proteasomal ubiquitin-dependent protein catabolic process	0.00673214	10510286	Mad2l2
GO:0032435	negative regulation of proteasomal ubiquitin-dependent protein catabolic process	0.00673214	10512061	Taf9
GO:0032435	negative regulation of proteasomal ubiquitin-dependent protein catabolic process	0.00673214	10461257	Ubxn1
GO:0051603	proteolysis involved in cellular protein catabolic process	0.00803557	10581560	Psmd7
GO:0051603	proteolysis involved in cellular protein catabolic process	0.00803557	10571266	Ppp2cb
GO:0051603	proteolysis involved in cellular protein catabolic process	0.00803557	10403706	Psma2
GO:0051603	proteolysis involved in cellular protein catabolic process	0.00803557	10543783	Psma3
GO:0051603	proteolysis involved in cellular protein catabolic process	0.00803557	10397741	Psmc1
GO:0051603	proteolysis involved in cellular protein catabolic process	0.00803557	10439878	Psmc1
GO:0051603	proteolysis involved in cellular protein catabolic process	0.00803557	10382069	Psmc5
GO:0051603	proteolysis involved in cellular protein catabolic process	0.00803557	10606195	Rlim
GO:0051603	proteolysis involved in cellular protein catabolic process	0.00803557	10535739	Usp12
GO:0051603	proteolysis involved in cellular protein catabolic process	0.00803557	10585474	Psma4
GO:0051603	proteolysis involved in cellular protein catabolic process	0.00803557	10356001	Cul3
GO:0051603	proteolysis involved in cellular protein catabolic process	0.00803557	10537882	Cul1
GO:0051603	proteolysis involved in cellular protein catabolic process	0.00803557	10571849	Fbxo8
GO:0051603	proteolysis involved in cellular protein catabolic process	0.00803557	10492826	Fbxw7
GO:0051603	proteolysis involved in cellular protein catabolic process	0.00803557	10441718	Park2
GO:0051603	proteolysis involved in cellular protein catabolic process	0.00803557	10449051	Stub1
GO:0051603	proteolysis involved in cellular protein catabolic process	0.00803557	10546775	Crbn
GO:0051603	proteolysis involved in cellular protein catabolic process	0.00803557	10417689	Psmd6
GO:0051603	proteolysis involved in cellular protein catabolic process	0.00803557	10384940	Erlec1
GO:0051603	proteolysis involved in cellular protein catabolic process	0.00803557	10545910	Pcyox1
GO:0051603	proteolysis involved in cellular protein catabolic process	0.00803557	10382139	Psmd12
GO:0051603	proteolysis involved in cellular protein catabolic process	0.00803557	10414288	Psmc6
GO:0051603	proteolysis involved in cellular protein catabolic process	0.00803557	10531290	Rchy1
GO:0051603	proteolysis involved in cellular protein catabolic process	0.00803557	10472630	Ubr3
GO:0051603	proteolysis involved in cellular protein catabolic process	0.00803557	10348004	Psmd1
GO:0051603	proteolysis involved in cellular protein catabolic process	0.00803557	10510286	Mad2l2
GO:0051603	proteolysis involved in cellular protein catabolic process	0.00803557	10604199	Cul4b
GO:0051603	proteolysis involved in cellular protein catabolic process	0.00803557	10556350	Usp47
GO:0051603	proteolysis involved in cellular protein catabolic process	0.00803557	10593605	Cul5
GO:0051603	proteolysis involved in cellular protein catabolic process	0.00803557	10491056	Tbl1xr1
GO:0051603	proteolysis involved in cellular protein catabolic process	0.00803557	10501879	Usp53
GO:0051603	proteolysis involved in cellular protein catabolic process	0.00803557	10512088	Topors
GO:0051603	proteolysis involved in cellular protein catabolic process	0.00803557	10512061	Taf9
GO:0051603	proteolysis involved in cellular protein catabolic process	0.00803557	10461257	Ubxn1
GO:0051603	proteolysis involved in cellular protein catabolic process	0.00803557	10506118	Usp1
GO:0051603	proteolysis involved in cellular protein catabolic process	0.00803557	10437594	Usp7
GO:0000492	box C/D snoRNP assembly	0.00806825	10416510	Nufip1
GO:0000492	box C/D snoRNP assembly	0.00806825	10496715	Znhit6
GO:0032070	regulation of deoxyribonuclease activity	0.00806825	10362593	Npm1
GO:0032070	regulation of deoxyribonuclease activity	0.00806825	10363178	Npm1
GO:0032070	regulation of deoxyribonuclease activity	0.00806825	10583340	Npm1
GO:0032070	regulation of deoxyribonuclease activity	0.00806825	10487930	Pcna
GO:0043488	regulation of mRNA stability	0.00892354	10531633	Hnrnpd
GO:0043488	regulation of mRNA stability	0.00892354	10364712	Cirbp
GO:0043488	regulation of mRNA stability	0.00892354	10360544	Hnrnpu
GO:0043488	regulation of mRNA stability	0.00892354	10595604	Syncrip
GO:0043488	regulation of mRNA stability	0.00892354	10577096	Pcid2
GO:0006855	drug transmembrane transport	0.00970512	10447786	Slc22a1
GO:0006855	drug transmembrane transport	0.00970512	10386683	Slc47a1
GO:0006855	drug transmembrane transport	0.00970512	10404097	Slc17a3
GO:0032269	negative regulation of cellular protein metabolic process	0.00987712	10364712	Cirbp
GO:0032269	negative regulation of cellular protein metabolic process	0.00987712	10491455	Fxr1
GO:0032269	negative regulation of cellular protein metabolic process	0.00987712	10438708	Masp1
GO:0032269	negative regulation of cellular protein metabolic process	0.00987712	10581560	Psmd7
GO:0032269	negative regulation of cellular protein metabolic process	0.00987712	10403706	Psma2
GO:0032269	negative regulation of cellular protein metabolic process	0.00987712	10543783	Psma3
GO:0032269	negative regulation of cellular protein metabolic process	0.00987712	10397741	Psmc1
GO:0032269	negative regulation of cellular protein metabolic process	0.00987712	10439878	Psmc1
GO:0032269	negative regulation of cellular protein metabolic process	0.00987712	10382069	Psmc5
GO:0032269	negative regulation of cellular protein metabolic process	0.00987712	10362359	Pebp1
GO:0032269	negative regulation of cellular protein metabolic process	0.00987712	10466439	Pebp1
GO:0032269	negative regulation of cellular protein metabolic process	0.00987712	10533085	Pebp1
GO:0032269	negative regulation of cellular protein metabolic process	0.00987712	10585474	Psma4
GO:0032269	negative regulation of cellular protein metabolic process	0.00987712	10441718	Park2
GO:0032269	negative regulation of cellular protein metabolic process	0.00987712	10585444	Ireb2
GO:0032269	negative regulation of cellular protein metabolic process	0.00987712	10417689	Psmd6
GO:0032269	negative regulation of cellular protein metabolic process	0.00987712	10382139	Psmd12
GO:0032269	negative regulation of cellular protein metabolic process	0.00987712	10414288	Psmc6
GO:0032269	negative regulation of cellular protein metabolic process	0.00987712	10348004	Psmd1
GO:0032269	negative regulation of cellular protein metabolic process	0.00987712	10510286	Mad2l2
GO:0032269	negative regulation of cellular protein metabolic process	0.00987712	10507418	Eif2b3
GO:0032269	negative regulation of cellular protein metabolic process	0.00987712	10512061	Taf9
GO:0032269	negative regulation of cellular protein metabolic process	0.00987712	10595407	Ibtk
GO:0032269	negative regulation of cellular protein metabolic process	0.00987712	10461257	Ubxn1
GO:0003723	RNA binding	0.000167596	10531633	Hnrnpd
GO:0003723	RNA binding	0.000167596	10355327	Bard1
GO:0003723	RNA binding	0.000167596	10364712	Cirbp
GO:0003723	RNA binding	0.000167596	10385484	Ddx5
GO:0003723	RNA binding	0.000167596	10396795	Eif2s1
GO:0003723	RNA binding	0.000167596	10491455	Fxr1
GO:0003723	RNA binding	0.000167596	10551600	Hnrnpl
GO:0003723	RNA binding	0.000167596	10356312	Ncl
GO:0003723	RNA binding	0.000167596	10362593	Npm1
GO:0003723	RNA binding	0.000167596	10363178	Npm1
GO:0003723	RNA binding	0.000167596	10583340	Npm1
GO:0003723	RNA binding	0.000167596	10450063	Rps18
GO:0003723	RNA binding	0.000167596	10508490	Srsf5
GO:0003723	RNA binding	0.000167596	10476620	Snrpb2
GO:0003723	RNA binding	0.000167596	10607724	Zrsr2
GO:0003723	RNA binding	0.000167596	10587942	Xrn1
GO:0003723	RNA binding	0.000167596	10608138	Ddx3y
GO:0003723	RNA binding	0.000167596	10416510	Nufip1
GO:0003723	RNA binding	0.000167596	10502029	Larp7
GO:0003723	RNA binding	0.000167596	10533569	Kdm2b
GO:0003723	RNA binding	0.000167596	10491551	Exosc9
GO:0003723	RNA binding	0.000167596	10360544	Hnrnpu
GO:0003723	RNA binding	0.000167596	10582823	Rbm34
GO:0003723	RNA binding	0.000167596	10466848	D19Bwg1357e
GO:0003723	RNA binding	0.000167596	10415119	Pabpn1
GO:0003723	RNA binding	0.000167596	10567941	Eif3c
GO:0003723	RNA binding	0.000167596	10595604	Syncrip
GO:0003723	RNA binding	0.000167596	10588509	Pcbp4
GO:0003723	RNA binding	0.000167596	10585444	Ireb2
GO:0003723	RNA binding	0.000167596	10488303	Crnkl1
GO:0003723	RNA binding	0.000167596	10349239	Mki67ip
GO:0003723	RNA binding	0.000167596	10525657	Denr
GO:0003723	RNA binding	0.000167596	10543551	Rbm28
GO:0003723	RNA binding	0.000167596	10498168	Exosc8
GO:0003723	RNA binding	0.000167596	10382049	Ddx42
GO:0003723	RNA binding	0.000167596	10421981	Dis3
GO:0003723	RNA binding	0.000167596	10409322	Thoc3
GO:0003723	RNA binding	0.000167596	10536595	Naa38
GO:0003723	RNA binding	0.000167596	10450006	Hnrnpm
GO:0003723	RNA binding	0.000167596	10480057	Rbm17
GO:0003723	RNA binding	0.000167596	10593508	Ddx10
GO:0003723	RNA binding	0.000167596	10531215	Ankrd17
GO:0003723	RNA binding	0.000167596	10353475	Eif3m
GO:0003723	RNA binding	0.000167596	10485635	Eif3m
GO:0003723	RNA binding	0.000167596	10385159	Rars
GO:0003723	RNA binding	0.000167596	10399430	Ddx1
GO:0003723	RNA binding	0.000167596	10481670	Cdk9
GO:0003723	RNA binding	0.000167596	10507418	Eif2b3
GO:0003723	RNA binding	0.000167596	10375290	Slu7
GO:0003723	RNA binding	0.000167596	10603252	Larp4
GO:0003723	RNA binding	0.000167596	10405511	Ddx46
GO:0003723	RNA binding	0.000167596	10398678	Eif5
GO:0003723	RNA binding	0.000167596	10458213	Etf1
GO:0003723	RNA binding	0.000167596	10345626	Eif5b
GO:0003723	RNA binding	0.000167596	10496621	Gtf2b
GO:0003723	RNA binding	0.000167596	10572077	Naf1
GO:0003723	RNA binding	0.000167596	10533256	Oas1a
GO:0003723	RNA binding	0.000167596	10397530	1810035L17Rik
GO:0004386	helicase activity	0.000258044	10441987	Chd1
GO:0004386	helicase activity	0.000258044	10385484	Ddx5
GO:0004386	helicase activity	0.000258044	10454564	Ercc3
GO:0004386	helicase activity	0.000258044	10515257	Rad54l
GO:0004386	helicase activity	0.000258044	10347232	Xrcc5
GO:0004386	helicase activity	0.000258044	10608138	Ddx3y
GO:0004386	helicase activity	0.000258044	10389561	Dhx40
GO:0004386	helicase activity	0.000258044	10382049	Ddx42
GO:0004386	helicase activity	0.000258044	10532407	Ep400
GO:0004386	helicase activity	0.000258044	10593508	Ddx10
GO:0004386	helicase activity	0.000258044	10399430	Ddx1
GO:0004386	helicase activity	0.000258044	10405511	Ddx46
GO:0004386	helicase activity	0.000258044	10357391	Zranb3
GO:0004386	helicase activity	0.000258044	10478825	Ddx27
GO:0004386	helicase activity	0.000258044	10455483	Ythdc2
GO:0004386	helicase activity	0.000258044	10470665	Setx
GO:0008026	ATP-dependent helicase activity	0.00111993	10385484	Ddx5
GO:0008026	ATP-dependent helicase activity	0.00111993	10454564	Ercc3
GO:0008026	ATP-dependent helicase activity	0.00111993	10347232	Xrcc5
GO:0008026	ATP-dependent helicase activity	0.00111993	10608138	Ddx3y
GO:0008026	ATP-dependent helicase activity	0.00111993	10389561	Dhx40
GO:0008026	ATP-dependent helicase activity	0.00111993	10382049	Ddx42
GO:0008026	ATP-dependent helicase activity	0.00111993	10593508	Ddx10
GO:0008026	ATP-dependent helicase activity	0.00111993	10399430	Ddx1
GO:0008026	ATP-dependent helicase activity	0.00111993	10405511	Ddx46
GO:0008026	ATP-dependent helicase activity	0.00111993	10478825	Ddx27
GO:0008026	ATP-dependent helicase activity	0.00111993	10455483	Ythdc2
GO:0004532	exoribonuclease activity	0.00196108	10587942	Xrn1
GO:0004532	exoribonuclease activity	0.00196108	10476834	Xrn2
GO:0004532	exoribonuclease activity	0.00196108	10491551	Exosc9
GO:0004532	exoribonuclease activity	0.00196108	10498168	Exosc8
GO:0034237	protein kinase A regulatory subunit binding	0.00267855	10449839	Akap8
GO:0034237	protein kinase A regulatory subunit binding	0.00267855	10421749	Akap11
GO:0034237	protein kinase A regulatory subunit binding	0.00267855	10395702	Akap6
GO:0004534	5'-3' exoribonuclease activity	0.00284259	10587942	Xrn1
GO:0004534	5'-3' exoribonuclease activity	0.00284259	10476834	Xrn2
GO:0030628	pre-mRNA 3'-splice site binding	0.00284259	10607724	Zrsr2
GO:0030628	pre-mRNA 3'-splice site binding	0.00284259	10375290	Slu7
GO:0016787	hydrolase activity	0.00479415	10399820	Acp1
GO:0016787	hydrolase activity	0.00479415	10473847	Acp2
GO:0016787	hydrolase activity	0.00479415	10489985	Atp9a
GO:0016787	hydrolase activity	0.00479415	10537728	Casp2
GO:0016787	hydrolase activity	0.00479415	10496023	Casp6
GO:0016787	hydrolase activity	0.00479415	10441987	Chd1
GO:0016787	hydrolase activity	0.00479415	10385484	Ddx5
GO:0016787	hydrolase activity	0.00479415	10417526	Dnase1l3
GO:0016787	hydrolase activity	0.00479415	10454564	Ercc3
GO:0016787	hydrolase activity	0.00479415	10417605	Fhit
GO:0016787	hydrolase activity	0.00479415	10419288	Gch1
GO:0016787	hydrolase activity	0.00479415	10503334	Gem
GO:0016787	hydrolase activity	0.00479415	10596737	Gnat1
GO:0016787	hydrolase activity	0.00479415	10362520	Hdac2
GO:0016787	hydrolase activity	0.00479415	10394158	Kif3c
GO:0016787	hydrolase activity	0.00479415	10438708	Masp1
GO:0016787	hydrolase activity	0.00479415	10537062	Mest
GO:0016787	hydrolase activity	0.00479415	10573924	Mmp2
GO:0016787	hydrolase activity	0.00479415	10457967	Myo7b
GO:0016787	hydrolase activity	0.00479415	10389865	Nme1
GO:0016787	hydrolase activity	0.00479415	10388337	Pafah1b1
GO:0016787	hydrolase activity	0.00479415	10487930	Pcna
GO:0016787	hydrolase activity	0.00479415	10602385	Pfkfb1
GO:0016787	hydrolase activity	0.00479415	10556764	Ppp1cc
GO:0016787	hydrolase activity	0.00479415	10571266	Ppp2cb
GO:0016787	hydrolase activity	0.00479415	10403706	Psma2
GO:0016787	hydrolase activity	0.00479415	10543783	Psma3
GO:0016787	hydrolase activity	0.00479415	10397741	Psmc1
GO:0016787	hydrolase activity	0.00479415	10439878	Psmc1
GO:0016787	hydrolase activity	0.00479415	10382069	Psmc5
GO:0016787	hydrolase activity	0.00479415	10508479	Ptp4a2
GO:0016787	hydrolase activity	0.00479415	10528268	Ptpn12
GO:0016787	hydrolase activity	0.00479415	10459590	Ptpn2
GO:0016787	hydrolase activity	0.00479415	10486057	Rab5b
GO:0016787	hydrolase activity	0.00479415	10515257	Rad54l
GO:0016787	hydrolase activity	0.00479415	10535739	Usp12
GO:0016787	hydrolase activity	0.00479415	10347232	Xrcc5
GO:0016787	hydrolase activity	0.00479415	10584941	Bace1
GO:0016787	hydrolase activity	0.00479415	10587942	Xrn1
GO:0016787	hydrolase activity	0.00479415	10476834	Xrn2
GO:0016787	hydrolase activity	0.00479415	10585474	Psma4
GO:0016787	hydrolase activity	0.00479415	10608138	Ddx3y
GO:0016787	hydrolase activity	0.00479415	10541678	C1ra
GO:0016787	hydrolase activity	0.00479415	10491551	Exosc9
GO:0016787	hydrolase activity	0.00479415	10462670	Rpp30
GO:0016787	hydrolase activity	0.00479415	10554269	Abhd2
GO:0016787	hydrolase activity	0.00479415	10379968	Tubd1
GO:0016787	hydrolase activity	0.00479415	10608718	Pglyrp2
GO:0016787	hydrolase activity	0.00479415	10546775	Crbn
GO:0016787	hydrolase activity	0.00479415	10579500	Abhd8
GO:0016787	hydrolase activity	0.00479415	10423805	Atp6v1c1
GO:0016787	hydrolase activity	0.00479415	10387111	2310004I24Rik
GO:0016787	hydrolase activity	0.00479415	10389590	Gdpd1
GO:0016787	hydrolase activity	0.00479415	10548817	Plbd1
GO:0016787	hydrolase activity	0.00479415	10545910	Pcyox1
GO:0016787	hydrolase activity	0.00479415	10414288	Psmc6
GO:0016787	hydrolase activity	0.00479415	10491363	Mfn1
GO:0016787	hydrolase activity	0.00479415	10416199	Entpd4
GO:0016787	hydrolase activity	0.00479415	10389561	Dhx40
GO:0016787	hydrolase activity	0.00479415	10554233	Aen
GO:0016787	hydrolase activity	0.00479415	10557470	Gdpd3
GO:0016787	hydrolase activity	0.00479415	10554463	Hddc3
GO:0016787	hydrolase activity	0.00479415	10511139	Ssu72
GO:0016787	hydrolase activity	0.00479415	10590060	Ctdspl
GO:0016787	hydrolase activity	0.00479415	10498168	Exosc8
GO:0016787	hydrolase activity	0.00479415	10382985	Afmid
GO:0016787	hydrolase activity	0.00479415	10590909	Endod1
GO:0016787	hydrolase activity	0.00479415	10533367	Acad10
GO:0016787	hydrolase activity	0.00479415	10382049	Ddx42
GO:0016787	hydrolase activity	0.00479415	10574572	Ces2g
GO:0016787	hydrolase activity	0.00479415	10421981	Dis3
GO:0016787	hydrolase activity	0.00479415	10556350	Usp47
GO:0016787	hydrolase activity	0.00479415	10532407	Ep400
GO:0016787	hydrolase activity	0.00479415	10593508	Ddx10
GO:0016787	hydrolase activity	0.00479415	10414548	Rnase6
GO:0016787	hydrolase activity	0.00479415	10385361	Ublcp1
GO:0016787	hydrolase activity	0.00479415	10501879	Usp53
GO:0016787	hydrolase activity	0.00479415	10399430	Ddx1
GO:0016787	hydrolase activity	0.00479415	10398795	Aspg
GO:0016787	hydrolase activity	0.00479415	10461723	Fam111a
GO:0016787	hydrolase activity	0.00479415	10344637	Atp6v1h
GO:0016787	hydrolase activity	0.00479415	10402249	Atxn3
GO:0016787	hydrolase activity	0.00479415	10427095	Tenc1
GO:0016787	hydrolase activity	0.00479415	10405511	Ddx46
GO:0016787	hydrolase activity	0.00479415	10349694	Pm20d1
GO:0016787	hydrolase activity	0.00479415	10587419	Senp6
GO:0016787	hydrolase activity	0.00479415	10358091	Nav1
GO:0016787	hydrolase activity	0.00479415	10437765	Cpped1
GO:0016787	hydrolase activity	0.00479415	10438911	Atp13a3
GO:0016787	hydrolase activity	0.00479415	10443949	Adamts10
GO:0016787	hydrolase activity	0.00479415	10451054	Enpp4
GO:0016787	hydrolase activity	0.00479415	10357391	Zranb3
GO:0016787	hydrolase activity	0.00479415	10345626	Eif5b
GO:0016787	hydrolase activity	0.00479415	10478825	Ddx27
GO:0016787	hydrolase activity	0.00479415	10506118	Usp1
GO:0016787	hydrolase activity	0.00479415	10506893	Nrd1
GO:0016787	hydrolase activity	0.00479415	10520574	Agbl5
GO:0016787	hydrolase activity	0.00479415	10523880	Rpap2
GO:0016787	hydrolase activity	0.00479415	10532802	Alkbh2
GO:0016787	hydrolase activity	0.00479415	10535883	Katnal1
GO:0016787	hydrolase activity	0.00479415	10573082	Inpp4b
GO:0016787	hydrolase activity	0.00479415	10455483	Ythdc2
GO:0016787	hydrolase activity	0.00479415	10533812	Sbno1
GO:0016787	hydrolase activity	0.00479415	10571321	Ppp1r3b
GO:0016787	hydrolase activity	0.00479415	10437594	Usp7
GO:0016787	hydrolase activity	0.00479415	10465943	Dagla
GO:0016787	hydrolase activity	0.00479415	10470665	Setx
GO:0016787	hydrolase activity	0.00479415	10514441	Mysm1
GO:0016787	hydrolase activity	0.00479415	10400293	6530401N04Rik
GO:0016787	hydrolase activity	0.00479415	10481700	Ptrh1
GO:0016787	hydrolase activity	0.00479415	10514865	Acot11
GO:0016787	hydrolase activity	0.00479415	10558285	Zranb1
GO:0016787	hydrolase activity	0.00479415	10438460	Parl
GO:0016787	hydrolase activity	0.00479415	10468990	Parl
GO:0016787	hydrolase activity	0.00479415	10357833	Atp2b4
GO:0016787	hydrolase activity	0.00479415	10540911	Tsen2
GO:0004518	nuclease activity	0.00776101	10417526	Dnase1l3
GO:0004518	nuclease activity	0.00776101	10389865	Nme1
GO:0004518	nuclease activity	0.00776101	10587942	Xrn1
GO:0004518	nuclease activity	0.00776101	10476834	Xrn2
GO:0004518	nuclease activity	0.00776101	10491551	Exosc9
GO:0004518	nuclease activity	0.00776101	10462670	Rpp30
GO:0004518	nuclease activity	0.00776101	10554233	Aen
GO:0004518	nuclease activity	0.00776101	10498168	Exosc8
GO:0004518	nuclease activity	0.00776101	10590909	Endod1
GO:0004518	nuclease activity	0.00776101	10421981	Dis3
GO:0004518	nuclease activity	0.00776101	10414548	Rnase6
GO:0004518	nuclease activity	0.00776101	10399430	Ddx1
GO:0004518	nuclease activity	0.00776101	10357391	Zranb3
GO:0004518	nuclease activity	0.00776101	10540911	Tsen2
GO:0008143	poly(A) RNA binding	0.00997134	10415119	Pabpn1
GO:0008143	poly(A) RNA binding	0.00997134	10595604	Syncrip
GO:0008143	poly(A) RNA binding	0.00997134	10399430	Ddx1
GO:0005634	nucleus	1.22382e-08	10399820	Acp1
GO:0005634	nucleus	1.22382e-08	10405935	Rplp0
GO:0005634	nucleus	1.22382e-08	10436694	Rplp0
GO:0005634	nucleus	1.22382e-08	10363541	Ass1
GO:0005634	nucleus	1.22382e-08	10531633	Hnrnpd
GO:0005634	nucleus	1.22382e-08	10503695	Bach2
GO:0005634	nucleus	1.22382e-08	10355327	Bard1
GO:0005634	nucleus	1.22382e-08	10363224	Fabp7
GO:0005634	nucleus	1.22382e-08	10539135	Capg
GO:0005634	nucleus	1.22382e-08	10537728	Casp2
GO:0005634	nucleus	1.22382e-08	10496023	Casp6
GO:0005634	nucleus	1.22382e-08	10548105	Ccnd2
GO:0005634	nucleus	1.22382e-08	10542317	Cdkn1b
GO:0005634	nucleus	1.22382e-08	10453006	Cebpz
GO:0005634	nucleus	1.22382e-08	10441987	Chd1
GO:0005634	nucleus	1.22382e-08	10364712	Cirbp
GO:0005634	nucleus	1.22382e-08	10371400	Cry1
GO:0005634	nucleus	1.22382e-08	10596893	Dag1
GO:0005634	nucleus	1.22382e-08	10546760	Ddx3x
GO:0005634	nucleus	1.22382e-08	10598723	Ddx3x
GO:0005634	nucleus	1.22382e-08	10385484	Ddx5
GO:0005634	nucleus	1.22382e-08	10417526	Dnase1l3
GO:0005634	nucleus	1.22382e-08	10396795	Eif2s1
GO:0005634	nucleus	1.22382e-08	10454564	Ercc3
GO:0005634	nucleus	1.22382e-08	10542275	Etv6
GO:0005634	nucleus	1.22382e-08	10374727	Bcl11a
GO:0005634	nucleus	1.22382e-08	10458560	Fgf1
GO:0005634	nucleus	1.22382e-08	10417605	Fhit
GO:0005634	nucleus	1.22382e-08	10354247	Fhl2
GO:0005634	nucleus	1.22382e-08	10488673	Foxs1
GO:0005634	nucleus	1.22382e-08	10578377	Frg1
GO:0005634	nucleus	1.22382e-08	10491455	Fxr1
GO:0005634	nucleus	1.22382e-08	10419288	Gch1
GO:0005634	nucleus	1.22382e-08	10546476	Magi1
GO:0005634	nucleus	1.22382e-08	10494402	Hist2h3c1
GO:0005634	nucleus	1.22382e-08	10362520	Hdac2
GO:0005634	nucleus	1.22382e-08	10404402	Foxq1
GO:0005634	nucleus	1.22382e-08	10551600	Hnrnpl
GO:0005634	nucleus	1.22382e-08	10504865	Invs
GO:0005634	nucleus	1.22382e-08	10462363	Jak2
GO:0005634	nucleus	1.22382e-08	10529375	Mxd4
GO:0005634	nucleus	1.22382e-08	10475264	Ccndbp1
GO:0005634	nucleus	1.22382e-08	10573924	Mmp2
GO:0005634	nucleus	1.22382e-08	10401958	Naca
GO:0005634	nucleus	1.22382e-08	10356312	Ncl
GO:0005634	nucleus	1.22382e-08	10371176	Nfic
GO:0005634	nucleus	1.22382e-08	10389865	Nme1
GO:0005634	nucleus	1.22382e-08	10370483	Rrp1
GO:0005634	nucleus	1.22382e-08	10362593	Npm1
GO:0005634	nucleus	1.22382e-08	10363178	Npm1
GO:0005634	nucleus	1.22382e-08	10583340	Npm1
GO:0005634	nucleus	1.22382e-08	10578019	Nudc
GO:0005634	nucleus	1.22382e-08	10379200	Sebox
GO:0005634	nucleus	1.22382e-08	10369264	Oit3
GO:0005634	nucleus	1.22382e-08	10525419	P2rx7
GO:0005634	nucleus	1.22382e-08	10388337	Pafah1b1
GO:0005634	nucleus	1.22382e-08	10487930	Pcna
GO:0005634	nucleus	1.22382e-08	10495012	Phtf1
GO:0005634	nucleus	1.22382e-08	10542477	Pik3c2g
GO:0005634	nucleus	1.22382e-08	10578287	Cnot7
GO:0005634	nucleus	1.22382e-08	10556764	Ppp1cc
GO:0005634	nucleus	1.22382e-08	10571266	Ppp2cb
GO:0005634	nucleus	1.22382e-08	10387992	Nup88
GO:0005634	nucleus	1.22382e-08	10403706	Psma2
GO:0005634	nucleus	1.22382e-08	10543783	Psma3
GO:0005634	nucleus	1.22382e-08	10397741	Psmc1
GO:0005634	nucleus	1.22382e-08	10439878	Psmc1
GO:0005634	nucleus	1.22382e-08	10382069	Psmc5
GO:0005634	nucleus	1.22382e-08	10508734	Ptafr
GO:0005634	nucleus	1.22382e-08	10515257	Rad54l
GO:0005634	nucleus	1.22382e-08	10363281	Ranbp2
GO:0005634	nucleus	1.22382e-08	10606195	Rlim
GO:0005634	nucleus	1.22382e-08	10494023	Rorc
GO:0005634	nucleus	1.22382e-08	10441565	Rps6ka2
GO:0005634	nucleus	1.22382e-08	10508490	Srsf5
GO:0005634	nucleus	1.22382e-08	10386604	Shmt1
GO:0005634	nucleus	1.22382e-08	10590445	Snrk
GO:0005634	nucleus	1.22382e-08	10476620	Snrpb2
GO:0005634	nucleus	1.22382e-08	10490731	Sox18
GO:0005634	nucleus	1.22382e-08	10386058	Sparc
GO:0005634	nucleus	1.22382e-08	10465853	Stxbp3a
GO:0005634	nucleus	1.22382e-08	10501420	Stxbp3a
GO:0005634	nucleus	1.22382e-08	10500345	Terc
GO:0005634	nucleus	1.22382e-08	10454099	Morf4l1
GO:0005634	nucleus	1.22382e-08	10463153	Morf4l1
GO:0005634	nucleus	1.22382e-08	10565609	Thrsp
GO:0005634	nucleus	1.22382e-08	10564343	Tjp1
GO:0005634	nucleus	1.22382e-08	10607724	Zrsr2
GO:0005634	nucleus	1.22382e-08	10546606	Uba3
GO:0005634	nucleus	1.22382e-08	10462281	Vldlr
GO:0005634	nucleus	1.22382e-08	10347232	Xrcc5
GO:0005634	nucleus	1.22382e-08	10386219	Zfp39
GO:0005634	nucleus	1.22382e-08	10528120	Dmtf1
GO:0005634	nucleus	1.22382e-08	10405211	Gadd45g
GO:0005634	nucleus	1.22382e-08	10564869	Cib1
GO:0005634	nucleus	1.22382e-08	10454966	Ik
GO:0005634	nucleus	1.22382e-08	10476834	Xrn2
GO:0005634	nucleus	1.22382e-08	10585474	Psma4
GO:0005634	nucleus	1.22382e-08	10356001	Cul3
GO:0005634	nucleus	1.22382e-08	10608138	Ddx3y
GO:0005634	nucleus	1.22382e-08	10537882	Cul1
GO:0005634	nucleus	1.22382e-08	10416510	Nufip1
GO:0005634	nucleus	1.22382e-08	10438245	Dgcr14
GO:0005634	nucleus	1.22382e-08	10502029	Larp7
GO:0005634	nucleus	1.22382e-08	10405994	Med10
GO:0005634	nucleus	1.22382e-08	10533569	Kdm2b
GO:0005634	nucleus	1.22382e-08	10418480	Gnl3
GO:0005634	nucleus	1.22382e-08	10365260	Txnrd1
GO:0005634	nucleus	1.22382e-08	10492826	Fbxw7
GO:0005634	nucleus	1.22382e-08	10441718	Park2
GO:0005634	nucleus	1.22382e-08	10491551	Exosc9
GO:0005634	nucleus	1.22382e-08	10515337	Nasp
GO:0005634	nucleus	1.22382e-08	10360544	Hnrnpu
GO:0005634	nucleus	1.22382e-08	10464479	Ppp6r3
GO:0005634	nucleus	1.22382e-08	10582823	Rbm34
GO:0005634	nucleus	1.22382e-08	10423346	Zfp622
GO:0005634	nucleus	1.22382e-08	10366277	E2f7
GO:0005634	nucleus	1.22382e-08	10466848	D19Bwg1357e
GO:0005634	nucleus	1.22382e-08	10492757	Plrg1
GO:0005634	nucleus	1.22382e-08	10553403	Htatip2
GO:0005634	nucleus	1.22382e-08	10483381	Stk39
GO:0005634	nucleus	1.22382e-08	10415119	Pabpn1
GO:0005634	nucleus	1.22382e-08	10462670	Rpp30
GO:0005634	nucleus	1.22382e-08	10602716	Ubqln2
GO:0005634	nucleus	1.22382e-08	10551496	Paf1
GO:0005634	nucleus	1.22382e-08	10455346	Tcerg1
GO:0005634	nucleus	1.22382e-08	10392098	Ftsj3
GO:0005634	nucleus	1.22382e-08	10360983	Pdcd5
GO:0005634	nucleus	1.22382e-08	10562491	Pdcd5
GO:0005634	nucleus	1.22382e-08	10468231	Arl3
GO:0005634	nucleus	1.22382e-08	10464015	Shoc2
GO:0005634	nucleus	1.22382e-08	10449839	Akap8
GO:0005634	nucleus	1.22382e-08	10595604	Syncrip
GO:0005634	nucleus	1.22382e-08	10449051	Stub1
GO:0005634	nucleus	1.22382e-08	10379968	Tubd1
GO:0005634	nucleus	1.22382e-08	10491385	Actl6a
GO:0005634	nucleus	1.22382e-08	10408882	Ranbp9
GO:0005634	nucleus	1.22382e-08	10429201	Nfu1
GO:0005634	nucleus	1.22382e-08	10539769	Nfu1
GO:0005634	nucleus	1.22382e-08	10382701	Sap30bp
GO:0005634	nucleus	1.22382e-08	10556426	Parva
GO:0005634	nucleus	1.22382e-08	10355628	Rnf25
GO:0005634	nucleus	1.22382e-08	10478447	Stk4
GO:0005634	nucleus	1.22382e-08	10546775	Crbn
GO:0005634	nucleus	1.22382e-08	10447897	Wtap
GO:0005634	nucleus	1.22382e-08	10512411	Fancg
GO:0005634	nucleus	1.22382e-08	10451565	Taf8
GO:0005634	nucleus	1.22382e-08	10402294	Moap1
GO:0005634	nucleus	1.22382e-08	10510482	Clstn1
GO:0005634	nucleus	1.22382e-08	10501649	Rtcd1
GO:0005634	nucleus	1.22382e-08	10348775	Ppp1r7
GO:0005634	nucleus	1.22382e-08	10437737	Rsl1d1
GO:0005634	nucleus	1.22382e-08	10488108	Esf1
GO:0005634	nucleus	1.22382e-08	10453792	Rae1
GO:0005634	nucleus	1.22382e-08	10423941	Ttc35
GO:0005634	nucleus	1.22382e-08	10488303	Crnkl1
GO:0005634	nucleus	1.22382e-08	10573261	Asf1b
GO:0005634	nucleus	1.22382e-08	10483667	Cir1
GO:0005634	nucleus	1.22382e-08	10414288	Psmc6
GO:0005634	nucleus	1.22382e-08	10479794	Prpf18
GO:0005634	nucleus	1.22382e-08	10368730	Rpf2
GO:0005634	nucleus	1.22382e-08	10411927	Cwc27
GO:0005634	nucleus	1.22382e-08	10603706	Med4
GO:0005634	nucleus	1.22382e-08	10491354	Zfp639
GO:0005634	nucleus	1.22382e-08	10427718	Brix1
GO:0005634	nucleus	1.22382e-08	10349239	Mki67ip
GO:0005634	nucleus	1.22382e-08	10499425	2700060E02Rik
GO:0005634	nucleus	1.22382e-08	10554233	Aen
GO:0005634	nucleus	1.22382e-08	10503123	Ubxn2b
GO:0005634	nucleus	1.22382e-08	10560181	Gltscr2
GO:0005634	nucleus	1.22382e-08	10531290	Rchy1
GO:0005634	nucleus	1.22382e-08	10538684	Tigd2
GO:0005634	nucleus	1.22382e-08	10494910	Bcas2
GO:0005634	nucleus	1.22382e-08	10543551	Rbm28
GO:0005634	nucleus	1.22382e-08	10424363	Nsmce2
GO:0005634	nucleus	1.22382e-08	10582074	Mphosph6
GO:0005634	nucleus	1.22382e-08	10509023	Syf2
GO:0005634	nucleus	1.22382e-08	10402179	Smek1
GO:0005634	nucleus	1.22382e-08	10440307	Chmp2b
GO:0005634	nucleus	1.22382e-08	10511139	Ssu72
GO:0005634	nucleus	1.22382e-08	10376314	Cnot8
GO:0005634	nucleus	1.22382e-08	10579607	Cnot8
GO:0005634	nucleus	1.22382e-08	10500091	Scnm1
GO:0005634	nucleus	1.22382e-08	10590060	Ctdspl
GO:0005634	nucleus	1.22382e-08	10498168	Exosc8
GO:0005634	nucleus	1.22382e-08	10559406	Tfpt
GO:0005634	nucleus	1.22382e-08	10378013	Rpain
GO:0005634	nucleus	1.22382e-08	10476691	Polr3f
GO:0005634	nucleus	1.22382e-08	10363599	Rufy2
GO:0005634	nucleus	1.22382e-08	10467328	5730455O13Rik
GO:0005634	nucleus	1.22382e-08	10531776	Fam175a
GO:0005634	nucleus	1.22382e-08	10427538	Nipbl
GO:0005634	nucleus	1.22382e-08	10382985	Afmid
GO:0005634	nucleus	1.22382e-08	10510286	Mad2l2
GO:0005634	nucleus	1.22382e-08	10382049	Ddx42
GO:0005634	nucleus	1.22382e-08	10412421	Zfp131
GO:0005634	nucleus	1.22382e-08	10446693	Wdr43
GO:0005634	nucleus	1.22382e-08	10599498	Utp14a
GO:0005634	nucleus	1.22382e-08	10361979	Bclaf1
GO:0005634	nucleus	1.22382e-08	10604199	Cul4b
GO:0005634	nucleus	1.22382e-08	10421981	Dis3
GO:0005634	nucleus	1.22382e-08	10480324	2810030E01Rik
GO:0005634	nucleus	1.22382e-08	10498775	Golim4
GO:0005634	nucleus	1.22382e-08	10409322	Thoc3
GO:0005634	nucleus	1.22382e-08	10504017	Nfx1
GO:0005634	nucleus	1.22382e-08	10512111	Smu1
GO:0005634	nucleus	1.22382e-08	10590892	Cep57
GO:0005634	nucleus	1.22382e-08	10500388	Polr3c
GO:0005634	nucleus	1.22382e-08	10532407	Ep400
GO:0005634	nucleus	1.22382e-08	10593605	Cul5
GO:0005634	nucleus	1.22382e-08	10415576	Zmym2
GO:0005634	nucleus	1.22382e-08	10536595	Naa38
GO:0005634	nucleus	1.22382e-08	10450006	Hnrnpm
GO:0005634	nucleus	1.22382e-08	10480057	Rbm17
GO:0005634	nucleus	1.22382e-08	10385361	Ublcp1
GO:0005634	nucleus	1.22382e-08	10404069	Hist1h1a
GO:0005634	nucleus	1.22382e-08	10491056	Tbl1xr1
GO:0005634	nucleus	1.22382e-08	10531215	Ankrd17
GO:0005634	nucleus	1.22382e-08	10375980	Aff4
GO:0005634	nucleus	1.22382e-08	10441115	Brwd1
GO:0005634	nucleus	1.22382e-08	10349733	Nucks1
GO:0005634	nucleus	1.22382e-08	10354630	Gtf3c3
GO:0005634	nucleus	1.22382e-08	10486712	Zscan29
GO:0005634	nucleus	1.22382e-08	10495773	Dnttip2
GO:0005634	nucleus	1.22382e-08	10501485	Prmt6
GO:0005634	nucleus	1.22382e-08	10380660	Hoxb2
GO:0005634	nucleus	1.22382e-08	10385159	Rars
GO:0005634	nucleus	1.22382e-08	10399430	Ddx1
GO:0005634	nucleus	1.22382e-08	10431935	Amigo2
GO:0005634	nucleus	1.22382e-08	10512088	Topors
GO:0005634	nucleus	1.22382e-08	10481670	Cdk9
GO:0005634	nucleus	1.22382e-08	10542750	Med21
GO:0005634	nucleus	1.22382e-08	10512061	Taf9
GO:0005634	nucleus	1.22382e-08	10348456	Cops8
GO:0005634	nucleus	1.22382e-08	10595407	Ibtk
GO:0005634	nucleus	1.22382e-08	10350535	Tpr
GO:0005634	nucleus	1.22382e-08	10402249	Atxn3
GO:0005634	nucleus	1.22382e-08	10458960	Aldh7a1
GO:0005634	nucleus	1.22382e-08	10375290	Slu7
GO:0005634	nucleus	1.22382e-08	10604424	Zfp280c
GO:0005634	nucleus	1.22382e-08	10405511	Ddx46
GO:0005634	nucleus	1.22382e-08	10541216	Kdm5a
GO:0005634	nucleus	1.22382e-08	10587419	Senp6
GO:0005634	nucleus	1.22382e-08	10597758	Csrnp1
GO:0005634	nucleus	1.22382e-08	10384555	Aftph
GO:0005634	nucleus	1.22382e-08	10389308	Ggnbp2
GO:0005634	nucleus	1.22382e-08	10390691	Nr1d1
GO:0005634	nucleus	1.22382e-08	10394749	Nol10
GO:0005634	nucleus	1.22382e-08	10417713	Rarb
GO:0005634	nucleus	1.22382e-08	10414113	Wapal
GO:0005634	nucleus	1.22382e-08	10423842	Dcaf13
GO:0005634	nucleus	1.22382e-08	10453461	Fbxo11
GO:0005634	nucleus	1.22382e-08	10461257	Ubxn1
GO:0005634	nucleus	1.22382e-08	10478145	Ppp1r16b
GO:0005634	nucleus	1.22382e-08	10478825	Ddx27
GO:0005634	nucleus	1.22382e-08	10490826	Zbtb10
GO:0005634	nucleus	1.22382e-08	10496621	Gtf2b
GO:0005634	nucleus	1.22382e-08	10513268	AI314180
GO:0005634	nucleus	1.22382e-08	10506118	Usp1
GO:0005634	nucleus	1.22382e-08	10515012	Prpf38a
GO:0005634	nucleus	1.22382e-08	10508019	Gnl2
GO:0005634	nucleus	1.22382e-08	10520574	Agbl5
GO:0005634	nucleus	1.22382e-08	10523880	Rpap2
GO:0005634	nucleus	1.22382e-08	10532802	Alkbh2
GO:0005634	nucleus	1.22382e-08	10539933	Txnrd3
GO:0005634	nucleus	1.22382e-08	10557843	Fus
GO:0005634	nucleus	1.22382e-08	10572077	Naf1
GO:0005634	nucleus	1.22382e-08	10586773	Gtf2a2
GO:0005634	nucleus	1.22382e-08	10589565	Setd2
GO:0005634	nucleus	1.22382e-08	10589587	Setd2
GO:0005634	nucleus	1.22382e-08	10607806	Ofd1
GO:0005634	nucleus	1.22382e-08	10395702	Akap6
GO:0005634	nucleus	1.22382e-08	10410092	Zfp367
GO:0005634	nucleus	1.22382e-08	10419867	Homez
GO:0005634	nucleus	1.22382e-08	10444911	Mdc1
GO:0005634	nucleus	1.22382e-08	10437594	Usp7
GO:0005634	nucleus	1.22382e-08	10408202	Hist1h3f
GO:0005634	nucleus	1.22382e-08	10408239	Hist1h3f
GO:0005634	nucleus	1.22382e-08	10414693	Tox4
GO:0005634	nucleus	1.22382e-08	10531428	Nup54
GO:0005634	nucleus	1.22382e-08	10470665	Setx
GO:0005634	nucleus	1.22382e-08	10404026	Hist1h2af
GO:0005634	nucleus	1.22382e-08	10408266	Hist1h2ba
GO:0005634	nucleus	1.22382e-08	10404061	Hist1h2bb
GO:0005634	nucleus	1.22382e-08	10408197	Hist1h2bh
GO:0005634	nucleus	1.22382e-08	10403943	Hist1h2bm
GO:0005634	nucleus	1.22382e-08	10548857	Hist4h4
GO:0005634	nucleus	1.22382e-08	10514441	Mysm1
GO:0005634	nucleus	1.22382e-08	10378068	Xaf1
GO:0005634	nucleus	1.22382e-08	10415513	Parp4
GO:0005634	nucleus	1.22382e-08	10541260	Cecr2
GO:0005634	nucleus	1.22382e-08	10408246	Hist1h3a
GO:0005634	nucleus	1.22382e-08	10558285	Zranb1
GO:0005634	nucleus	1.22382e-08	10397530	1810035L17Rik
GO:0005634	nucleus	1.22382e-08	10438460	Parl
GO:0005634	nucleus	1.22382e-08	10468990	Parl
GO:0005634	nucleus	1.22382e-08	10540911	Tsen2
GO:0005634	nucleus	1.22382e-08	10521813	Nsfl1c
GO:0005634	nucleus	1.22382e-08	10520405	Nom1
GO:0005634	nucleus	1.22382e-08	10581311	Acd
GO:0000502	proteasome complex	0.000227446	10581560	Psmd7
GO:0000502	proteasome complex	0.000227446	10403706	Psma2
GO:0000502	proteasome complex	0.000227446	10543783	Psma3
GO:0000502	proteasome complex	0.000227446	10397741	Psmc1
GO:0000502	proteasome complex	0.000227446	10439878	Psmc1
GO:0000502	proteasome complex	0.000227446	10382069	Psmc5
GO:0000502	proteasome complex	0.000227446	10585474	Psma4
GO:0000502	proteasome complex	0.000227446	10417689	Psmd6
GO:0000502	proteasome complex	0.000227446	10382139	Psmd12
GO:0000502	proteasome complex	0.000227446	10414288	Psmc6
GO:0000502	proteasome complex	0.000227446	10348004	Psmd1
GO:0000502	proteasome complex	0.000227446	10513268	AI314180
GO:0005681	spliceosomal complex	0.000369128	10385484	Ddx5
GO:0005681	spliceosomal complex	0.000369128	10578377	Frg1
GO:0005681	spliceosomal complex	0.000369128	10476620	Snrpb2
GO:0005681	spliceosomal complex	0.000369128	10607724	Zrsr2
GO:0005681	spliceosomal complex	0.000369128	10438245	Dgcr14
GO:0005681	spliceosomal complex	0.000369128	10360544	Hnrnpu
GO:0005681	spliceosomal complex	0.000369128	10492757	Plrg1
GO:0005681	spliceosomal complex	0.000369128	10595604	Syncrip
GO:0005681	spliceosomal complex	0.000369128	10488303	Crnkl1
GO:0005681	spliceosomal complex	0.000369128	10479794	Prpf18
GO:0005681	spliceosomal complex	0.000369128	10494910	Bcas2
GO:0005681	spliceosomal complex	0.000369128	10543551	Rbm28
GO:0005681	spliceosomal complex	0.000369128	10509023	Syf2
GO:0005681	spliceosomal complex	0.000369128	10450006	Hnrnpm
GO:0005681	spliceosomal complex	0.000369128	10480057	Rbm17
GO:0005681	spliceosomal complex	0.000369128	10375290	Slu7
GO:0005681	spliceosomal complex	0.000369128	10515012	Prpf38a
GO:0032991	macromolecular complex	0.000442882	10482824	Acvr1
GO:0032991	macromolecular complex	0.000442882	10434384	Ap2m1
GO:0032991	macromolecular complex	0.000442882	10405935	Rplp0
GO:0032991	macromolecular complex	0.000442882	10436694	Rplp0
GO:0032991	macromolecular complex	0.000442882	10531633	Hnrnpd
GO:0032991	macromolecular complex	0.000442882	10355327	Bard1
GO:0032991	macromolecular complex	0.000442882	10469404	Cacnb2
GO:0032991	macromolecular complex	0.000442882	10548105	Ccnd2
GO:0032991	macromolecular complex	0.000442882	10542317	Cdkn1b
GO:0032991	macromolecular complex	0.000442882	10364712	Cirbp
GO:0032991	macromolecular complex	0.000442882	10596893	Dag1
GO:0032991	macromolecular complex	0.000442882	10385484	Ddx5
GO:0032991	macromolecular complex	0.000442882	10396795	Eif2s1
GO:0032991	macromolecular complex	0.000442882	10454564	Ercc3
GO:0032991	macromolecular complex	0.000442882	10488673	Foxs1
GO:0032991	macromolecular complex	0.000442882	10444895	Flot1
GO:0032991	macromolecular complex	0.000442882	10578377	Frg1
GO:0032991	macromolecular complex	0.000442882	10491455	Fxr1
GO:0032991	macromolecular complex	0.000442882	10419288	Gch1
GO:0032991	macromolecular complex	0.000442882	10596737	Gnat1
GO:0032991	macromolecular complex	0.000442882	10444298	H2-Eb1
GO:0032991	macromolecular complex	0.000442882	10362520	Hdac2
GO:0032991	macromolecular complex	0.000442882	10404402	Foxq1
GO:0032991	macromolecular complex	0.000442882	10551600	Hnrnpl
GO:0032991	macromolecular complex	0.000442882	10442625	Igfals
GO:0032991	macromolecular complex	0.000442882	10504865	Invs
GO:0032991	macromolecular complex	0.000442882	10394158	Kif3c
GO:0032991	macromolecular complex	0.000442882	10362538	Lama4
GO:0032991	macromolecular complex	0.000442882	10581560	Psmd7
GO:0032991	macromolecular complex	0.000442882	10457967	Myo7b
GO:0032991	macromolecular complex	0.000442882	10356312	Ncl
GO:0032991	macromolecular complex	0.000442882	10464572	Ndufv1
GO:0032991	macromolecular complex	0.000442882	10389865	Nme1
GO:0032991	macromolecular complex	0.000442882	10370483	Rrp1
GO:0032991	macromolecular complex	0.000442882	10362593	Npm1
GO:0032991	macromolecular complex	0.000442882	10363178	Npm1
GO:0032991	macromolecular complex	0.000442882	10583340	Npm1
GO:0032991	macromolecular complex	0.000442882	10578019	Nudc
GO:0032991	macromolecular complex	0.000442882	10388337	Pafah1b1
GO:0032991	macromolecular complex	0.000442882	10487930	Pcna
GO:0032991	macromolecular complex	0.000442882	10351583	Pfdn2
GO:0032991	macromolecular complex	0.000442882	10602385	Pfkfb1
GO:0032991	macromolecular complex	0.000442882	10542477	Pik3c2g
GO:0032991	macromolecular complex	0.000442882	10578287	Cnot7
GO:0032991	macromolecular complex	0.000442882	10556764	Ppp1cc
GO:0032991	macromolecular complex	0.000442882	10571266	Ppp2cb
GO:0032991	macromolecular complex	0.000442882	10387992	Nup88
GO:0032991	macromolecular complex	0.000442882	10403706	Psma2
GO:0032991	macromolecular complex	0.000442882	10543783	Psma3
GO:0032991	macromolecular complex	0.000442882	10397741	Psmc1
GO:0032991	macromolecular complex	0.000442882	10439878	Psmc1
GO:0032991	macromolecular complex	0.000442882	10382069	Psmc5
GO:0032991	macromolecular complex	0.000442882	10363281	Ranbp2
GO:0032991	macromolecular complex	0.000442882	10450063	Rps18
GO:0032991	macromolecular complex	0.000442882	10441565	Rps6ka2
GO:0032991	macromolecular complex	0.000442882	10376021	2008-09-01
GO:0032991	macromolecular complex	0.000442882	10476620	Snrpb2
GO:0032991	macromolecular complex	0.000442882	10444068	Tapbp
GO:0032991	macromolecular complex	0.000442882	10448023	Tcte3
GO:0032991	macromolecular complex	0.000442882	10500345	Terc
GO:0032991	macromolecular complex	0.000442882	10454099	Morf4l1
GO:0032991	macromolecular complex	0.000442882	10463153	Morf4l1
GO:0032991	macromolecular complex	0.000442882	10358050	Timm17a
GO:0032991	macromolecular complex	0.000442882	10565081	Timm17a
GO:0032991	macromolecular complex	0.000442882	10398618	Traf3
GO:0032991	macromolecular complex	0.000442882	10607724	Zrsr2
GO:0032991	macromolecular complex	0.000442882	10462281	Vldlr
GO:0032991	macromolecular complex	0.000442882	10578138	Dctn6
GO:0032991	macromolecular complex	0.000442882	10347232	Xrcc5
GO:0032991	macromolecular complex	0.000442882	10422227	Spry2
GO:0032991	macromolecular complex	0.000442882	10585474	Psma4
GO:0032991	macromolecular complex	0.000442882	10356001	Cul3
GO:0032991	macromolecular complex	0.000442882	10537882	Cul1
GO:0032991	macromolecular complex	0.000442882	10418498	Rpl7a
GO:0032991	macromolecular complex	0.000442882	10416510	Nufip1
GO:0032991	macromolecular complex	0.000442882	10438245	Dgcr14
GO:0032991	macromolecular complex	0.000442882	10502029	Larp7
GO:0032991	macromolecular complex	0.000442882	10405994	Med10
GO:0032991	macromolecular complex	0.000442882	10399924	Pik3cg
GO:0032991	macromolecular complex	0.000442882	10571849	Fbxo8
GO:0032991	macromolecular complex	0.000442882	10492826	Fbxw7
GO:0032991	macromolecular complex	0.000442882	10441718	Park2
GO:0032991	macromolecular complex	0.000442882	10491551	Exosc9
GO:0032991	macromolecular complex	0.000442882	10360544	Hnrnpu
GO:0032991	macromolecular complex	0.000442882	10366277	E2f7
GO:0032991	macromolecular complex	0.000442882	10492757	Plrg1
GO:0032991	macromolecular complex	0.000442882	10415119	Pabpn1
GO:0032991	macromolecular complex	0.000442882	10551496	Paf1
GO:0032991	macromolecular complex	0.000442882	10567941	Eif3c
GO:0032991	macromolecular complex	0.000442882	10468231	Arl3
GO:0032991	macromolecular complex	0.000442882	10464015	Shoc2
GO:0032991	macromolecular complex	0.000442882	10595604	Syncrip
GO:0032991	macromolecular complex	0.000442882	10449051	Stub1
GO:0032991	macromolecular complex	0.000442882	10379968	Tubd1
GO:0032991	macromolecular complex	0.000442882	10533659	Clip1
GO:0032991	macromolecular complex	0.000442882	10491385	Actl6a
GO:0032991	macromolecular complex	0.000442882	10556426	Parva
GO:0032991	macromolecular complex	0.000442882	10546775	Crbn
GO:0032991	macromolecular complex	0.000442882	10588509	Pcbp4
GO:0032991	macromolecular complex	0.000442882	10592850	Trappc4
GO:0032991	macromolecular complex	0.000442882	10451565	Taf8
GO:0032991	macromolecular complex	0.000442882	10423805	Atp6v1c1
GO:0032991	macromolecular complex	0.000442882	10417689	Psmd6
GO:0032991	macromolecular complex	0.000442882	10488303	Crnkl1
GO:0032991	macromolecular complex	0.000442882	10545910	Pcyox1
GO:0032991	macromolecular complex	0.000442882	10382139	Psmd12
GO:0032991	macromolecular complex	0.000442882	10414288	Psmc6
GO:0032991	macromolecular complex	0.000442882	10479794	Prpf18
GO:0032991	macromolecular complex	0.000442882	10603706	Med4
GO:0032991	macromolecular complex	0.000442882	10531290	Rchy1
GO:0032991	macromolecular complex	0.000442882	10494910	Bcas2
GO:0032991	macromolecular complex	0.000442882	10543551	Rbm28
GO:0032991	macromolecular complex	0.000442882	10509023	Syf2
GO:0032991	macromolecular complex	0.000442882	10498168	Exosc8
GO:0032991	macromolecular complex	0.000442882	10348004	Psmd1
GO:0032991	macromolecular complex	0.000442882	10531776	Fam175a
GO:0032991	macromolecular complex	0.000442882	10427538	Nipbl
GO:0032991	macromolecular complex	0.000442882	10412650	Kctd6
GO:0032991	macromolecular complex	0.000442882	10592830	Vps11
GO:0032991	macromolecular complex	0.000442882	10376007	Shroom1
GO:0032991	macromolecular complex	0.000442882	10510286	Mad2l2
GO:0032991	macromolecular complex	0.000442882	10599498	Utp14a
GO:0032991	macromolecular complex	0.000442882	10604199	Cul4b
GO:0032991	macromolecular complex	0.000442882	10421981	Dis3
GO:0032991	macromolecular complex	0.000442882	10409322	Thoc3
GO:0032991	macromolecular complex	0.000442882	10590892	Cep57
GO:0032991	macromolecular complex	0.000442882	10556350	Usp47
GO:0032991	macromolecular complex	0.000442882	10532407	Ep400
GO:0032991	macromolecular complex	0.000442882	10593605	Cul5
GO:0032991	macromolecular complex	0.000442882	10536595	Naa38
GO:0032991	macromolecular complex	0.000442882	10450006	Hnrnpm
GO:0032991	macromolecular complex	0.000442882	10480057	Rbm17
GO:0032991	macromolecular complex	0.000442882	10458680	Eif3j
GO:0032991	macromolecular complex	0.000442882	10404069	Hist1h1a
GO:0032991	macromolecular complex	0.000442882	10491056	Tbl1xr1
GO:0032991	macromolecular complex	0.000442882	10353475	Eif3m
GO:0032991	macromolecular complex	0.000442882	10485635	Eif3m
GO:0032991	macromolecular complex	0.000442882	10354630	Gtf3c3
GO:0032991	macromolecular complex	0.000442882	10492735	Fgg
GO:0032991	macromolecular complex	0.000442882	10385159	Rars
GO:0032991	macromolecular complex	0.000442882	10399430	Ddx1
GO:0032991	macromolecular complex	0.000442882	10395155	Fam110c
GO:0032991	macromolecular complex	0.000442882	10481670	Cdk9
GO:0032991	macromolecular complex	0.000442882	10507418	Eif2b3
GO:0032991	macromolecular complex	0.000442882	10542750	Med21
GO:0032991	macromolecular complex	0.000442882	10512061	Taf9
GO:0032991	macromolecular complex	0.000442882	10344637	Atp6v1h
GO:0032991	macromolecular complex	0.000442882	10348456	Cops8
GO:0032991	macromolecular complex	0.000442882	10350535	Tpr
GO:0032991	macromolecular complex	0.000442882	10498981	Fgb
GO:0032991	macromolecular complex	0.000442882	10547410	Erc1
GO:0032991	macromolecular complex	0.000442882	10375290	Slu7
GO:0032991	macromolecular complex	0.000442882	10344817	Cspp1
GO:0032991	macromolecular complex	0.000442882	10358091	Nav1
GO:0032991	macromolecular complex	0.000442882	10384555	Aftph
GO:0032991	macromolecular complex	0.000442882	10414113	Wapal
GO:0032991	macromolecular complex	0.000442882	10421749	Akap11
GO:0032991	macromolecular complex	0.000442882	10423842	Dcaf13
GO:0032991	macromolecular complex	0.000442882	10454414	Pik3c3
GO:0032991	macromolecular complex	0.000442882	10496715	Znhit6
GO:0032991	macromolecular complex	0.000442882	10513268	AI314180
GO:0032991	macromolecular complex	0.000442882	10515012	Prpf38a
GO:0032991	macromolecular complex	0.000442882	10518484	Fbxo44
GO:0032991	macromolecular complex	0.000442882	10535883	Katnal1
GO:0032991	macromolecular complex	0.000442882	10542824	Mrps35
GO:0032991	macromolecular complex	0.000442882	10572077	Naf1
GO:0032991	macromolecular complex	0.000442882	10586773	Gtf2a2
GO:0032991	macromolecular complex	0.000442882	10384838	Eml6
GO:0032991	macromolecular complex	0.000442882	10395702	Akap6
GO:0032991	macromolecular complex	0.000442882	10489958	Kcng1
GO:0032991	macromolecular complex	0.000442882	10571321	Ppp1r3b
GO:0032991	macromolecular complex	0.000442882	10414693	Tox4
GO:0032991	macromolecular complex	0.000442882	10531428	Nup54
GO:0032991	macromolecular complex	0.000442882	10524124	Golga3
GO:0032991	macromolecular complex	0.000442882	10404026	Hist1h2af
GO:0032991	macromolecular complex	0.000442882	10408266	Hist1h2ba
GO:0032991	macromolecular complex	0.000442882	10404061	Hist1h2bb
GO:0032991	macromolecular complex	0.000442882	10408197	Hist1h2bh
GO:0032991	macromolecular complex	0.000442882	10403943	Hist1h2bm
GO:0032991	macromolecular complex	0.000442882	10514441	Mysm1
GO:0032991	macromolecular complex	0.000442882	10415513	Parp4
GO:0032991	macromolecular complex	0.000442882	10540911	Tsen2
GO:0032991	macromolecular complex	0.000442882	10581311	Acd
GO:0031461	cullin-RING ubiquitin ligase complex	0.0016717	10356001	Cul3
GO:0031461	cullin-RING ubiquitin ligase complex	0.0016717	10537882	Cul1
GO:0031461	cullin-RING ubiquitin ligase complex	0.0016717	10492826	Fbxw7
GO:0031461	cullin-RING ubiquitin ligase complex	0.0016717	10546775	Crbn
GO:0031461	cullin-RING ubiquitin ligase complex	0.0016717	10604199	Cul4b
GO:0031461	cullin-RING ubiquitin ligase complex	0.0016717	10556350	Usp47
GO:0031461	cullin-RING ubiquitin ligase complex	0.0016717	10593605	Cul5
GO:0031461	cullin-RING ubiquitin ligase complex	0.0016717	10423842	Dcaf13
GO:0031461	cullin-RING ubiquitin ligase complex	0.0016717	10518484	Fbxo44
GO:0070761	pre-snoRNP complex	0.00260622	10416510	Nufip1
GO:0070761	pre-snoRNP complex	0.00260622	10512061	Taf9
GO:0070761	pre-snoRNP complex	0.00260622	10496715	Znhit6
GO:0016234	inclusion body	0.00617454	10440600	Cct8
GO:0016234	inclusion body	0.00617454	10441718	Park2
GO:0016234	inclusion body	0.00617454	10449051	Stub1
GO:0016234	inclusion body	0.00617454	10402249	Atxn3
GO:0016234	inclusion body	0.00617454	10558285	Zranb1
GO:0019773	proteasome core complex, alpha-subunit complex	0.00673787	10403706	Psma2
GO:0019773	proteasome core complex, alpha-subunit complex	0.00673787	10543783	Psma3
GO:0019773	proteasome core complex, alpha-subunit complex	0.00673787	10585474	Psma4
GO:0000786	nucleosome	0.00694767	10404069	Hist1h1a
GO:0000786	nucleosome	0.00694767	10404026	Hist1h2af
GO:0000786	nucleosome	0.00694767	10408266	Hist1h2ba
GO:0000786	nucleosome	0.00694767	10404061	Hist1h2bb
GO:0000786	nucleosome	0.00694767	10408197	Hist1h2bh
GO:0000786	nucleosome	0.00694767	10403943	Hist1h2bm
GO:0005730	nucleolus	0.00851661	10539135	Capg
GO:0005730	nucleolus	0.00851661	10542275	Etv6
GO:0005730	nucleolus	0.00851661	10458560	Fgf1
GO:0005730	nucleolus	0.00851661	10356312	Ncl
GO:0005730	nucleolus	0.00851661	10370483	Rrp1
GO:0005730	nucleolus	0.00851661	10362593	Npm1
GO:0005730	nucleolus	0.00851661	10363178	Npm1
GO:0005730	nucleolus	0.00851661	10583340	Npm1
GO:0005730	nucleolus	0.00851661	10556764	Ppp1cc
GO:0005730	nucleolus	0.00851661	10607724	Zrsr2
GO:0005730	nucleolus	0.00851661	10476834	Xrn2
GO:0005730	nucleolus	0.00851661	10416510	Nufip1
GO:0005730	nucleolus	0.00851661	10418480	Gnl3
GO:0005730	nucleolus	0.00851661	10365260	Txnrd1
GO:0005730	nucleolus	0.00851661	10492826	Fbxw7
GO:0005730	nucleolus	0.00851661	10491551	Exosc9
GO:0005730	nucleolus	0.00851661	10582823	Rbm34
GO:0005730	nucleolus	0.00851661	10466848	D19Bwg1357e
GO:0005730	nucleolus	0.00851661	10437737	Rsl1d1
GO:0005730	nucleolus	0.00851661	10349239	Mki67ip
GO:0005730	nucleolus	0.00851661	10554233	Aen
GO:0005730	nucleolus	0.00851661	10560181	Gltscr2
GO:0005730	nucleolus	0.00851661	10543551	Rbm28
GO:0005730	nucleolus	0.00851661	10378013	Rpain
GO:0005730	nucleolus	0.00851661	10361979	Bclaf1
GO:0005730	nucleolus	0.00851661	10375980	Aff4
GO:0005730	nucleolus	0.00851661	10453461	Fbxo11
GO:0005730	nucleolus	0.00851661	10508019	Gnl2
GO:0005730	nucleolus	0.00851661	10572077	Naf1
GO:0005730	nucleolus	0.00851661	10558285	Zranb1
GO:0005730	nucleolus	0.00851661	10520405	Nom1

## Sheet: SPARC- vs SPARC+ 10 weeks TAA
GOID	GOTerm	p-value	Probeset	GeneName
GO:0006260	DNA replication	1.5706e-15	10564978	Blm
GO:0006260	DNA replication	1.5706e-15	10391461	Brca1
GO:0006260	DNA replication	1.5706e-15	10527801	Brca2
GO:0006260	DNA replication	1.5706e-15	10438378	Cdc45
GO:0006260	DNA replication	1.5706e-15	10373530	Cdk2
GO:0006260	DNA replication	1.5706e-15	10465912	Fen1
GO:0006260	DNA replication	1.5706e-15	10550102	Lig1
GO:0006260	DNA replication	1.5706e-15	10353420	Mcm3
GO:0006260	DNA replication	1.5706e-15	10546163	Mcm2
GO:0006260	DNA replication	1.5706e-15	10437945	Mcm4
GO:0006260	DNA replication	1.5706e-15	10572906	Mcm5
GO:0006260	DNA replication	1.5706e-15	10357436	Mcm6
GO:0006260	DNA replication	1.5706e-15	10534974	Mcm7
GO:0006260	DNA replication	1.5706e-15	10487930	Pcna
GO:0006260	DNA replication	1.5706e-15	10605674	Pola1
GO:0006260	DNA replication	1.5706e-15	10562818	Pold1
GO:0006260	DNA replication	1.5706e-15	10524169	Pole
GO:0006260	DNA replication	1.5706e-15	10400649	Pole2
GO:0006260	DNA replication	1.5706e-15	10367076	Prim1
GO:0006260	DNA replication	1.5706e-15	10353733	Prim2
GO:0006260	DNA replication	1.5706e-15	10508759	Rpa2
GO:0006260	DNA replication	1.5706e-15	10555695	Rrm1
GO:0006260	DNA replication	1.5706e-15	10473414	Ssrp1
GO:0006260	DNA replication	1.5706e-15	10582809	Tk1
GO:0006260	DNA replication	1.5706e-15	10446027	Chaf1a
GO:0006260	DNA replication	1.5706e-15	10576140	Cdt1
GO:0006260	DNA replication	1.5706e-15	10402650	Cinp
GO:0006260	DNA replication	1.5706e-15	10543114	Rpa3
GO:0006260	DNA replication	1.5706e-15	10388409	Rpa1
GO:0006260	DNA replication	1.5706e-15	10476989	Gins1
GO:0006260	DNA replication	1.5706e-15	10361110	Dtl
GO:0006260	DNA replication	1.5706e-15	10438690	Rfc4
GO:0006260	DNA replication	1.5706e-15	10437040	Chaf1b
GO:0006260	DNA replication	1.5706e-15	10503617	Mms22l
GO:0006297	nucleotide-excision repair, DNA gap filling	6.34082e-10	10550102	Lig1
GO:0006297	nucleotide-excision repair, DNA gap filling	6.34082e-10	10487930	Pcna
GO:0006297	nucleotide-excision repair, DNA gap filling	6.34082e-10	10562818	Pold1
GO:0006297	nucleotide-excision repair, DNA gap filling	6.34082e-10	10524169	Pole
GO:0006297	nucleotide-excision repair, DNA gap filling	6.34082e-10	10400649	Pole2
GO:0006297	nucleotide-excision repair, DNA gap filling	6.34082e-10	10508759	Rpa2
GO:0006297	nucleotide-excision repair, DNA gap filling	6.34082e-10	10543114	Rpa3
GO:0006297	nucleotide-excision repair, DNA gap filling	6.34082e-10	10388409	Rpa1
GO:0006297	nucleotide-excision repair, DNA gap filling	6.34082e-10	10438690	Rfc4
GO:0006270	DNA-dependent DNA replication initiation	2.27554e-09	10438378	Cdc45
GO:0006270	DNA-dependent DNA replication initiation	2.27554e-09	10353420	Mcm3
GO:0006270	DNA-dependent DNA replication initiation	2.27554e-09	10546163	Mcm2
GO:0006270	DNA-dependent DNA replication initiation	2.27554e-09	10437945	Mcm4
GO:0006270	DNA-dependent DNA replication initiation	2.27554e-09	10572906	Mcm5
GO:0006270	DNA-dependent DNA replication initiation	2.27554e-09	10357436	Mcm6
GO:0006270	DNA-dependent DNA replication initiation	2.27554e-09	10534974	Mcm7
GO:0006270	DNA-dependent DNA replication initiation	2.27554e-09	10605674	Pola1
GO:0006270	DNA-dependent DNA replication initiation	2.27554e-09	10576140	Cdt1
GO:0006281	DNA repair	2.13192e-08	10593526	Atm
GO:0006281	DNA repair	2.13192e-08	10355327	Bard1
GO:0006281	DNA repair	2.13192e-08	10355329	Bard1
GO:0006281	DNA repair	2.13192e-08	10564978	Blm
GO:0006281	DNA repair	2.13192e-08	10391461	Brca1
GO:0006281	DNA repair	2.13192e-08	10527801	Brca2
GO:0006281	DNA repair	2.13192e-08	10411709	Cdk7
GO:0006281	DNA repair	2.13192e-08	10465912	Fen1
GO:0006281	DNA repair	2.13192e-08	10550102	Lig1
GO:0006281	DNA repair	2.13192e-08	10547088	Mbd4
GO:0006281	DNA repair	2.13192e-08	10447395	Msh2
GO:0006281	DNA repair	2.13192e-08	10446074	Uhrf1
GO:0006281	DNA repair	2.13192e-08	10487930	Pcna
GO:0006281	DNA repair	2.13192e-08	10605674	Pola1
GO:0006281	DNA repair	2.13192e-08	10562818	Pold1
GO:0006281	DNA repair	2.13192e-08	10524169	Pole
GO:0006281	DNA repair	2.13192e-08	10400649	Pole2
GO:0006281	DNA repair	2.13192e-08	10548086	Rad51ap1
GO:0006281	DNA repair	2.13192e-08	10515257	Rad54l
GO:0006281	DNA repair	2.13192e-08	10508759	Rpa2
GO:0006281	DNA repair	2.13192e-08	10473414	Ssrp1
GO:0006281	DNA repair	2.13192e-08	10345981	Ercc5
GO:0006281	DNA repair	2.13192e-08	10352048	Exo1
GO:0006281	DNA repair	2.13192e-08	10446027	Chaf1a
GO:0006281	DNA repair	2.13192e-08	10402650	Cinp
GO:0006281	DNA repair	2.13192e-08	10460738	Cdca5
GO:0006281	DNA repair	2.13192e-08	10543114	Rpa3
GO:0006281	DNA repair	2.13192e-08	10388409	Rpa1
GO:0006281	DNA repair	2.13192e-08	10361110	Dtl
GO:0006281	DNA repair	2.13192e-08	10501485	Prmt6
GO:0006281	DNA repair	2.13192e-08	10438690	Rfc4
GO:0006281	DNA repair	2.13192e-08	10437040	Chaf1b
GO:0006281	DNA repair	2.13192e-08	10503617	Mms22l
GO:0006281	DNA repair	2.13192e-08	10588294	Topbp1
GO:0006281	DNA repair	2.13192e-08	10603135	Fancb
GO:0006281	DNA repair	2.13192e-08	10389395	Brip1
GO:0046395	carboxylic acid catabolic process	4.67353e-07	10502951	Acadm
GO:0046395	carboxylic acid catabolic process	4.67353e-07	10387768	Acadvl
GO:0046395	carboxylic acid catabolic process	4.67353e-07	10393177	Acox1
GO:0046395	carboxylic acid catabolic process	4.67353e-07	10561063	Bckdha
GO:0046395	carboxylic acid catabolic process	4.67353e-07	10481474	Crat
GO:0046395	carboxylic acid catabolic process	4.67353e-07	10455656	Hsd17b4
GO:0046395	carboxylic acid catabolic process	4.67353e-07	10475653	Slc27a2
GO:0046395	carboxylic acid catabolic process	4.67353e-07	10551939	Prodh2
GO:0046395	carboxylic acid catabolic process	4.67353e-07	10474836	Ivd
GO:0046395	carboxylic acid catabolic process	4.67353e-07	10575867	Mlycd
GO:0046395	carboxylic acid catabolic process	4.67353e-07	10476728	Dtd1
GO:0046395	carboxylic acid catabolic process	4.67353e-07	10498837	Etfdh
GO:0046395	carboxylic acid catabolic process	4.67353e-07	10591947	Acad8
GO:0046395	carboxylic acid catabolic process	4.67353e-07	10401473	Aldh6a1
GO:0046395	carboxylic acid catabolic process	4.67353e-07	10397145	Acot2
GO:0046395	carboxylic acid catabolic process	4.67353e-07	10520467	Hadhb
GO:0016557	peroxisome membrane biogenesis	1.03955e-06	10564805	Pex11a
GO:0016557	peroxisome membrane biogenesis	1.03955e-06	10474028	Pex16
GO:0016557	peroxisome membrane biogenesis	1.03955e-06	10351738	Pex19
GO:0016557	peroxisome membrane biogenesis	1.03955e-06	10367960	Pex3
GO:0033554	cellular response to stress	3.29225e-06	10593526	Atm
GO:0033554	cellular response to stress	3.29225e-06	10355327	Bard1
GO:0033554	cellular response to stress	3.29225e-06	10355329	Bard1
GO:0033554	cellular response to stress	3.29225e-06	10564978	Blm
GO:0033554	cellular response to stress	3.29225e-06	10391461	Brca1
GO:0033554	cellular response to stress	3.29225e-06	10527801	Brca2
GO:0033554	cellular response to stress	3.29225e-06	10411709	Cdk7
GO:0033554	cellular response to stress	3.29225e-06	10465912	Fen1
GO:0033554	cellular response to stress	3.29225e-06	10550102	Lig1
GO:0033554	cellular response to stress	3.29225e-06	10547088	Mbd4
GO:0033554	cellular response to stress	3.29225e-06	10534974	Mcm7
GO:0033554	cellular response to stress	3.29225e-06	10447395	Msh2
GO:0033554	cellular response to stress	3.29225e-06	10446074	Uhrf1
GO:0033554	cellular response to stress	3.29225e-06	10487930	Pcna
GO:0033554	cellular response to stress	3.29225e-06	10605674	Pola1
GO:0033554	cellular response to stress	3.29225e-06	10562818	Pold1
GO:0033554	cellular response to stress	3.29225e-06	10524169	Pole
GO:0033554	cellular response to stress	3.29225e-06	10400649	Pole2
GO:0033554	cellular response to stress	3.29225e-06	10362314	Ptprk
GO:0033554	cellular response to stress	3.29225e-06	10548086	Rad51ap1
GO:0033554	cellular response to stress	3.29225e-06	10515257	Rad54l
GO:0033554	cellular response to stress	3.29225e-06	10508759	Rpa2
GO:0033554	cellular response to stress	3.29225e-06	10473414	Ssrp1
GO:0033554	cellular response to stress	3.29225e-06	10367179	Timeless
GO:0033554	cellular response to stress	3.29225e-06	10345981	Ercc5
GO:0033554	cellular response to stress	3.29225e-06	10460645	Map3k11
GO:0033554	cellular response to stress	3.29225e-06	10352048	Exo1
GO:0033554	cellular response to stress	3.29225e-06	10446027	Chaf1a
GO:0033554	cellular response to stress	3.29225e-06	10479041	Rbm38
GO:0033554	cellular response to stress	3.29225e-06	10402650	Cinp
GO:0033554	cellular response to stress	3.29225e-06	10460738	Cdca5
GO:0033554	cellular response to stress	3.29225e-06	10543114	Rpa3
GO:0033554	cellular response to stress	3.29225e-06	10388409	Rpa1
GO:0033554	cellular response to stress	3.29225e-06	10361110	Dtl
GO:0033554	cellular response to stress	3.29225e-06	10501485	Prmt6
GO:0033554	cellular response to stress	3.29225e-06	10438690	Rfc4
GO:0033554	cellular response to stress	3.29225e-06	10437040	Chaf1b
GO:0033554	cellular response to stress	3.29225e-06	10503617	Mms22l
GO:0033554	cellular response to stress	3.29225e-06	10373036	Os9
GO:0033554	cellular response to stress	3.29225e-06	10467258	Myof
GO:0033554	cellular response to stress	3.29225e-06	10588294	Topbp1
GO:0033554	cellular response to stress	3.29225e-06	10603135	Fancb
GO:0033554	cellular response to stress	3.29225e-06	10389395	Brip1
GO:0033554	cellular response to stress	3.29225e-06	10426451	Irak4
GO:0015697	quaternary ammonium group transport	6.36688e-06	10431564	Cpt1b
GO:0015697	quaternary ammonium group transport	6.36688e-06	10514933	Cpt2
GO:0015697	quaternary ammonium group transport	6.36688e-06	10385872	Slc22a5
GO:0015697	quaternary ammonium group transport	6.36688e-06	10385883	Slc22a21
GO:0015697	quaternary ammonium group transport	6.36688e-06	10589076	Slc25a20
GO:0015697	quaternary ammonium group transport	6.36688e-06	10505008	Slc44a1
GO:0006310	DNA recombination	9.70601e-06	10564978	Blm
GO:0006310	DNA recombination	9.70601e-06	10391461	Brca1
GO:0006310	DNA recombination	9.70601e-06	10527801	Brca2
GO:0006310	DNA recombination	9.70601e-06	10550102	Lig1
GO:0006310	DNA recombination	9.70601e-06	10447395	Msh2
GO:0006310	DNA recombination	9.70601e-06	10548086	Rad51ap1
GO:0006310	DNA recombination	9.70601e-06	10515257	Rad54l
GO:0006310	DNA recombination	9.70601e-06	10499529	Slc50a1
GO:0006310	DNA recombination	9.70601e-06	10508759	Rpa2
GO:0006310	DNA recombination	9.70601e-06	10352048	Exo1
GO:0006310	DNA recombination	9.70601e-06	10543114	Rpa3
GO:0006310	DNA recombination	9.70601e-06	10388409	Rpa1
GO:0006310	DNA recombination	9.70601e-06	10503617	Mms22l
GO:0006310	DNA recombination	9.70601e-06	10588294	Topbp1
GO:0043436	oxoacid metabolic process	4.48363e-05	10502951	Acadm
GO:0043436	oxoacid metabolic process	4.48363e-05	10387768	Acadvl
GO:0043436	oxoacid metabolic process	4.48363e-05	10393177	Acox1
GO:0043436	oxoacid metabolic process	4.48363e-05	10582658	Agt
GO:0043436	oxoacid metabolic process	4.48363e-05	10396831	Arg2
GO:0043436	oxoacid metabolic process	4.48363e-05	10512895	Baat
GO:0043436	oxoacid metabolic process	4.48363e-05	10561063	Bckdha
GO:0043436	oxoacid metabolic process	4.48363e-05	10391461	Brca1
GO:0043436	oxoacid metabolic process	4.48363e-05	10431564	Cpt1b
GO:0043436	oxoacid metabolic process	4.48363e-05	10514933	Cpt2
GO:0043436	oxoacid metabolic process	4.48363e-05	10481474	Crat
GO:0043436	oxoacid metabolic process	4.48363e-05	10585749	Cyp1a1
GO:0043436	oxoacid metabolic process	4.48363e-05	10591369	Dnmt1
GO:0043436	oxoacid metabolic process	4.48363e-05	10420935	Ephx2
GO:0043436	oxoacid metabolic process	4.48363e-05	10455656	Hsd17b4
GO:0043436	oxoacid metabolic process	4.48363e-05	10385872	Slc22a5
GO:0043436	oxoacid metabolic process	4.48363e-05	10539894	Mgll
GO:0043436	oxoacid metabolic process	4.48363e-05	10475653	Slc27a2
GO:0043436	oxoacid metabolic process	4.48363e-05	10607089	Acsl4
GO:0043436	oxoacid metabolic process	4.48363e-05	10551939	Prodh2
GO:0043436	oxoacid metabolic process	4.48363e-05	10474836	Ivd
GO:0043436	oxoacid metabolic process	4.48363e-05	10575867	Mlycd
GO:0043436	oxoacid metabolic process	4.48363e-05	10589076	Slc25a20
GO:0043436	oxoacid metabolic process	4.48363e-05	10476728	Dtd1
GO:0043436	oxoacid metabolic process	4.48363e-05	10498837	Etfdh
GO:0043436	oxoacid metabolic process	4.48363e-05	10591947	Acad8
GO:0043436	oxoacid metabolic process	4.48363e-05	10555293	Lipt2
GO:0043436	oxoacid metabolic process	4.48363e-05	10417708	Oxsm
GO:0043436	oxoacid metabolic process	4.48363e-05	10406564	Acot12
GO:0043436	oxoacid metabolic process	4.48363e-05	10429859	Oplah
GO:0043436	oxoacid metabolic process	4.48363e-05	10401473	Aldh6a1
GO:0043436	oxoacid metabolic process	4.48363e-05	10518570	Pgd
GO:0043436	oxoacid metabolic process	4.48363e-05	10397145	Acot2
GO:0043436	oxoacid metabolic process	4.48363e-05	10496605	Ccbl2
GO:0043436	oxoacid metabolic process	4.48363e-05	10520467	Hadhb
GO:0043436	oxoacid metabolic process	4.48363e-05	10433445	Abat
GO:0043436	oxoacid metabolic process	4.48363e-05	10538420	Gars
GO:0032787	monocarboxylic acid metabolic process	5.05028e-05	10502951	Acadm
GO:0032787	monocarboxylic acid metabolic process	5.05028e-05	10387768	Acadvl
GO:0032787	monocarboxylic acid metabolic process	5.05028e-05	10393177	Acox1
GO:0032787	monocarboxylic acid metabolic process	5.05028e-05	10582658	Agt
GO:0032787	monocarboxylic acid metabolic process	5.05028e-05	10512895	Baat
GO:0032787	monocarboxylic acid metabolic process	5.05028e-05	10391461	Brca1
GO:0032787	monocarboxylic acid metabolic process	5.05028e-05	10431564	Cpt1b
GO:0032787	monocarboxylic acid metabolic process	5.05028e-05	10514933	Cpt2
GO:0032787	monocarboxylic acid metabolic process	5.05028e-05	10481474	Crat
GO:0032787	monocarboxylic acid metabolic process	5.05028e-05	10585749	Cyp1a1
GO:0032787	monocarboxylic acid metabolic process	5.05028e-05	10420935	Ephx2
GO:0032787	monocarboxylic acid metabolic process	5.05028e-05	10455656	Hsd17b4
GO:0032787	monocarboxylic acid metabolic process	5.05028e-05	10539894	Mgll
GO:0032787	monocarboxylic acid metabolic process	5.05028e-05	10475653	Slc27a2
GO:0032787	monocarboxylic acid metabolic process	5.05028e-05	10607089	Acsl4
GO:0032787	monocarboxylic acid metabolic process	5.05028e-05	10575867	Mlycd
GO:0032787	monocarboxylic acid metabolic process	5.05028e-05	10589076	Slc25a20
GO:0032787	monocarboxylic acid metabolic process	5.05028e-05	10498837	Etfdh
GO:0032787	monocarboxylic acid metabolic process	5.05028e-05	10555293	Lipt2
GO:0032787	monocarboxylic acid metabolic process	5.05028e-05	10417708	Oxsm
GO:0032787	monocarboxylic acid metabolic process	5.05028e-05	10406564	Acot12
GO:0032787	monocarboxylic acid metabolic process	5.05028e-05	10518570	Pgd
GO:0032787	monocarboxylic acid metabolic process	5.05028e-05	10397145	Acot2
GO:0032787	monocarboxylic acid metabolic process	5.05028e-05	10520467	Hadhb
GO:0030258	lipid modification	5.95349e-05	10502951	Acadm
GO:0030258	lipid modification	5.95349e-05	10387768	Acadvl
GO:0030258	lipid modification	5.95349e-05	10393177	Acox1
GO:0030258	lipid modification	5.95349e-05	10582658	Agt
GO:0030258	lipid modification	5.95349e-05	10431564	Cpt1b
GO:0030258	lipid modification	5.95349e-05	10514933	Cpt2
GO:0030258	lipid modification	5.95349e-05	10481474	Crat
GO:0030258	lipid modification	5.95349e-05	10455656	Hsd17b4
GO:0030258	lipid modification	5.95349e-05	10441456	Synj2
GO:0030258	lipid modification	5.95349e-05	10575867	Mlycd
GO:0030258	lipid modification	5.95349e-05	10589076	Slc25a20
GO:0030258	lipid modification	5.95349e-05	10498837	Etfdh
GO:0030258	lipid modification	5.95349e-05	10520467	Hadhb
GO:0055114	oxidation-reduction process	7.71884e-05	10502951	Acadm
GO:0055114	oxidation-reduction process	7.71884e-05	10387768	Acadvl
GO:0055114	oxidation-reduction process	7.71884e-05	10393177	Acox1
GO:0055114	oxidation-reduction process	7.71884e-05	10561063	Bckdha
GO:0055114	oxidation-reduction process	7.71884e-05	10431564	Cpt1b
GO:0055114	oxidation-reduction process	7.71884e-05	10514933	Cpt2
GO:0055114	oxidation-reduction process	7.71884e-05	10481474	Crat
GO:0055114	oxidation-reduction process	7.71884e-05	10529273	Ctbp1
GO:0055114	oxidation-reduction process	7.71884e-05	10585749	Cyp1a1
GO:0055114	oxidation-reduction process	7.71884e-05	10597875	Cyp8b1
GO:0055114	oxidation-reduction process	7.71884e-05	10537146	Akr1b8
GO:0055114	oxidation-reduction process	7.71884e-05	10426812	Gpd1
GO:0055114	oxidation-reduction process	7.71884e-05	10600857	Heph
GO:0055114	oxidation-reduction process	7.71884e-05	10455656	Hsd17b4
GO:0055114	oxidation-reduction process	7.71884e-05	10555695	Rrm1
GO:0055114	oxidation-reduction process	7.71884e-05	10413542	Tkt
GO:0055114	oxidation-reduction process	7.71884e-05	10449225	Decr2
GO:0055114	oxidation-reduction process	7.71884e-05	10391454	Vat1
GO:0055114	oxidation-reduction process	7.71884e-05	10551939	Prodh2
GO:0055114	oxidation-reduction process	7.71884e-05	10474836	Ivd
GO:0055114	oxidation-reduction process	7.71884e-05	10575867	Mlycd
GO:0055114	oxidation-reduction process	7.71884e-05	10589076	Slc25a20
GO:0055114	oxidation-reduction process	7.71884e-05	10498837	Etfdh
GO:0055114	oxidation-reduction process	7.71884e-05	10591947	Acad8
GO:0055114	oxidation-reduction process	7.71884e-05	10539143	Retsat
GO:0055114	oxidation-reduction process	7.71884e-05	10557705	Phkg2
GO:0055114	oxidation-reduction process	7.71884e-05	10505200	Hsdl2
GO:0055114	oxidation-reduction process	7.71884e-05	10467784	Pyroxd2
GO:0055114	oxidation-reduction process	7.71884e-05	10403911	Gpx6
GO:0055114	oxidation-reduction process	7.71884e-05	10346747	Cyp20a1
GO:0055114	oxidation-reduction process	7.71884e-05	10588357	Acad11
GO:0055114	oxidation-reduction process	7.71884e-05	10390299	Pnpo
GO:0055114	oxidation-reduction process	7.71884e-05	10401473	Aldh6a1
GO:0055114	oxidation-reduction process	7.71884e-05	10407435	Akr1c18
GO:0055114	oxidation-reduction process	7.71884e-05	10518570	Pgd
GO:0055114	oxidation-reduction process	7.71884e-05	10373515	Suox
GO:0055114	oxidation-reduction process	7.71884e-05	10345203	Paox
GO:0055114	oxidation-reduction process	7.71884e-05	10387372	Kdm6b
GO:0055114	oxidation-reduction process	7.71884e-05	10467410	Cyp2c70
GO:0055114	oxidation-reduction process	7.71884e-05	10520467	Hadhb
GO:0009083	branched chain family amino acid catabolic process	0.000115202	10561063	Bckdha
GO:0009083	branched chain family amino acid catabolic process	0.000115202	10474836	Ivd
GO:0009083	branched chain family amino acid catabolic process	0.000115202	10591947	Acad8
GO:0009083	branched chain family amino acid catabolic process	0.000115202	10401473	Aldh6a1
GO:0006273	lagging strand elongation	0.000127546	10465912	Fen1
GO:0006273	lagging strand elongation	0.000127546	10605674	Pola1
GO:0006273	lagging strand elongation	0.000127546	10562818	Pold1
GO:0042760	very long-chain fatty acid catabolic process	0.000127546	10387768	Acadvl
GO:0042760	very long-chain fatty acid catabolic process	0.000127546	10475653	Slc27a2
GO:0042760	very long-chain fatty acid catabolic process	0.000127546	10397145	Acot2
GO:0009062	fatty acid catabolic process	0.00027739	10502951	Acadm
GO:0009062	fatty acid catabolic process	0.00027739	10387768	Acadvl
GO:0009062	fatty acid catabolic process	0.00027739	10393177	Acox1
GO:0009062	fatty acid catabolic process	0.00027739	10481474	Crat
GO:0009062	fatty acid catabolic process	0.00027739	10455656	Hsd17b4
GO:0009062	fatty acid catabolic process	0.00027739	10475653	Slc27a2
GO:0009062	fatty acid catabolic process	0.00027739	10575867	Mlycd
GO:0009062	fatty acid catabolic process	0.00027739	10498837	Etfdh
GO:0009062	fatty acid catabolic process	0.00027739	10397145	Acot2
GO:0009062	fatty acid catabolic process	0.00027739	10520467	Hadhb
GO:0006268	DNA unwinding involved in replication	0.000286673	10546163	Mcm2
GO:0006268	DNA unwinding involved in replication	0.000286673	10437945	Mcm4
GO:0006268	DNA unwinding involved in replication	0.000286673	10357436	Mcm6
GO:0006268	DNA unwinding involved in replication	0.000286673	10534974	Mcm7
GO:0006269	DNA replication, synthesis of RNA primer	0.000311266	10605674	Pola1
GO:0006269	DNA replication, synthesis of RNA primer	0.000311266	10367076	Prim1
GO:0006269	DNA replication, synthesis of RNA primer	0.000311266	10353733	Prim2
GO:0033539	fatty acid beta-oxidation using acyl-CoA dehydrogenase	0.000311266	10502951	Acadm
GO:0033539	fatty acid beta-oxidation using acyl-CoA dehydrogenase	0.000311266	10387768	Acadvl
GO:0033539	fatty acid beta-oxidation using acyl-CoA dehydrogenase	0.000311266	10498837	Etfdh
GO:0000718	nucleotide-excision repair, DNA damage removal	0.000343297	10411709	Cdk7
GO:0000718	nucleotide-excision repair, DNA damage removal	0.000343297	10508759	Rpa2
GO:0000718	nucleotide-excision repair, DNA damage removal	0.000343297	10345981	Ercc5
GO:0000718	nucleotide-excision repair, DNA damage removal	0.000343297	10543114	Rpa3
GO:0000718	nucleotide-excision repair, DNA damage removal	0.000343297	10388409	Rpa1
GO:0016042	lipid catabolic process	0.000377337	10502951	Acadm
GO:0016042	lipid catabolic process	0.000377337	10387768	Acadvl
GO:0016042	lipid catabolic process	0.000377337	10393177	Acox1
GO:0016042	lipid catabolic process	0.000377337	10481474	Crat
GO:0016042	lipid catabolic process	0.000377337	10455656	Hsd17b4
GO:0016042	lipid catabolic process	0.000377337	10539894	Mgll
GO:0016042	lipid catabolic process	0.000377337	10475653	Slc27a2
GO:0016042	lipid catabolic process	0.000377337	10575867	Mlycd
GO:0016042	lipid catabolic process	0.000377337	10498837	Etfdh
GO:0016042	lipid catabolic process	0.000377337	10394914	Iah1
GO:0016042	lipid catabolic process	0.000377337	10363372	Pla2g12b
GO:0016042	lipid catabolic process	0.000377337	10407435	Akr1c18
GO:0016042	lipid catabolic process	0.000377337	10397145	Acot2
GO:0016042	lipid catabolic process	0.000377337	10520467	Hadhb
GO:0000724	double-strand break repair via homologous recombination	0.000553065	10391461	Brca1
GO:0000724	double-strand break repair via homologous recombination	0.000553065	10527801	Brca2
GO:0000724	double-strand break repair via homologous recombination	0.000553065	10515257	Rad54l
GO:0000724	double-strand break repair via homologous recombination	0.000553065	10388409	Rpa1
GO:0000724	double-strand break repair via homologous recombination	0.000553065	10503617	Mms22l
GO:0019395	fatty acid oxidation	0.000733907	10502951	Acadm
GO:0019395	fatty acid oxidation	0.000733907	10387768	Acadvl
GO:0019395	fatty acid oxidation	0.000733907	10393177	Acox1
GO:0019395	fatty acid oxidation	0.000733907	10431564	Cpt1b
GO:0019395	fatty acid oxidation	0.000733907	10514933	Cpt2
GO:0019395	fatty acid oxidation	0.000733907	10481474	Crat
GO:0019395	fatty acid oxidation	0.000733907	10455656	Hsd17b4
GO:0019395	fatty acid oxidation	0.000733907	10575867	Mlycd
GO:0019395	fatty acid oxidation	0.000733907	10589076	Slc25a20
GO:0019395	fatty acid oxidation	0.000733907	10498837	Etfdh
GO:0019395	fatty acid oxidation	0.000733907	10520467	Hadhb
GO:0051791	medium-chain fatty acid metabolic process	0.00102417	10502951	Acadm
GO:0051791	medium-chain fatty acid metabolic process	0.00102417	10417708	Oxsm
GO:0006637	acyl-CoA metabolic process	0.0010309	10512895	Baat
GO:0006637	acyl-CoA metabolic process	0.0010309	10509137	Hmgcl
GO:0006637	acyl-CoA metabolic process	0.0010309	10417708	Oxsm
GO:0006637	acyl-CoA metabolic process	0.0010309	10406564	Acot12
GO:0006637	acyl-CoA metabolic process	0.0010309	10397145	Acot2
GO:0000731	DNA synthesis involved in DNA repair	0.00103825	10605674	Pola1
GO:0000731	DNA synthesis involved in DNA repair	0.00103825	10562818	Pold1
GO:0000731	DNA synthesis involved in DNA repair	0.00103825	10524169	Pole
GO:0022616	DNA strand elongation	0.00103825	10465912	Fen1
GO:0022616	DNA strand elongation	0.00103825	10605674	Pola1
GO:0022616	DNA strand elongation	0.00103825	10562818	Pold1
GO:0033540	fatty acid beta-oxidation using acyl-CoA oxidase	0.00103825	10393177	Acox1
GO:0033540	fatty acid beta-oxidation using acyl-CoA oxidase	0.00103825	10481474	Crat
GO:0033540	fatty acid beta-oxidation using acyl-CoA oxidase	0.00103825	10455656	Hsd17b4
GO:0006996	organelle organization	0.00111395	10593526	Atm
GO:0006996	organelle organization	0.00111395	10564978	Blm
GO:0006996	organelle organization	0.00111395	10490129	Bmp7
GO:0006996	organelle organization	0.00111395	10391461	Brca1
GO:0006996	organelle organization	0.00111395	10527801	Brca2
GO:0006996	organelle organization	0.00111395	10531274	Btc
GO:0006996	organelle organization	0.00111395	10586744	Anxa2
GO:0006996	organelle organization	0.00111395	10373530	Cdk2
GO:0006996	organelle organization	0.00111395	10460616	Cfl1
GO:0006996	organelle organization	0.00111395	10529273	Ctbp1
GO:0006996	organelle organization	0.00111395	10434942	Dlg1
GO:0006996	organelle organization	0.00111395	10591369	Dnmt1
GO:0006996	organelle organization	0.00111395	10345241	Dst
GO:0006996	organelle organization	0.00111395	10360764	Enah
GO:0006996	organelle organization	0.00111395	10507908	Fhl3
GO:0006996	organelle organization	0.00111395	10462973	Hells
GO:0006996	organelle organization	0.00111395	10509137	Hmgcl
GO:0006996	organelle organization	0.00111395	10347873	Agfg1
GO:0006996	organelle organization	0.00111395	10546163	Mcm2
GO:0006996	organelle organization	0.00111395	10447395	Msh2
GO:0006996	organelle organization	0.00111395	10589438	Mtap4
GO:0006996	organelle organization	0.00111395	10361956	Mtap7
GO:0006996	organelle organization	0.00111395	10564805	Pex11a
GO:0006996	organelle organization	0.00111395	10494460	Pex11b
GO:0006996	organelle organization	0.00111395	10474028	Pex16
GO:0006996	organelle organization	0.00111395	10351738	Pex19
GO:0006996	organelle organization	0.00111395	10515257	Rad54l
GO:0006996	organelle organization	0.00111395	10446821	Rps6
GO:0006996	organelle organization	0.00111395	10415642	Sap18
GO:0006996	organelle organization	0.00111395	10385872	Slc22a5
GO:0006996	organelle organization	0.00111395	10384885	Spnb2
GO:0006996	organelle organization	0.00111395	10441456	Synj2
GO:0006996	organelle organization	0.00111395	10367179	Timeless
GO:0006996	organelle organization	0.00111395	10594661	Tpm1
GO:0006996	organelle organization	0.00111395	10362487	Tspyl1
GO:0006996	organelle organization	0.00111395	10590073	Vill
GO:0006996	organelle organization	0.00111395	10367960	Pex3
GO:0006996	organelle organization	0.00111395	10437928	0610037P05Rik
GO:0006996	organelle organization	0.00111395	10452867	Dpy30
GO:0006996	organelle organization	0.00111395	10440794	2610039C10Rik
GO:0006996	organelle organization	0.00111395	10573261	Asf1b
GO:0006996	organelle organization	0.00111395	10460738	Cdca5
GO:0006996	organelle organization	0.00111395	10388409	Rpa1
GO:0006996	organelle organization	0.00111395	10569830	2310057J16Rik
GO:0006996	organelle organization	0.00111395	10361651	Nup43
GO:0006996	organelle organization	0.00111395	10353028	Vcpip1
GO:0006996	organelle organization	0.00111395	10472097	Fmnl2
GO:0006996	organelle organization	0.00111395	10562084	Haus5
GO:0006996	organelle organization	0.00111395	10581340	Ranbp10
GO:0006996	organelle organization	0.00111395	10399087	Ncapg2
GO:0006996	organelle organization	0.00111395	10404069	Hist1h1a
GO:0006996	organelle organization	0.00111395	10501485	Prmt6
GO:0006996	organelle organization	0.00111395	10520544	Mapre3
GO:0006996	organelle organization	0.00111395	10472782	Hat1
GO:0006996	organelle organization	0.00111395	10534441	Pom121
GO:0006996	organelle organization	0.00111395	10401244	Actn1
GO:0006996	organelle organization	0.00111395	10364856	Dot1l
GO:0006996	organelle organization	0.00111395	10387372	Kdm6b
GO:0006996	organelle organization	0.00111395	10419779	Haus4
GO:0006996	organelle organization	0.00111395	10360863	Mark1
GO:0006996	organelle organization	0.00111395	10542397	H2afj
GO:0006996	organelle organization	0.00111395	10582599	Nup133
GO:0006996	organelle organization	0.00111395	10589654	Als2cl
GO:0006853	carnitine shuttle	0.0016218	10431564	Cpt1b
GO:0006853	carnitine shuttle	0.0016218	10514933	Cpt2
GO:0006853	carnitine shuttle	0.0016218	10589076	Slc25a20
GO:0016043	cellular component organization	0.00165861	10502951	Acadm
GO:0016043	cellular component organization	0.00165861	10387625	Chrnb1
GO:0016043	cellular component organization	0.00165861	10582658	Agt
GO:0016043	cellular component organization	0.00165861	10523451	Anxa3
GO:0016043	cellular component organization	0.00165861	10593526	Atm
GO:0016043	cellular component organization	0.00165861	10564978	Blm
GO:0016043	cellular component organization	0.00165861	10490129	Bmp7
GO:0016043	cellular component organization	0.00165861	10414031	Gdf2
GO:0016043	cellular component organization	0.00165861	10391461	Brca1
GO:0016043	cellular component organization	0.00165861	10527801	Brca2
GO:0016043	cellular component organization	0.00165861	10531274	Btc
GO:0016043	cellular component organization	0.00165861	10450579	Ddr1
GO:0016043	cellular component organization	0.00165861	10586744	Anxa2
GO:0016043	cellular component organization	0.00165861	10558948	Cd151
GO:0016043	cellular component organization	0.00165861	10373530	Cdk2
GO:0016043	cellular component organization	0.00165861	10460616	Cfl1
GO:0016043	cellular component organization	0.00165861	10603289	Clcn5
GO:0016043	cellular component organization	0.00165861	10529273	Ctbp1
GO:0016043	cellular component organization	0.00165861	10506433	Dab1
GO:0016043	cellular component organization	0.00165861	10434942	Dlg1
GO:0016043	cellular component organization	0.00165861	10591369	Dnmt1
GO:0016043	cellular component organization	0.00165861	10345241	Dst
GO:0016043	cellular component organization	0.00165861	10374366	Egfr
GO:0016043	cellular component organization	0.00165861	10592237	Ei24
GO:0016043	cellular component organization	0.00165861	10542355	Emp1
GO:0016043	cellular component organization	0.00165861	10360764	Enah
GO:0016043	cellular component organization	0.00165861	10509965	Epha2
GO:0016043	cellular component organization	0.00165861	10428579	Ext1
GO:0016043	cellular component organization	0.00165861	10507908	Fhl3
GO:0016043	cellular component organization	0.00165861	10415604	Gjb2
GO:0016043	cellular component organization	0.00165861	10458340	Hbegf
GO:0016043	cellular component organization	0.00165861	10462973	Hells
GO:0016043	cellular component organization	0.00165861	10509137	Hmgcl
GO:0016043	cellular component organization	0.00165861	10347873	Agfg1
GO:0016043	cellular component organization	0.00165861	10522530	Kit
GO:0016043	cellular component organization	0.00165861	10432918	Krt8
GO:0016043	cellular component organization	0.00165861	10352838	Lamb3
GO:0016043	cellular component organization	0.00165861	10414360	Lgals3
GO:0016043	cellular component organization	0.00165861	10506714	Lrp8
GO:0016043	cellular component organization	0.00165861	10546163	Mcm2
GO:0016043	cellular component organization	0.00165861	10447395	Msh2
GO:0016043	cellular component organization	0.00165861	10589438	Mtap4
GO:0016043	cellular component organization	0.00165861	10361956	Mtap7
GO:0016043	cellular component organization	0.00165861	10564805	Pex11a
GO:0016043	cellular component organization	0.00165861	10494460	Pex11b
GO:0016043	cellular component organization	0.00165861	10474028	Pex16
GO:0016043	cellular component organization	0.00165861	10362314	Ptprk
GO:0016043	cellular component organization	0.00165861	10351738	Pex19
GO:0016043	cellular component organization	0.00165861	10515257	Rad54l
GO:0016043	cellular component organization	0.00165861	10446821	Rps6
GO:0016043	cellular component organization	0.00165861	10555695	Rrm1
GO:0016043	cellular component organization	0.00165861	10415642	Sap18
GO:0016043	cellular component organization	0.00165861	10423520	Sema5a
GO:0016043	cellular component organization	0.00165861	10385872	Slc22a5
GO:0016043	cellular component organization	0.00165861	10384885	Spnb2
GO:0016043	cellular component organization	0.00165861	10477970	Src
GO:0016043	cellular component organization	0.00165861	10441456	Synj2
GO:0016043	cellular component organization	0.00165861	10367179	Timeless
GO:0016043	cellular component organization	0.00165861	10582809	Tk1
GO:0016043	cellular component organization	0.00165861	10594661	Tpm1
GO:0016043	cellular component organization	0.00165861	10362487	Tspyl1
GO:0016043	cellular component organization	0.00165861	10458663	Dpysl3
GO:0016043	cellular component organization	0.00165861	10367843	Utrn
GO:0016043	cellular component organization	0.00165861	10590073	Vill
GO:0016043	cellular component organization	0.00165861	10460645	Map3k11
GO:0016043	cellular component organization	0.00165861	10607089	Acsl4
GO:0016043	cellular component organization	0.00165861	10367960	Pex3
GO:0016043	cellular component organization	0.00165861	10437928	0610037P05Rik
GO:0016043	cellular component organization	0.00165861	10452867	Dpy30
GO:0016043	cellular component organization	0.00165861	10440794	2610039C10Rik
GO:0016043	cellular component organization	0.00165861	10573261	Asf1b
GO:0016043	cellular component organization	0.00165861	10460738	Cdca5
GO:0016043	cellular component organization	0.00165861	10388409	Rpa1
GO:0016043	cellular component organization	0.00165861	10408689	Nrn1
GO:0016043	cellular component organization	0.00165861	10569830	2310057J16Rik
GO:0016043	cellular component organization	0.00165861	10361651	Nup43
GO:0016043	cellular component organization	0.00165861	10353028	Vcpip1
GO:0016043	cellular component organization	0.00165861	10472097	Fmnl2
GO:0016043	cellular component organization	0.00165861	10562084	Haus5
GO:0016043	cellular component organization	0.00165861	10581340	Ranbp10
GO:0016043	cellular component organization	0.00165861	10399087	Ncapg2
GO:0016043	cellular component organization	0.00165861	10538082	Atp6v0e2
GO:0016043	cellular component organization	0.00165861	10404069	Hist1h1a
GO:0016043	cellular component organization	0.00165861	10501485	Prmt6
GO:0016043	cellular component organization	0.00165861	10520544	Mapre3
GO:0016043	cellular component organization	0.00165861	10520604	Emilin1
GO:0016043	cellular component organization	0.00165861	10399841	Cbll1
GO:0016043	cellular component organization	0.00165861	10472782	Hat1
GO:0016043	cellular component organization	0.00165861	10534441	Pom121
GO:0016043	cellular component organization	0.00165861	10404649	Dsp
GO:0016043	cellular component organization	0.00165861	10401244	Actn1
GO:0016043	cellular component organization	0.00165861	10402444	Dicer1
GO:0016043	cellular component organization	0.00165861	10364856	Dot1l
GO:0016043	cellular component organization	0.00165861	10387372	Kdm6b
GO:0016043	cellular component organization	0.00165861	10419779	Haus4
GO:0016043	cellular component organization	0.00165861	10456248	Onecut2
GO:0016043	cellular component organization	0.00165861	10467258	Myof
GO:0016043	cellular component organization	0.00165861	10360863	Mark1
GO:0016043	cellular component organization	0.00165861	10545436	Elmod3
GO:0016043	cellular component organization	0.00165861	10542397	H2afj
GO:0016043	cellular component organization	0.00165861	10567134	Plekha7
GO:0016043	cellular component organization	0.00165861	10582599	Nup133
GO:0016043	cellular component organization	0.00165861	10589654	Als2cl
GO:0016043	cellular component organization	0.00165861	10382542	Nup85
GO:0006323	DNA packaging	0.00226136	10462973	Hells
GO:0006323	DNA packaging	0.00226136	10546163	Mcm2
GO:0006323	DNA packaging	0.00226136	10362487	Tspyl1
GO:0006323	DNA packaging	0.00226136	10573261	Asf1b
GO:0006323	DNA packaging	0.00226136	10460738	Cdca5
GO:0006323	DNA packaging	0.00226136	10399087	Ncapg2
GO:0006323	DNA packaging	0.00226136	10404069	Hist1h1a
GO:0006323	DNA packaging	0.00226136	10542397	H2afj
GO:0000084	S phase of mitotic cell cycle	0.00242436	10527801	Brca2
GO:0000084	S phase of mitotic cell cycle	0.00242436	10585749	Cyp1a1
GO:0000084	S phase of mitotic cell cycle	0.00242436	10605674	Pola1
GO:0000084	S phase of mitotic cell cycle	0.00242436	10562818	Pold1
GO:0000084	S phase of mitotic cell cycle	0.00242436	10576140	Cdt1
GO:0045005	maintenance of fidelity involved in DNA-dependent DNA replication	0.00298147	10564978	Blm
GO:0045005	maintenance of fidelity involved in DNA-dependent DNA replication	0.00298147	10527801	Brca2
GO:0045005	maintenance of fidelity involved in DNA-dependent DNA replication	0.00298147	10562818	Pold1
GO:0045005	maintenance of fidelity involved in DNA-dependent DNA replication	0.00298147	10503617	Mms22l
GO:0010216	maintenance of DNA methylation	0.00300718	10591369	Dnmt1
GO:0010216	maintenance of DNA methylation	0.00300718	10462973	Hells
GO:0016559	peroxisome fission	0.00300718	10564805	Pex11a
GO:0016559	peroxisome fission	0.00300718	10494460	Pex11b
GO:0043137	DNA replication, removal of RNA primer	0.00300718	10465912	Fen1
GO:0043137	DNA replication, removal of RNA primer	0.00300718	10562818	Pold1
GO:0045046	protein import into peroxisome membrane	0.00300718	10474028	Pex16
GO:0045046	protein import into peroxisome membrane	0.00300718	10367960	Pex3
GO:0045056	transcytosis	0.00300718	10477970	Src
GO:0045056	transcytosis	0.00300718	10474977	1500003O03Rik
GO:0045218	zonula adherens maintenance	0.00300718	10569830	2310057J16Rik
GO:0045218	zonula adherens maintenance	0.00300718	10567134	Plekha7
GO:0048143	astrocyte activation	0.00300718	10582658	Agt
GO:0048143	astrocyte activation	0.00300718	10374366	Egfr
GO:0008340	determination of adult lifespan	0.00331278	10398326	Meg3
GO:0008340	determination of adult lifespan	0.00331278	10447395	Msh2
GO:0008340	determination of adult lifespan	0.00331278	10345981	Ercc5
GO:0018149	peptide cross-linking	0.00334799	10499904	Ivl
GO:0018149	peptide cross-linking	0.00334799	10499899	Sprr1a
GO:0018149	peptide cross-linking	0.00334799	10466712	Mamdc2
GO:0018149	peptide cross-linking	0.00334799	10404649	Dsp
GO:0015908	fatty acid transport	0.00368787	10431564	Cpt1b
GO:0015908	fatty acid transport	0.00368787	10514933	Cpt2
GO:0015908	fatty acid transport	0.00368787	10475653	Slc27a2
GO:0015908	fatty acid transport	0.00368787	10607089	Acsl4
GO:0015908	fatty acid transport	0.00368787	10589076	Slc25a20
GO:0015908	fatty acid transport	0.00368787	10564631	Slco3a1
GO:0046320	regulation of fatty acid oxidation	0.00373229	10387768	Acadvl
GO:0046320	regulation of fatty acid oxidation	0.00373229	10431564	Cpt1b
GO:0046320	regulation of fatty acid oxidation	0.00373229	10514933	Cpt2
GO:0046320	regulation of fatty acid oxidation	0.00373229	10575867	Mlycd
GO:0046320	regulation of fatty acid oxidation	0.00373229	10589076	Slc25a20
GO:0010212	response to ionizing radiation	0.00388825	10593526	Atm
GO:0010212	response to ionizing radiation	0.00388825	10564978	Blm
GO:0010212	response to ionizing radiation	0.00388825	10391461	Brca1
GO:0010212	response to ionizing radiation	0.00388825	10527801	Brca2
GO:0010212	response to ionizing radiation	0.00388825	10447395	Msh2
GO:0010212	response to ionizing radiation	0.00388825	10515257	Rad54l
GO:0010212	response to ionizing radiation	0.00388825	10588294	Topbp1
GO:0000279	M phase	0.00397872	10593526	Atm
GO:0000279	M phase	0.00397872	10490129	Bmp7
GO:0000279	M phase	0.00397872	10527801	Brca2
GO:0000279	M phase	0.00397872	10531274	Btc
GO:0000279	M phase	0.00397872	10373530	Cdk2
GO:0000279	M phase	0.00397872	10462973	Hells
GO:0000279	M phase	0.00397872	10447395	Msh2
GO:0000279	M phase	0.00397872	10446821	Rps6
GO:0000279	M phase	0.00397872	10367179	Timeless
GO:0000279	M phase	0.00397872	10352048	Exo1
GO:0000279	M phase	0.00397872	10440794	2610039C10Rik
GO:0000279	M phase	0.00397872	10460738	Cdca5
GO:0000279	M phase	0.00397872	10388409	Rpa1
GO:0000279	M phase	0.00397872	10361651	Nup43
GO:0000279	M phase	0.00397872	10353028	Vcpip1
GO:0000279	M phase	0.00397872	10562084	Haus5
GO:0000279	M phase	0.00397872	10399087	Ncapg2
GO:0000279	M phase	0.00397872	10520544	Mapre3
GO:0000279	M phase	0.00397872	10419779	Haus4
GO:0000279	M phase	0.00397872	10588294	Topbp1
GO:0030834	regulation of actin filament depolymerization	0.0040325	10460616	Cfl1
GO:0030834	regulation of actin filament depolymerization	0.0040325	10384885	Spnb2
GO:0030834	regulation of actin filament depolymerization	0.0040325	10594661	Tpm1
GO:0030834	regulation of actin filament depolymerization	0.0040325	10590073	Vill
GO:0032392	DNA geometric change	0.0040325	10546163	Mcm2
GO:0032392	DNA geometric change	0.0040325	10437945	Mcm4
GO:0032392	DNA geometric change	0.0040325	10357436	Mcm6
GO:0032392	DNA geometric change	0.0040325	10534974	Mcm7
GO:0007292	female gamete generation	0.00410325	10440522	Adamts1
GO:0007292	female gamete generation	0.00410325	10582658	Agt
GO:0007292	female gamete generation	0.00410325	10593526	Atm
GO:0007292	female gamete generation	0.00410325	10527801	Brca2
GO:0007292	female gamete generation	0.00410325	10446821	Rps6
GO:0007292	female gamete generation	0.00410325	10477970	Src
GO:0008630	DNA damage response, signal transduction resulting in induction of apoptosis	0.00426277	10593526	Atm
GO:0008630	DNA damage response, signal transduction resulting in induction of apoptosis	0.00426277	10391461	Brca1
GO:0008630	DNA damage response, signal transduction resulting in induction of apoptosis	0.00426277	10527801	Brca2
GO:0008630	DNA damage response, signal transduction resulting in induction of apoptosis	0.00426277	10547088	Mbd4
GO:0008630	DNA damage response, signal transduction resulting in induction of apoptosis	0.00426277	10447395	Msh2
GO:0001833	inner cell mass cell proliferation	0.00444758	10527801	Brca2
GO:0001833	inner cell mass cell proliferation	0.00444758	10476989	Gins1
GO:0001833	inner cell mass cell proliferation	0.00444758	10399087	Ncapg2
GO:0006298	mismatch repair	0.00444758	10447395	Msh2
GO:0006298	mismatch repair	0.00444758	10487930	Pcna
GO:0006298	mismatch repair	0.00444758	10352048	Exo1
GO:2000104	negative regulation of DNA-dependent DNA replication	0.00444758	10527801	Brca2
GO:2000104	negative regulation of DNA-dependent DNA replication	0.00444758	10605674	Pola1
GO:2000104	negative regulation of DNA-dependent DNA replication	0.00444758	10576140	Cdt1
GO:0051053	negative regulation of DNA metabolic process	0.00455223	10564978	Blm
GO:0051053	negative regulation of DNA metabolic process	0.00455223	10527801	Brca2
GO:0051053	negative regulation of DNA metabolic process	0.00455223	10398326	Meg3
GO:0051053	negative regulation of DNA metabolic process	0.00455223	10447395	Msh2
GO:0051053	negative regulation of DNA metabolic process	0.00455223	10605674	Pola1
GO:0051053	negative regulation of DNA metabolic process	0.00455223	10576140	Cdt1
GO:0051325	interphase	0.00457113	10527801	Brca2
GO:0051325	interphase	0.00457113	10585749	Cyp1a1
GO:0051325	interphase	0.00457113	10374366	Egfr
GO:0051325	interphase	0.00457113	10605674	Pola1
GO:0051325	interphase	0.00457113	10562818	Pold1
GO:0051325	interphase	0.00457113	10524169	Pole
GO:0051325	interphase	0.00457113	10446821	Rps6
GO:0051325	interphase	0.00457113	10367179	Timeless
GO:0051325	interphase	0.00457113	10460645	Map3k11
GO:0051325	interphase	0.00457113	10576140	Cdt1
GO:0051325	interphase	0.00457113	10460738	Cdca5
GO:0046942	carboxylic acid transport	0.00482844	10396831	Arg2
GO:0046942	carboxylic acid transport	0.00482844	10431564	Cpt1b
GO:0046942	carboxylic acid transport	0.00482844	10514933	Cpt2
GO:0046942	carboxylic acid transport	0.00482844	10385872	Slc22a5
GO:0046942	carboxylic acid transport	0.00482844	10475653	Slc27a2
GO:0046942	carboxylic acid transport	0.00482844	10498024	Slc7a11
GO:0046942	carboxylic acid transport	0.00482844	10607089	Acsl4
GO:0046942	carboxylic acid transport	0.00482844	10385883	Slc22a21
GO:0046942	carboxylic acid transport	0.00482844	10589076	Slc25a20
GO:0046942	carboxylic acid transport	0.00482844	10569168	Slc25a22
GO:0046942	carboxylic acid transport	0.00482844	10564631	Slco3a1
GO:0051301	cell division	0.00487387	10564978	Blm
GO:0051301	cell division	0.00487387	10527801	Brca2
GO:0051301	cell division	0.00487387	10531274	Btc
GO:0051301	cell division	0.00487387	10438378	Cdc45
GO:0051301	cell division	0.00487387	10373530	Cdk2
GO:0051301	cell division	0.00487387	10411709	Cdk7
GO:0051301	cell division	0.00487387	10460616	Cfl1
GO:0051301	cell division	0.00487387	10462973	Hells
GO:0051301	cell division	0.00487387	10522530	Kit
GO:0051301	cell division	0.00487387	10550102	Lig1
GO:0051301	cell division	0.00487387	10572906	Mcm5
GO:0051301	cell division	0.00487387	10367179	Timeless
GO:0051301	cell division	0.00487387	10440794	2610039C10Rik
GO:0051301	cell division	0.00487387	10402650	Cinp
GO:0051301	cell division	0.00487387	10460738	Cdca5
GO:0051301	cell division	0.00487387	10361651	Nup43
GO:0051301	cell division	0.00487387	10562084	Haus5
GO:0051301	cell division	0.00487387	10399087	Ncapg2
GO:0051301	cell division	0.00487387	10520544	Mapre3
GO:0051301	cell division	0.00487387	10419779	Haus4
GO:0009411	response to UV	0.00504361	10527801	Brca2
GO:0009411	response to UV	0.00504361	10374366	Egfr
GO:0009411	response to UV	0.00504361	10499904	Ivl
GO:0009411	response to UV	0.00504361	10447395	Msh2
GO:0009411	response to UV	0.00504361	10362314	Ptprk
GO:0009411	response to UV	0.00504361	10345981	Ercc5
GO:0009411	response to UV	0.00504361	10361110	Dtl
GO:0010565	regulation of cellular ketone metabolic process	0.00541134	10387768	Acadvl
GO:0010565	regulation of cellular ketone metabolic process	0.00541134	10582658	Agt
GO:0010565	regulation of cellular ketone metabolic process	0.00541134	10391461	Brca1
GO:0010565	regulation of cellular ketone metabolic process	0.00541134	10431564	Cpt1b
GO:0010565	regulation of cellular ketone metabolic process	0.00541134	10514933	Cpt2
GO:0010565	regulation of cellular ketone metabolic process	0.00541134	10607089	Acsl4
GO:0010565	regulation of cellular ketone metabolic process	0.00541134	10575867	Mlycd
GO:0010565	regulation of cellular ketone metabolic process	0.00541134	10589076	Slc25a20
GO:0071841	cellular component organization or biogenesis at cellular level	0.00546463	10582658	Agt
GO:0071841	cellular component organization or biogenesis at cellular level	0.00546463	10593526	Atm
GO:0071841	cellular component organization or biogenesis at cellular level	0.00546463	10564978	Blm
GO:0071841	cellular component organization or biogenesis at cellular level	0.00546463	10490129	Bmp7
GO:0071841	cellular component organization or biogenesis at cellular level	0.00546463	10391461	Brca1
GO:0071841	cellular component organization or biogenesis at cellular level	0.00546463	10527801	Brca2
GO:0071841	cellular component organization or biogenesis at cellular level	0.00546463	10531274	Btc
GO:0071841	cellular component organization or biogenesis at cellular level	0.00546463	10586744	Anxa2
GO:0071841	cellular component organization or biogenesis at cellular level	0.00546463	10558948	Cd151
GO:0071841	cellular component organization or biogenesis at cellular level	0.00546463	10373530	Cdk2
GO:0071841	cellular component organization or biogenesis at cellular level	0.00546463	10460616	Cfl1
GO:0071841	cellular component organization or biogenesis at cellular level	0.00546463	10529273	Ctbp1
GO:0071841	cellular component organization or biogenesis at cellular level	0.00546463	10506433	Dab1
GO:0071841	cellular component organization or biogenesis at cellular level	0.00546463	10434942	Dlg1
GO:0071841	cellular component organization or biogenesis at cellular level	0.00546463	10591369	Dnmt1
GO:0071841	cellular component organization or biogenesis at cellular level	0.00546463	10345241	Dst
GO:0071841	cellular component organization or biogenesis at cellular level	0.00546463	10374366	Egfr
GO:0071841	cellular component organization or biogenesis at cellular level	0.00546463	10360764	Enah
GO:0071841	cellular component organization or biogenesis at cellular level	0.00546463	10428579	Ext1
GO:0071841	cellular component organization or biogenesis at cellular level	0.00546463	10507908	Fhl3
GO:0071841	cellular component organization or biogenesis at cellular level	0.00546463	10462973	Hells
GO:0071841	cellular component organization or biogenesis at cellular level	0.00546463	10509137	Hmgcl
GO:0071841	cellular component organization or biogenesis at cellular level	0.00546463	10347873	Agfg1
GO:0071841	cellular component organization or biogenesis at cellular level	0.00546463	10522530	Kit
GO:0071841	cellular component organization or biogenesis at cellular level	0.00546463	10352838	Lamb3
GO:0071841	cellular component organization or biogenesis at cellular level	0.00546463	10414360	Lgals3
GO:0071841	cellular component organization or biogenesis at cellular level	0.00546463	10546163	Mcm2
GO:0071841	cellular component organization or biogenesis at cellular level	0.00546463	10447395	Msh2
GO:0071841	cellular component organization or biogenesis at cellular level	0.00546463	10589438	Mtap4
GO:0071841	cellular component organization or biogenesis at cellular level	0.00546463	10361956	Mtap7
GO:0071841	cellular component organization or biogenesis at cellular level	0.00546463	10564805	Pex11a
GO:0071841	cellular component organization or biogenesis at cellular level	0.00546463	10494460	Pex11b
GO:0071841	cellular component organization or biogenesis at cellular level	0.00546463	10474028	Pex16
GO:0071841	cellular component organization or biogenesis at cellular level	0.00546463	10362314	Ptprk
GO:0071841	cellular component organization or biogenesis at cellular level	0.00546463	10351738	Pex19
GO:0071841	cellular component organization or biogenesis at cellular level	0.00546463	10515257	Rad54l
GO:0071841	cellular component organization or biogenesis at cellular level	0.00546463	10446821	Rps6
GO:0071841	cellular component organization or biogenesis at cellular level	0.00546463	10415642	Sap18
GO:0071841	cellular component organization or biogenesis at cellular level	0.00546463	10423520	Sema5a
GO:0071841	cellular component organization or biogenesis at cellular level	0.00546463	10385872	Slc22a5
GO:0071841	cellular component organization or biogenesis at cellular level	0.00546463	10384885	Spnb2
GO:0071841	cellular component organization or biogenesis at cellular level	0.00546463	10441456	Synj2
GO:0071841	cellular component organization or biogenesis at cellular level	0.00546463	10367179	Timeless
GO:0071841	cellular component organization or biogenesis at cellular level	0.00546463	10594661	Tpm1
GO:0071841	cellular component organization or biogenesis at cellular level	0.00546463	10362487	Tspyl1
GO:0071841	cellular component organization or biogenesis at cellular level	0.00546463	10458663	Dpysl3
GO:0071841	cellular component organization or biogenesis at cellular level	0.00546463	10367843	Utrn
GO:0071841	cellular component organization or biogenesis at cellular level	0.00546463	10590073	Vill
GO:0071841	cellular component organization or biogenesis at cellular level	0.00546463	10607089	Acsl4
GO:0071841	cellular component organization or biogenesis at cellular level	0.00546463	10367960	Pex3
GO:0071841	cellular component organization or biogenesis at cellular level	0.00546463	10437928	0610037P05Rik
GO:0071841	cellular component organization or biogenesis at cellular level	0.00546463	10452867	Dpy30
GO:0071841	cellular component organization or biogenesis at cellular level	0.00546463	10440794	2610039C10Rik
GO:0071841	cellular component organization or biogenesis at cellular level	0.00546463	10573261	Asf1b
GO:0071841	cellular component organization or biogenesis at cellular level	0.00546463	10578193	Eri1
GO:0071841	cellular component organization or biogenesis at cellular level	0.00546463	10460738	Cdca5
GO:0071841	cellular component organization or biogenesis at cellular level	0.00546463	10388409	Rpa1
GO:0071841	cellular component organization or biogenesis at cellular level	0.00546463	10408689	Nrn1
GO:0071841	cellular component organization or biogenesis at cellular level	0.00546463	10498168	Exosc8
GO:0071841	cellular component organization or biogenesis at cellular level	0.00546463	10569830	2310057J16Rik
GO:0071841	cellular component organization or biogenesis at cellular level	0.00546463	10361651	Nup43
GO:0071841	cellular component organization or biogenesis at cellular level	0.00546463	10353028	Vcpip1
GO:0071841	cellular component organization or biogenesis at cellular level	0.00546463	10472097	Fmnl2
GO:0071841	cellular component organization or biogenesis at cellular level	0.00546463	10562084	Haus5
GO:0071841	cellular component organization or biogenesis at cellular level	0.00546463	10581340	Ranbp10
GO:0071841	cellular component organization or biogenesis at cellular level	0.00546463	10399087	Ncapg2
GO:0071841	cellular component organization or biogenesis at cellular level	0.00546463	10404069	Hist1h1a
GO:0071841	cellular component organization or biogenesis at cellular level	0.00546463	10501485	Prmt6
GO:0071841	cellular component organization or biogenesis at cellular level	0.00546463	10520544	Mapre3
GO:0071841	cellular component organization or biogenesis at cellular level	0.00546463	10520604	Emilin1
GO:0071841	cellular component organization or biogenesis at cellular level	0.00546463	10472782	Hat1
GO:0071841	cellular component organization or biogenesis at cellular level	0.00546463	10534441	Pom121
GO:0071841	cellular component organization or biogenesis at cellular level	0.00546463	10401244	Actn1
GO:0071841	cellular component organization or biogenesis at cellular level	0.00546463	10402444	Dicer1
GO:0071841	cellular component organization or biogenesis at cellular level	0.00546463	10364856	Dot1l
GO:0071841	cellular component organization or biogenesis at cellular level	0.00546463	10387372	Kdm6b
GO:0071841	cellular component organization or biogenesis at cellular level	0.00546463	10419779	Haus4
GO:0071841	cellular component organization or biogenesis at cellular level	0.00546463	10456248	Onecut2
GO:0071841	cellular component organization or biogenesis at cellular level	0.00546463	10360863	Mark1
GO:0071841	cellular component organization or biogenesis at cellular level	0.00546463	10542397	H2afj
GO:0071841	cellular component organization or biogenesis at cellular level	0.00546463	10567134	Plekha7
GO:0071841	cellular component organization or biogenesis at cellular level	0.00546463	10582599	Nup133
GO:0071841	cellular component organization or biogenesis at cellular level	0.00546463	10589654	Als2cl
GO:0071841	cellular component organization or biogenesis at cellular level	0.00546463	10382542	Nup85
GO:0009310	amine catabolic process	0.00548083	10561063	Bckdha
GO:0009310	amine catabolic process	0.00548083	10551939	Prodh2
GO:0009310	amine catabolic process	0.00548083	10474836	Ivd
GO:0009310	amine catabolic process	0.00548083	10476728	Dtd1
GO:0009310	amine catabolic process	0.00548083	10591947	Acad8
GO:0009310	amine catabolic process	0.00548083	10401473	Aldh6a1
GO:0009310	amine catabolic process	0.00548083	10345203	Paox
GO:0009314	response to radiation	0.00569544	10593526	Atm
GO:0009314	response to radiation	0.00569544	10564978	Blm
GO:0009314	response to radiation	0.00569544	10391461	Brca1
GO:0009314	response to radiation	0.00569544	10527801	Brca2
GO:0009314	response to radiation	0.00569544	10374366	Egfr
GO:0009314	response to radiation	0.00569544	10499904	Ivl
GO:0009314	response to radiation	0.00569544	10522530	Kit
GO:0009314	response to radiation	0.00569544	10547088	Mbd4
GO:0009314	response to radiation	0.00569544	10447395	Msh2
GO:0009314	response to radiation	0.00569544	10356339	Pde6d
GO:0009314	response to radiation	0.00569544	10362314	Ptprk
GO:0009314	response to radiation	0.00569544	10515257	Rad54l
GO:0009314	response to radiation	0.00569544	10433776	Snai2
GO:0009314	response to radiation	0.00569544	10345981	Ercc5
GO:0009314	response to radiation	0.00569544	10361110	Dtl
GO:0009314	response to radiation	0.00569544	10588294	Topbp1
GO:0015879	carnitine transport	0.00581391	10431564	Cpt1b
GO:0015879	carnitine transport	0.00581391	10514933	Cpt2
GO:0015879	carnitine transport	0.00581391	10385872	Slc22a5
GO:0015879	carnitine transport	0.00581391	10385883	Slc22a21
GO:0015879	carnitine transport	0.00581391	10589076	Slc25a20
GO:0006287	base-excision repair, gap-filling	0.0058868	10487930	Pcna
GO:0006287	base-excision repair, gap-filling	0.0058868	10562818	Pold1
GO:0014850	response to muscle activity	0.0058868	10582658	Agt
GO:0014850	response to muscle activity	0.0058868	10427095	Tenc1
GO:0019322	pentose biosynthetic process	0.0058868	10413542	Tkt
GO:0019322	pentose biosynthetic process	0.0058868	10518570	Pgd
GO:0019985	translesion synthesis	0.0058868	10487930	Pcna
GO:0019985	translesion synthesis	0.0058868	10361110	Dtl
GO:0031297	replication fork processing	0.0058868	10564978	Blm
GO:0031297	replication fork processing	0.0058868	10503617	Mms22l
GO:0010564	regulation of cell cycle process	0.00608833	10593526	Atm
GO:0010564	regulation of cell cycle process	0.00608833	10490129	Bmp7
GO:0010564	regulation of cell cycle process	0.00608833	10391461	Brca1
GO:0010564	regulation of cell cycle process	0.00608833	10527801	Brca2
GO:0010564	regulation of cell cycle process	0.00608833	10531274	Btc
GO:0010564	regulation of cell cycle process	0.00608833	10585749	Cyp1a1
GO:0010564	regulation of cell cycle process	0.00608833	10447395	Msh2
GO:0010564	regulation of cell cycle process	0.00608833	10605674	Pola1
GO:0010564	regulation of cell cycle process	0.00608833	10446821	Rps6
GO:0010564	regulation of cell cycle process	0.00608833	10367179	Timeless
GO:0010564	regulation of cell cycle process	0.00608833	10479041	Rbm38
GO:0010564	regulation of cell cycle process	0.00608833	10576140	Cdt1
GO:0010564	regulation of cell cycle process	0.00608833	10460738	Cdca5
GO:0010564	regulation of cell cycle process	0.00608833	10361110	Dtl
GO:0048708	astrocyte differentiation	0.00663769	10582658	Agt
GO:0048708	astrocyte differentiation	0.00663769	10506433	Dab1
GO:0048708	astrocyte differentiation	0.00663769	10374366	Egfr
GO:0048708	astrocyte differentiation	0.00663769	10562905	Atf5
GO:0010594	regulation of endothelial cell migration	0.00692697	10577315	Angpt2
GO:0010594	regulation of endothelial cell migration	0.00692697	10582658	Agt
GO:0010594	regulation of endothelial cell migration	0.00692697	10523451	Anxa3
GO:0010594	regulation of endothelial cell migration	0.00692697	10414031	Gdf2
GO:0010594	regulation of endothelial cell migration	0.00692697	10509965	Epha2
GO:0000278	mitotic cell cycle	0.00694408	10593526	Atm
GO:0000278	mitotic cell cycle	0.00694408	10490129	Bmp7
GO:0000278	mitotic cell cycle	0.00694408	10527801	Brca2
GO:0000278	mitotic cell cycle	0.00694408	10531274	Btc
GO:0000278	mitotic cell cycle	0.00694408	10373530	Cdk2
GO:0000278	mitotic cell cycle	0.00694408	10585749	Cyp1a1
GO:0000278	mitotic cell cycle	0.00694408	10434942	Dlg1
GO:0000278	mitotic cell cycle	0.00694408	10374366	Egfr
GO:0000278	mitotic cell cycle	0.00694408	10462973	Hells
GO:0000278	mitotic cell cycle	0.00694408	10605674	Pola1
GO:0000278	mitotic cell cycle	0.00694408	10562818	Pold1
GO:0000278	mitotic cell cycle	0.00694408	10524169	Pole
GO:0000278	mitotic cell cycle	0.00694408	10446821	Rps6
GO:0000278	mitotic cell cycle	0.00694408	10407126	Plk2
GO:0000278	mitotic cell cycle	0.00694408	10367179	Timeless
GO:0000278	mitotic cell cycle	0.00694408	10460645	Map3k11
GO:0000278	mitotic cell cycle	0.00694408	10440794	2610039C10Rik
GO:0000278	mitotic cell cycle	0.00694408	10576140	Cdt1
GO:0000278	mitotic cell cycle	0.00694408	10460738	Cdca5
GO:0000278	mitotic cell cycle	0.00694408	10361651	Nup43
GO:0000278	mitotic cell cycle	0.00694408	10353028	Vcpip1
GO:0000278	mitotic cell cycle	0.00694408	10562084	Haus5
GO:0000278	mitotic cell cycle	0.00694408	10399087	Ncapg2
GO:0000278	mitotic cell cycle	0.00694408	10520544	Mapre3
GO:0000278	mitotic cell cycle	0.00694408	10419779	Haus4
GO:0007049	cell cycle	0.00698938	10593526	Atm
GO:0007049	cell cycle	0.00698938	10564978	Blm
GO:0007049	cell cycle	0.00698938	10490129	Bmp7
GO:0007049	cell cycle	0.00698938	10391461	Brca1
GO:0007049	cell cycle	0.00698938	10527801	Brca2
GO:0007049	cell cycle	0.00698938	10531274	Btc
GO:0007049	cell cycle	0.00698938	10438378	Cdc45
GO:0007049	cell cycle	0.00698938	10373530	Cdk2
GO:0007049	cell cycle	0.00698938	10411709	Cdk7
GO:0007049	cell cycle	0.00698938	10585749	Cyp1a1
GO:0007049	cell cycle	0.00698938	10434942	Dlg1
GO:0007049	cell cycle	0.00698938	10345241	Dst
GO:0007049	cell cycle	0.00698938	10488785	E2f1
GO:0007049	cell cycle	0.00698938	10374366	Egfr
GO:0007049	cell cycle	0.00698938	10462973	Hells
GO:0007049	cell cycle	0.00698938	10550102	Lig1
GO:0007049	cell cycle	0.00698938	10353420	Mcm3
GO:0007049	cell cycle	0.00698938	10546163	Mcm2
GO:0007049	cell cycle	0.00698938	10357436	Mcm6
GO:0007049	cell cycle	0.00698938	10534974	Mcm7
GO:0007049	cell cycle	0.00698938	10447395	Msh2
GO:0007049	cell cycle	0.00698938	10446074	Uhrf1
GO:0007049	cell cycle	0.00698938	10605674	Pola1
GO:0007049	cell cycle	0.00698938	10562818	Pold1
GO:0007049	cell cycle	0.00698938	10524169	Pole
GO:0007049	cell cycle	0.00698938	10362314	Ptprk
GO:0007049	cell cycle	0.00698938	10450034	Rab11b
GO:0007049	cell cycle	0.00698938	10446821	Rps6
GO:0007049	cell cycle	0.00698938	10407126	Plk2
GO:0007049	cell cycle	0.00698938	10367179	Timeless
GO:0007049	cell cycle	0.00698938	10460645	Map3k11
GO:0007049	cell cycle	0.00698938	10352048	Exo1
GO:0007049	cell cycle	0.00698938	10446027	Chaf1a
GO:0007049	cell cycle	0.00698938	10479041	Rbm38
GO:0007049	cell cycle	0.00698938	10440794	2610039C10Rik
GO:0007049	cell cycle	0.00698938	10576140	Cdt1
GO:0007049	cell cycle	0.00698938	10402650	Cinp
GO:0007049	cell cycle	0.00698938	10460738	Cdca5
GO:0007049	cell cycle	0.00698938	10388409	Rpa1
GO:0007049	cell cycle	0.00698938	10361651	Nup43
GO:0007049	cell cycle	0.00698938	10353028	Vcpip1
GO:0007049	cell cycle	0.00698938	10562084	Haus5
GO:0007049	cell cycle	0.00698938	10399087	Ncapg2
GO:0007049	cell cycle	0.00698938	10361110	Dtl
GO:0007049	cell cycle	0.00698938	10520544	Mapre3
GO:0007049	cell cycle	0.00698938	10437040	Chaf1b
GO:0007049	cell cycle	0.00698938	10419779	Haus4
GO:0007049	cell cycle	0.00698938	10588294	Topbp1
GO:0044281	small molecule metabolic process	0.00703735	10502951	Acadm
GO:0044281	small molecule metabolic process	0.00703735	10387768	Acadvl
GO:0044281	small molecule metabolic process	0.00703735	10393177	Acox1
GO:0044281	small molecule metabolic process	0.00703735	10582658	Agt
GO:0044281	small molecule metabolic process	0.00703735	10556302	Ampd3
GO:0044281	small molecule metabolic process	0.00703735	10396831	Arg2
GO:0044281	small molecule metabolic process	0.00703735	10553788	Atp10a
GO:0044281	small molecule metabolic process	0.00703735	10512895	Baat
GO:0044281	small molecule metabolic process	0.00703735	10561063	Bckdha
GO:0044281	small molecule metabolic process	0.00703735	10564978	Blm
GO:0044281	small molecule metabolic process	0.00703735	10391461	Brca1
GO:0044281	small molecule metabolic process	0.00703735	10511429	Car8
GO:0044281	small molecule metabolic process	0.00703735	10431585	Chkb
GO:0044281	small molecule metabolic process	0.00703735	10431564	Cpt1b
GO:0044281	small molecule metabolic process	0.00703735	10514933	Cpt2
GO:0044281	small molecule metabolic process	0.00703735	10481474	Crat
GO:0044281	small molecule metabolic process	0.00703735	10585749	Cyp1a1
GO:0044281	small molecule metabolic process	0.00703735	10591369	Dnmt1
GO:0044281	small molecule metabolic process	0.00703735	10509965	Epha2
GO:0044281	small molecule metabolic process	0.00703735	10420935	Ephx2
GO:0044281	small molecule metabolic process	0.00703735	10383409	Gcgr
GO:0044281	small molecule metabolic process	0.00703735	10426812	Gpd1
GO:0044281	small molecule metabolic process	0.00703735	10462973	Hells
GO:0044281	small molecule metabolic process	0.00703735	10509137	Hmgcl
GO:0044281	small molecule metabolic process	0.00703735	10494643	Hmgcs2
GO:0044281	small molecule metabolic process	0.00703735	10347873	Agfg1
GO:0044281	small molecule metabolic process	0.00703735	10455656	Hsd17b4
GO:0044281	small molecule metabolic process	0.00703735	10547088	Mbd4
GO:0044281	small molecule metabolic process	0.00703735	10447395	Msh2
GO:0044281	small molecule metabolic process	0.00703735	10502375	Mttp
GO:0044281	small molecule metabolic process	0.00703735	10389775	Pctp
GO:0044281	small molecule metabolic process	0.00703735	10356339	Pde6d
GO:0044281	small molecule metabolic process	0.00703735	10602385	Pfkfb1
GO:0044281	small molecule metabolic process	0.00703735	10450034	Rab11b
GO:0044281	small molecule metabolic process	0.00703735	10555695	Rrm1
GO:0044281	small molecule metabolic process	0.00703735	10385872	Slc22a5
GO:0044281	small molecule metabolic process	0.00703735	10401781	Sptlc2
GO:0044281	small molecule metabolic process	0.00703735	10477970	Src
GO:0044281	small molecule metabolic process	0.00703735	10441456	Synj2
GO:0044281	small molecule metabolic process	0.00703735	10582809	Tk1
GO:0044281	small molecule metabolic process	0.00703735	10413542	Tkt
GO:0044281	small molecule metabolic process	0.00703735	10594661	Tpm1
GO:0044281	small molecule metabolic process	0.00703735	10539894	Mgll
GO:0044281	small molecule metabolic process	0.00703735	10475653	Slc27a2
GO:0044281	small molecule metabolic process	0.00703735	10430794	Pmm1
GO:0044281	small molecule metabolic process	0.00703735	10607089	Acsl4
GO:0044281	small molecule metabolic process	0.00703735	10551939	Prodh2
GO:0044281	small molecule metabolic process	0.00703735	10474836	Ivd
GO:0044281	small molecule metabolic process	0.00703735	10575867	Mlycd
GO:0044281	small molecule metabolic process	0.00703735	10589076	Slc25a20
GO:0044281	small molecule metabolic process	0.00703735	10476728	Dtd1
GO:0044281	small molecule metabolic process	0.00703735	10452867	Dpy30
GO:0044281	small molecule metabolic process	0.00703735	10498837	Etfdh
GO:0044281	small molecule metabolic process	0.00703735	10591947	Acad8
GO:0044281	small molecule metabolic process	0.00703735	10555293	Lipt2
GO:0044281	small molecule metabolic process	0.00703735	10539143	Retsat
GO:0044281	small molecule metabolic process	0.00703735	10408280	Lrrc16a
GO:0044281	small molecule metabolic process	0.00703735	10417708	Oxsm
GO:0044281	small molecule metabolic process	0.00703735	10490903	Car13
GO:0044281	small molecule metabolic process	0.00703735	10406564	Acot12
GO:0044281	small molecule metabolic process	0.00703735	10429859	Oplah
GO:0044281	small molecule metabolic process	0.00703735	10400538	Trappc6b
GO:0044281	small molecule metabolic process	0.00703735	10501485	Prmt6
GO:0044281	small molecule metabolic process	0.00703735	10390299	Pnpo
GO:0044281	small molecule metabolic process	0.00703735	10401473	Aldh6a1
GO:0044281	small molecule metabolic process	0.00703735	10518570	Pgd
GO:0044281	small molecule metabolic process	0.00703735	10397145	Acot2
GO:0044281	small molecule metabolic process	0.00703735	10364856	Dot1l
GO:0044281	small molecule metabolic process	0.00703735	10387372	Kdm6b
GO:0044281	small molecule metabolic process	0.00703735	10438854	Atp13a4
GO:0044281	small molecule metabolic process	0.00703735	10496605	Ccbl2
GO:0044281	small molecule metabolic process	0.00703735	10520467	Hadhb
GO:0044281	small molecule metabolic process	0.00703735	10433445	Abat
GO:0044281	small molecule metabolic process	0.00703735	10538420	Gars
GO:0043574	peroxisomal transport	0.00735043	10474028	Pex16
GO:0043574	peroxisomal transport	0.00735043	10351738	Pex19
GO:0043574	peroxisomal transport	0.00735043	10367960	Pex3
GO:0072663	establishment of protein localization to peroxisome	0.00735043	10474028	Pex16
GO:0072663	establishment of protein localization to peroxisome	0.00735043	10351738	Pex19
GO:0072663	establishment of protein localization to peroxisome	0.00735043	10367960	Pex3
GO:0000075	cell cycle checkpoint	0.00763898	10593526	Atm
GO:0000075	cell cycle checkpoint	0.00763898	10391461	Brca1
GO:0000075	cell cycle checkpoint	0.00763898	10447395	Msh2
GO:0000075	cell cycle checkpoint	0.00763898	10605674	Pola1
GO:0000075	cell cycle checkpoint	0.00763898	10446821	Rps6
GO:0000075	cell cycle checkpoint	0.00763898	10479041	Rbm38
GO:0000075	cell cycle checkpoint	0.00763898	10576140	Cdt1
GO:0000075	cell cycle checkpoint	0.00763898	10361110	Dtl
GO:0044282	small molecule catabolic process	0.00900976	10502951	Acadm
GO:0044282	small molecule catabolic process	0.00900976	10387768	Acadvl
GO:0044282	small molecule catabolic process	0.00900976	10393177	Acox1
GO:0044282	small molecule catabolic process	0.00900976	10561063	Bckdha
GO:0044282	small molecule catabolic process	0.00900976	10564978	Blm
GO:0044282	small molecule catabolic process	0.00900976	10481474	Crat
GO:0044282	small molecule catabolic process	0.00900976	10509965	Epha2
GO:0044282	small molecule catabolic process	0.00900976	10426812	Gpd1
GO:0044282	small molecule catabolic process	0.00900976	10347873	Agfg1
GO:0044282	small molecule catabolic process	0.00900976	10455656	Hsd17b4
GO:0044282	small molecule catabolic process	0.00900976	10547088	Mbd4
GO:0044282	small molecule catabolic process	0.00900976	10447395	Msh2
GO:0044282	small molecule catabolic process	0.00900976	10356339	Pde6d
GO:0044282	small molecule catabolic process	0.00900976	10450034	Rab11b
GO:0044282	small molecule catabolic process	0.00900976	10413542	Tkt
GO:0044282	small molecule catabolic process	0.00900976	10594661	Tpm1
GO:0044282	small molecule catabolic process	0.00900976	10475653	Slc27a2
GO:0044282	small molecule catabolic process	0.00900976	10551939	Prodh2
GO:0044282	small molecule catabolic process	0.00900976	10474836	Ivd
GO:0044282	small molecule catabolic process	0.00900976	10575867	Mlycd
GO:0044282	small molecule catabolic process	0.00900976	10476728	Dtd1
GO:0044282	small molecule catabolic process	0.00900976	10498837	Etfdh
GO:0044282	small molecule catabolic process	0.00900976	10591947	Acad8
GO:0044282	small molecule catabolic process	0.00900976	10401473	Aldh6a1
GO:0044282	small molecule catabolic process	0.00900976	10518570	Pgd
GO:0044282	small molecule catabolic process	0.00900976	10397145	Acot2
GO:0044282	small molecule catabolic process	0.00900976	10520467	Hadhb
GO:0006301	postreplication repair	0.00952353	10391461	Brca1
GO:0006301	postreplication repair	0.00952353	10447395	Msh2
GO:0006301	postreplication repair	0.00952353	10487930	Pcna
GO:0006301	postreplication repair	0.00952353	10361110	Dtl
GO:0006334	nucleosome assembly	0.00956511	10546163	Mcm2
GO:0006334	nucleosome assembly	0.00956511	10362487	Tspyl1
GO:0006334	nucleosome assembly	0.00956511	10573261	Asf1b
GO:0006334	nucleosome assembly	0.00956511	10404069	Hist1h1a
GO:0006334	nucleosome assembly	0.00956511	10542397	H2afj
GO:0000076	DNA replication checkpoint	0.00960383	10605674	Pola1
GO:0000076	DNA replication checkpoint	0.00960383	10576140	Cdt1
GO:0003321	positive regulation of blood pressure by epinephrine-norepinephrine	0.00960383	10487886	Adra1d
GO:0003321	positive regulation of blood pressure by epinephrine-norepinephrine	0.00960383	10594661	Tpm1
GO:0006999	nuclear pore organization	0.00960383	10534441	Pom121
GO:0006999	nuclear pore organization	0.00960383	10582599	Nup133
GO:0021801	cerebral cortex radial glia guided migration	0.00960383	10506433	Dab1
GO:0021801	cerebral cortex radial glia guided migration	0.00960383	10506714	Lrp8
GO:0007067	mitosis	0.00984547	10593526	Atm
GO:0007067	mitosis	0.00984547	10490129	Bmp7
GO:0007067	mitosis	0.00984547	10531274	Btc
GO:0007067	mitosis	0.00984547	10373530	Cdk2
GO:0007067	mitosis	0.00984547	10462973	Hells
GO:0007067	mitosis	0.00984547	10446821	Rps6
GO:0007067	mitosis	0.00984547	10367179	Timeless
GO:0007067	mitosis	0.00984547	10440794	2610039C10Rik
GO:0007067	mitosis	0.00984547	10460738	Cdca5
GO:0007067	mitosis	0.00984547	10361651	Nup43
GO:0007067	mitosis	0.00984547	10353028	Vcpip1
GO:0007067	mitosis	0.00984547	10562084	Haus5
GO:0007067	mitosis	0.00984547	10399087	Ncapg2
GO:0007067	mitosis	0.00984547	10520544	Mapre3
GO:0007067	mitosis	0.00984547	10419779	Haus4
GO:0003995	acyl-CoA dehydrogenase activity	3.97126e-06	10502951	Acadm
GO:0003995	acyl-CoA dehydrogenase activity	3.97126e-06	10387768	Acadvl
GO:0003995	acyl-CoA dehydrogenase activity	3.97126e-06	10393177	Acox1
GO:0003995	acyl-CoA dehydrogenase activity	3.97126e-06	10474836	Ivd
GO:0003995	acyl-CoA dehydrogenase activity	3.97126e-06	10591947	Acad8
GO:0003995	acyl-CoA dehydrogenase activity	3.97126e-06	10588357	Acad11
GO:0003697	single-stranded DNA binding	2.45202e-05	10564978	Blm
GO:0003697	single-stranded DNA binding	2.45202e-05	10527801	Brca2
GO:0003697	single-stranded DNA binding	2.45202e-05	10437945	Mcm4
GO:0003697	single-stranded DNA binding	2.45202e-05	10357436	Mcm6
GO:0003697	single-stranded DNA binding	2.45202e-05	10534974	Mcm7
GO:0003697	single-stranded DNA binding	2.45202e-05	10548086	Rad51ap1
GO:0003697	single-stranded DNA binding	2.45202e-05	10508759	Rpa2
GO:0003697	single-stranded DNA binding	2.45202e-05	10345981	Ercc5
GO:0003697	single-stranded DNA binding	2.45202e-05	10388409	Rpa1
GO:0016833	oxo-acid-lyase activity	0.000306638	10509137	Hmgcl
GO:0016833	oxo-acid-lyase activity	0.000306638	10463200	Hoga1
GO:0016833	oxo-acid-lyase activity	0.000306638	10417167	Clybl
GO:0005524	ATP binding	0.000453903	10593526	Atm
GO:0005524	ATP binding	0.000453903	10553788	Atp10a
GO:0005524	ATP binding	0.000453903	10564978	Blm
GO:0005524	ATP binding	0.000453903	10450579	Ddr1
GO:0005524	ATP binding	0.000453903	10373530	Cdk2
GO:0005524	ATP binding	0.000453903	10411709	Cdk7
GO:0005524	ATP binding	0.000453903	10431585	Chkb
GO:0005524	ATP binding	0.000453903	10603289	Clcn5
GO:0005524	ATP binding	0.000453903	10374366	Egfr
GO:0005524	ATP binding	0.000453903	10509965	Epha2
GO:0005524	ATP binding	0.000453903	10462973	Hells
GO:0005524	ATP binding	0.000453903	10522530	Kit
GO:0005524	ATP binding	0.000453903	10550102	Lig1
GO:0005524	ATP binding	0.000453903	10353420	Mcm3
GO:0005524	ATP binding	0.000453903	10546163	Mcm2
GO:0005524	ATP binding	0.000453903	10437945	Mcm4
GO:0005524	ATP binding	0.000453903	10572906	Mcm5
GO:0005524	ATP binding	0.000453903	10357436	Mcm6
GO:0005524	ATP binding	0.000453903	10534974	Mcm7
GO:0005524	ATP binding	0.000453903	10447395	Msh2
GO:0005524	ATP binding	0.000453903	10598912	Cdk16
GO:0005524	ATP binding	0.000453903	10602385	Pfkfb1
GO:0005524	ATP binding	0.000453903	10515257	Rad54l
GO:0005524	ATP binding	0.000453903	10555695	Rrm1
GO:0005524	ATP binding	0.000453903	10385872	Slc22a5
GO:0005524	ATP binding	0.000453903	10407126	Plk2
GO:0005524	ATP binding	0.000453903	10477970	Src
GO:0005524	ATP binding	0.000453903	10449471	Srpk1
GO:0005524	ATP binding	0.000453903	10582809	Tk1
GO:0005524	ATP binding	0.000453903	10460645	Map3k11
GO:0005524	ATP binding	0.000453903	10475653	Slc27a2
GO:0005524	ATP binding	0.000453903	10607089	Acsl4
GO:0005524	ATP binding	0.000453903	10385883	Slc22a21
GO:0005524	ATP binding	0.000453903	10537441	Adck2
GO:0005524	ATP binding	0.000453903	10384373	Fignl1
GO:0005524	ATP binding	0.000453903	10384522	Actr2
GO:0005524	ATP binding	0.000453903	10389561	Dhx40
GO:0005524	ATP binding	0.000453903	10366004	Atp2b1
GO:0005524	ATP binding	0.000453903	10557705	Phkg2
GO:0005524	ATP binding	0.000453903	10406564	Acot12
GO:0005524	ATP binding	0.000453903	10429859	Oplah
GO:0005524	ATP binding	0.000453903	10438690	Rfc4
GO:0005524	ATP binding	0.000453903	10519183	Atad3a
GO:0005524	ATP binding	0.000453903	10417183	Pcca
GO:0005524	ATP binding	0.000453903	10402444	Dicer1
GO:0005524	ATP binding	0.000453903	10587150	Myo5c
GO:0005524	ATP binding	0.000453903	10474793	Pak6
GO:0005524	ATP binding	0.000453903	10416588	1300010F03Rik
GO:0005524	ATP binding	0.000453903	10438854	Atp13a4
GO:0005524	ATP binding	0.000453903	10357391	Zranb3
GO:0005524	ATP binding	0.000453903	10360863	Mark1
GO:0005524	ATP binding	0.000453903	10547436	Wnk1
GO:0005524	ATP binding	0.000453903	10596433	Glyctk
GO:0005524	ATP binding	0.000453903	10389395	Brip1
GO:0005524	ATP binding	0.000453903	10422280	Abcc4
GO:0005524	ATP binding	0.000453903	10359648	Scyl3
GO:0005524	ATP binding	0.000453903	10426451	Irak4
GO:0005524	ATP binding	0.000453903	10538420	Gars
GO:0048037	cofactor binding	0.000568898	10502951	Acadm
GO:0048037	cofactor binding	0.000568898	10387768	Acadvl
GO:0048037	cofactor binding	0.000568898	10393177	Acox1
GO:0048037	cofactor binding	0.000568898	10529273	Ctbp1
GO:0048037	cofactor binding	0.000568898	10426812	Gpd1
GO:0048037	cofactor binding	0.000568898	10509137	Hmgcl
GO:0048037	cofactor binding	0.000568898	10401781	Sptlc2
GO:0048037	cofactor binding	0.000568898	10413542	Tkt
GO:0048037	cofactor binding	0.000568898	10474836	Ivd
GO:0048037	cofactor binding	0.000568898	10498837	Etfdh
GO:0048037	cofactor binding	0.000568898	10591947	Acad8
GO:0048037	cofactor binding	0.000568898	10588357	Acad11
GO:0048037	cofactor binding	0.000568898	10390299	Pnpo
GO:0048037	cofactor binding	0.000568898	10518570	Pgd
GO:0048037	cofactor binding	0.000568898	10373515	Suox
GO:0048037	cofactor binding	0.000568898	10496605	Ccbl2
GO:0048037	cofactor binding	0.000568898	10520467	Hadhb
GO:0048037	cofactor binding	0.000568898	10433445	Abat
GO:0030554	adenyl nucleotide binding	0.000781065	10593526	Atm
GO:0030554	adenyl nucleotide binding	0.000781065	10553788	Atp10a
GO:0030554	adenyl nucleotide binding	0.000781065	10564978	Blm
GO:0030554	adenyl nucleotide binding	0.000781065	10450579	Ddr1
GO:0030554	adenyl nucleotide binding	0.000781065	10373530	Cdk2
GO:0030554	adenyl nucleotide binding	0.000781065	10411709	Cdk7
GO:0030554	adenyl nucleotide binding	0.000781065	10431585	Chkb
GO:0030554	adenyl nucleotide binding	0.000781065	10603289	Clcn5
GO:0030554	adenyl nucleotide binding	0.000781065	10374366	Egfr
GO:0030554	adenyl nucleotide binding	0.000781065	10509965	Epha2
GO:0030554	adenyl nucleotide binding	0.000781065	10462973	Hells
GO:0030554	adenyl nucleotide binding	0.000781065	10522530	Kit
GO:0030554	adenyl nucleotide binding	0.000781065	10550102	Lig1
GO:0030554	adenyl nucleotide binding	0.000781065	10353420	Mcm3
GO:0030554	adenyl nucleotide binding	0.000781065	10546163	Mcm2
GO:0030554	adenyl nucleotide binding	0.000781065	10437945	Mcm4
GO:0030554	adenyl nucleotide binding	0.000781065	10572906	Mcm5
GO:0030554	adenyl nucleotide binding	0.000781065	10357436	Mcm6
GO:0030554	adenyl nucleotide binding	0.000781065	10534974	Mcm7
GO:0030554	adenyl nucleotide binding	0.000781065	10447395	Msh2
GO:0030554	adenyl nucleotide binding	0.000781065	10598912	Cdk16
GO:0030554	adenyl nucleotide binding	0.000781065	10602385	Pfkfb1
GO:0030554	adenyl nucleotide binding	0.000781065	10515257	Rad54l
GO:0030554	adenyl nucleotide binding	0.000781065	10555695	Rrm1
GO:0030554	adenyl nucleotide binding	0.000781065	10385872	Slc22a5
GO:0030554	adenyl nucleotide binding	0.000781065	10407126	Plk2
GO:0030554	adenyl nucleotide binding	0.000781065	10477970	Src
GO:0030554	adenyl nucleotide binding	0.000781065	10449471	Srpk1
GO:0030554	adenyl nucleotide binding	0.000781065	10582809	Tk1
GO:0030554	adenyl nucleotide binding	0.000781065	10460645	Map3k11
GO:0030554	adenyl nucleotide binding	0.000781065	10475653	Slc27a2
GO:0030554	adenyl nucleotide binding	0.000781065	10607089	Acsl4
GO:0030554	adenyl nucleotide binding	0.000781065	10385883	Slc22a21
GO:0030554	adenyl nucleotide binding	0.000781065	10537441	Adck2
GO:0030554	adenyl nucleotide binding	0.000781065	10384373	Fignl1
GO:0030554	adenyl nucleotide binding	0.000781065	10384522	Actr2
GO:0030554	adenyl nucleotide binding	0.000781065	10389561	Dhx40
GO:0030554	adenyl nucleotide binding	0.000781065	10366004	Atp2b1
GO:0030554	adenyl nucleotide binding	0.000781065	10557705	Phkg2
GO:0030554	adenyl nucleotide binding	0.000781065	10406564	Acot12
GO:0030554	adenyl nucleotide binding	0.000781065	10429859	Oplah
GO:0030554	adenyl nucleotide binding	0.000781065	10438690	Rfc4
GO:0030554	adenyl nucleotide binding	0.000781065	10519183	Atad3a
GO:0030554	adenyl nucleotide binding	0.000781065	10417183	Pcca
GO:0030554	adenyl nucleotide binding	0.000781065	10402444	Dicer1
GO:0030554	adenyl nucleotide binding	0.000781065	10587150	Myo5c
GO:0030554	adenyl nucleotide binding	0.000781065	10474793	Pak6
GO:0030554	adenyl nucleotide binding	0.000781065	10416588	1300010F03Rik
GO:0030554	adenyl nucleotide binding	0.000781065	10438854	Atp13a4
GO:0030554	adenyl nucleotide binding	0.000781065	10357391	Zranb3
GO:0030554	adenyl nucleotide binding	0.000781065	10360863	Mark1
GO:0030554	adenyl nucleotide binding	0.000781065	10547436	Wnk1
GO:0030554	adenyl nucleotide binding	0.000781065	10596433	Glyctk
GO:0030554	adenyl nucleotide binding	0.000781065	10389395	Brip1
GO:0030554	adenyl nucleotide binding	0.000781065	10422280	Abcc4
GO:0030554	adenyl nucleotide binding	0.000781065	10359648	Scyl3
GO:0030554	adenyl nucleotide binding	0.000781065	10426451	Irak4
GO:0030554	adenyl nucleotide binding	0.000781065	10538420	Gars
GO:0016491	oxidoreductase activity	0.000929045	10502951	Acadm
GO:0016491	oxidoreductase activity	0.000929045	10387768	Acadvl
GO:0016491	oxidoreductase activity	0.000929045	10393177	Acox1
GO:0016491	oxidoreductase activity	0.000929045	10561063	Bckdha
GO:0016491	oxidoreductase activity	0.000929045	10529273	Ctbp1
GO:0016491	oxidoreductase activity	0.000929045	10585749	Cyp1a1
GO:0016491	oxidoreductase activity	0.000929045	10597875	Cyp8b1
GO:0016491	oxidoreductase activity	0.000929045	10537146	Akr1b8
GO:0016491	oxidoreductase activity	0.000929045	10426812	Gpd1
GO:0016491	oxidoreductase activity	0.000929045	10600857	Heph
GO:0016491	oxidoreductase activity	0.000929045	10455656	Hsd17b4
GO:0016491	oxidoreductase activity	0.000929045	10555695	Rrm1
GO:0016491	oxidoreductase activity	0.000929045	10449225	Decr2
GO:0016491	oxidoreductase activity	0.000929045	10391454	Vat1
GO:0016491	oxidoreductase activity	0.000929045	10551939	Prodh2
GO:0016491	oxidoreductase activity	0.000929045	10474836	Ivd
GO:0016491	oxidoreductase activity	0.000929045	10498837	Etfdh
GO:0016491	oxidoreductase activity	0.000929045	10591947	Acad8
GO:0016491	oxidoreductase activity	0.000929045	10539143	Retsat
GO:0016491	oxidoreductase activity	0.000929045	10505200	Hsdl2
GO:0016491	oxidoreductase activity	0.000929045	10467784	Pyroxd2
GO:0016491	oxidoreductase activity	0.000929045	10403911	Gpx6
GO:0016491	oxidoreductase activity	0.000929045	10346747	Cyp20a1
GO:0016491	oxidoreductase activity	0.000929045	10588357	Acad11
GO:0016491	oxidoreductase activity	0.000929045	10390299	Pnpo
GO:0016491	oxidoreductase activity	0.000929045	10401473	Aldh6a1
GO:0016491	oxidoreductase activity	0.000929045	10407435	Akr1c18
GO:0016491	oxidoreductase activity	0.000929045	10518570	Pgd
GO:0016491	oxidoreductase activity	0.000929045	10373515	Suox
GO:0016491	oxidoreductase activity	0.000929045	10345203	Paox
GO:0016491	oxidoreductase activity	0.000929045	10387372	Kdm6b
GO:0016491	oxidoreductase activity	0.000929045	10467410	Cyp2c70
GO:0016491	oxidoreductase activity	0.000929045	10520467	Hadhb
GO:0003824	catalytic activity	0.00128549	10502951	Acadm
GO:0003824	catalytic activity	0.00128549	10387768	Acadvl
GO:0003824	catalytic activity	0.00128549	10393177	Acox1
GO:0003824	catalytic activity	0.00128549	10440522	Adamts1
GO:0003824	catalytic activity	0.00128549	10389701	Akap1
GO:0003824	catalytic activity	0.00128549	10556302	Ampd3
GO:0003824	catalytic activity	0.00128549	10396831	Arg2
GO:0003824	catalytic activity	0.00128549	10593526	Atm
GO:0003824	catalytic activity	0.00128549	10553788	Atp10a
GO:0003824	catalytic activity	0.00128549	10512895	Baat
GO:0003824	catalytic activity	0.00128549	10355327	Bard1
GO:0003824	catalytic activity	0.00128549	10355329	Bard1
GO:0003824	catalytic activity	0.00128549	10561063	Bckdha
GO:0003824	catalytic activity	0.00128549	10564978	Blm
GO:0003824	catalytic activity	0.00128549	10391461	Brca1
GO:0003824	catalytic activity	0.00128549	10527801	Brca2
GO:0003824	catalytic activity	0.00128549	10450579	Ddr1
GO:0003824	catalytic activity	0.00128549	10511429	Car8
GO:0003824	catalytic activity	0.00128549	10373530	Cdk2
GO:0003824	catalytic activity	0.00128549	10411709	Cdk7
GO:0003824	catalytic activity	0.00128549	10431585	Chkb
GO:0003824	catalytic activity	0.00128549	10431564	Cpt1b
GO:0003824	catalytic activity	0.00128549	10514933	Cpt2
GO:0003824	catalytic activity	0.00128549	10481474	Crat
GO:0003824	catalytic activity	0.00128549	10529273	Ctbp1
GO:0003824	catalytic activity	0.00128549	10585749	Cyp1a1
GO:0003824	catalytic activity	0.00128549	10597875	Cyp8b1
GO:0003824	catalytic activity	0.00128549	10591369	Dnmt1
GO:0003824	catalytic activity	0.00128549	10374366	Egfr
GO:0003824	catalytic activity	0.00128549	10509965	Epha2
GO:0003824	catalytic activity	0.00128549	10420935	Ephx2
GO:0003824	catalytic activity	0.00128549	10417273	Esd
GO:0003824	catalytic activity	0.00128549	10428579	Ext1
GO:0003824	catalytic activity	0.00128549	10465912	Fen1
GO:0003824	catalytic activity	0.00128549	10537146	Akr1b8
GO:0003824	catalytic activity	0.00128549	10426812	Gpd1
GO:0003824	catalytic activity	0.00128549	10462973	Hells
GO:0003824	catalytic activity	0.00128549	10600857	Heph
GO:0003824	catalytic activity	0.00128549	10509137	Hmgcl
GO:0003824	catalytic activity	0.00128549	10494643	Hmgcs2
GO:0003824	catalytic activity	0.00128549	10455656	Hsd17b4
GO:0003824	catalytic activity	0.00128549	10522530	Kit
GO:0003824	catalytic activity	0.00128549	10564818	Anpep
GO:0003824	catalytic activity	0.00128549	10550102	Lig1
GO:0003824	catalytic activity	0.00128549	10547088	Mbd4
GO:0003824	catalytic activity	0.00128549	10353420	Mcm3
GO:0003824	catalytic activity	0.00128549	10437945	Mcm4
GO:0003824	catalytic activity	0.00128549	10357436	Mcm6
GO:0003824	catalytic activity	0.00128549	10534974	Mcm7
GO:0003824	catalytic activity	0.00128549	10447395	Msh2
GO:0003824	catalytic activity	0.00128549	10446074	Uhrf1
GO:0003824	catalytic activity	0.00128549	10487930	Pcna
GO:0003824	catalytic activity	0.00128549	10598912	Cdk16
GO:0003824	catalytic activity	0.00128549	10356339	Pde6d
GO:0003824	catalytic activity	0.00128549	10602385	Pfkfb1
GO:0003824	catalytic activity	0.00128549	10570855	Plat
GO:0003824	catalytic activity	0.00128549	10605674	Pola1
GO:0003824	catalytic activity	0.00128549	10562818	Pold1
GO:0003824	catalytic activity	0.00128549	10524169	Pole
GO:0003824	catalytic activity	0.00128549	10400649	Pole2
GO:0003824	catalytic activity	0.00128549	10367076	Prim1
GO:0003824	catalytic activity	0.00128549	10353733	Prim2
GO:0003824	catalytic activity	0.00128549	10592001	St14
GO:0003824	catalytic activity	0.00128549	10362314	Ptprk
GO:0003824	catalytic activity	0.00128549	10355813	Ptprn
GO:0003824	catalytic activity	0.00128549	10450034	Rab11b
GO:0003824	catalytic activity	0.00128549	10515257	Rad54l
GO:0003824	catalytic activity	0.00128549	10387588	Polr2a
GO:0003824	catalytic activity	0.00128549	10555695	Rrm1
GO:0003824	catalytic activity	0.00128549	10407126	Plk2
GO:0003824	catalytic activity	0.00128549	10401781	Sptlc2
GO:0003824	catalytic activity	0.00128549	10477970	Src
GO:0003824	catalytic activity	0.00128549	10449471	Srpk1
GO:0003824	catalytic activity	0.00128549	10441456	Synj2
GO:0003824	catalytic activity	0.00128549	10582809	Tk1
GO:0003824	catalytic activity	0.00128549	10413542	Tkt
GO:0003824	catalytic activity	0.00128549	10458663	Dpysl3
GO:0003824	catalytic activity	0.00128549	10345981	Ercc5
GO:0003824	catalytic activity	0.00128549	10539894	Mgll
GO:0003824	catalytic activity	0.00128549	10449225	Decr2
GO:0003824	catalytic activity	0.00128549	10460645	Map3k11
GO:0003824	catalytic activity	0.00128549	10475653	Slc27a2
GO:0003824	catalytic activity	0.00128549	10352048	Exo1
GO:0003824	catalytic activity	0.00128549	10391454	Vat1
GO:0003824	catalytic activity	0.00128549	10418016	Dusp13
GO:0003824	catalytic activity	0.00128549	10430794	Pmm1
GO:0003824	catalytic activity	0.00128549	10607089	Acsl4
GO:0003824	catalytic activity	0.00128549	10551939	Prodh2
GO:0003824	catalytic activity	0.00128549	10474836	Ivd
GO:0003824	catalytic activity	0.00128549	10460468	Ctsf
GO:0003824	catalytic activity	0.00128549	10575867	Mlycd
GO:0003824	catalytic activity	0.00128549	10537441	Adck2
GO:0003824	catalytic activity	0.00128549	10384373	Fignl1
GO:0003824	catalytic activity	0.00128549	10476728	Dtd1
GO:0003824	catalytic activity	0.00128549	10521690	Ppih
GO:0003824	catalytic activity	0.00128549	10498837	Etfdh
GO:0003824	catalytic activity	0.00128549	10567043	Rras2
GO:0003824	catalytic activity	0.00128549	10591947	Acad8
GO:0003824	catalytic activity	0.00128549	10442454	Pgp
GO:0003824	catalytic activity	0.00128549	10555293	Lipt2
GO:0003824	catalytic activity	0.00128549	10578193	Eri1
GO:0003824	catalytic activity	0.00128549	10363622	Pbld2
GO:0003824	catalytic activity	0.00128549	10463200	Hoga1
GO:0003824	catalytic activity	0.00128549	10539143	Retsat
GO:0003824	catalytic activity	0.00128549	10389561	Dhx40
GO:0003824	catalytic activity	0.00128549	10394914	Iah1
GO:0003824	catalytic activity	0.00128549	10363629	Pbld1
GO:0003824	catalytic activity	0.00128549	10557705	Phkg2
GO:0003824	catalytic activity	0.00128549	10417167	Clybl
GO:0003824	catalytic activity	0.00128549	10498168	Exosc8
GO:0003824	catalytic activity	0.00128549	10363372	Pla2g12b
GO:0003824	catalytic activity	0.00128549	10354832	Ppil3
GO:0003824	catalytic activity	0.00128549	10511739	Cpne3
GO:0003824	catalytic activity	0.00128549	10353028	Vcpip1
GO:0003824	catalytic activity	0.00128549	10417708	Oxsm
GO:0003824	catalytic activity	0.00128549	10490903	Car13
GO:0003824	catalytic activity	0.00128549	10505200	Hsdl2
GO:0003824	catalytic activity	0.00128549	10555179	Prkrir
GO:0003824	catalytic activity	0.00128549	10413012	Fut11
GO:0003824	catalytic activity	0.00128549	10453736	Unkl
GO:0003824	catalytic activity	0.00128549	10406564	Acot12
GO:0003824	catalytic activity	0.00128549	10467784	Pyroxd2
GO:0003824	catalytic activity	0.00128549	10429859	Oplah
GO:0003824	catalytic activity	0.00128549	10403911	Gpx6
GO:0003824	catalytic activity	0.00128549	10538082	Atp6v0e2
GO:0003824	catalytic activity	0.00128549	10558265	Lhpp
GO:0003824	catalytic activity	0.00128549	10424252	Wdyhv1
GO:0003824	catalytic activity	0.00128549	10346747	Cyp20a1
GO:0003824	catalytic activity	0.00128549	10400538	Trappc6b
GO:0003824	catalytic activity	0.00128549	10385361	Ublcp1
GO:0003824	catalytic activity	0.00128549	10501485	Prmt6
GO:0003824	catalytic activity	0.00128549	10588357	Acad11
GO:0003824	catalytic activity	0.00128549	10390299	Pnpo
GO:0003824	catalytic activity	0.00128549	10401473	Aldh6a1
GO:0003824	catalytic activity	0.00128549	10399841	Cbll1
GO:0003824	catalytic activity	0.00128549	10407435	Akr1c18
GO:0003824	catalytic activity	0.00128549	10438690	Rfc4
GO:0003824	catalytic activity	0.00128549	10457475	Abhd3
GO:0003824	catalytic activity	0.00128549	10472782	Hat1
GO:0003824	catalytic activity	0.00128549	10348670	Rnpepl1
GO:0003824	catalytic activity	0.00128549	10519183	Atad3a
GO:0003824	catalytic activity	0.00128549	10518570	Pgd
GO:0003824	catalytic activity	0.00128549	10417183	Pcca
GO:0003824	catalytic activity	0.00128549	10519234	B3galt6
GO:0003824	catalytic activity	0.00128549	10397145	Acot2
GO:0003824	catalytic activity	0.00128549	10402444	Dicer1
GO:0003824	catalytic activity	0.00128549	10364856	Dot1l
GO:0003824	catalytic activity	0.00128549	10587150	Myo5c
GO:0003824	catalytic activity	0.00128549	10427095	Tenc1
GO:0003824	catalytic activity	0.00128549	10373515	Suox
GO:0003824	catalytic activity	0.00128549	10345203	Paox
GO:0003824	catalytic activity	0.00128549	10474793	Pak6
GO:0003824	catalytic activity	0.00128549	10387372	Kdm6b
GO:0003824	catalytic activity	0.00128549	10380260	Trim25
GO:0003824	catalytic activity	0.00128549	10416588	1300010F03Rik
GO:0003824	catalytic activity	0.00128549	10438854	Atp13a4
GO:0003824	catalytic activity	0.00128549	10467410	Cyp2c70
GO:0003824	catalytic activity	0.00128549	10357391	Zranb3
GO:0003824	catalytic activity	0.00128549	10360863	Mark1
GO:0003824	catalytic activity	0.00128549	10496605	Ccbl2
GO:0003824	catalytic activity	0.00128549	10520467	Hadhb
GO:0003824	catalytic activity	0.00128549	10547436	Wnk1
GO:0003824	catalytic activity	0.00128549	10596433	Glyctk
GO:0003824	catalytic activity	0.00128549	10389395	Brip1
GO:0003824	catalytic activity	0.00128549	10395702	Akap6
GO:0003824	catalytic activity	0.00128549	10422280	Abcc4
GO:0003824	catalytic activity	0.00128549	10461728	Gm4952
GO:0003824	catalytic activity	0.00128549	10359648	Scyl3
GO:0003824	catalytic activity	0.00128549	10426451	Irak4
GO:0003824	catalytic activity	0.00128549	10433445	Abat
GO:0003824	catalytic activity	0.00128549	10538420	Gars
GO:0000062	fatty-acyl-CoA binding	0.00136603	10502951	Acadm
GO:0000062	fatty-acyl-CoA binding	0.00136603	10387768	Acadvl
GO:0000062	fatty-acyl-CoA binding	0.00136603	10509137	Hmgcl
GO:0000062	fatty-acyl-CoA binding	0.00136603	10520467	Hadhb
GO:0003678	DNA helicase activity	0.00145305	10564978	Blm
GO:0003678	DNA helicase activity	0.00145305	10437945	Mcm4
GO:0003678	DNA helicase activity	0.00145305	10357436	Mcm6
GO:0003678	DNA helicase activity	0.00145305	10534974	Mcm7
GO:0003678	DNA helicase activity	0.00145305	10389395	Brip1
GO:0003896	DNA primase activity	0.0029772	10367076	Prim1
GO:0003896	DNA primase activity	0.0029772	10353733	Prim2
GO:0015226	carnitine transporter activity	0.0029772	10385872	Slc22a5
GO:0015226	carnitine transporter activity	0.0029772	10385883	Slc22a21
GO:0003779	actin binding	0.00352304	10460616	Cfl1
GO:0003779	actin binding	0.00352304	10345241	Dst
GO:0003779	actin binding	0.00352304	10374366	Egfr
GO:0003779	actin binding	0.00352304	10360764	Enah
GO:0003779	actin binding	0.00352304	10507908	Fhl3
GO:0003779	actin binding	0.00352304	10384885	Spnb2
GO:0003779	actin binding	0.00352304	10594661	Tpm1
GO:0003779	actin binding	0.00352304	10367843	Utrn
GO:0003779	actin binding	0.00352304	10590073	Vill
GO:0003779	actin binding	0.00352304	10384522	Actr2
GO:0003779	actin binding	0.00352304	10459552	Spire1
GO:0003779	actin binding	0.00352304	10381063	Wipf2
GO:0003779	actin binding	0.00352304	10536845	Flnc
GO:0003779	actin binding	0.00352304	10472097	Fmnl2
GO:0003779	actin binding	0.00352304	10595768	Pls1
GO:0003779	actin binding	0.00352304	10401244	Actn1
GO:0003779	actin binding	0.00352304	10576288	Spire2
GO:0004095	carnitine O-palmitoyltransferase activity	0.00582876	10431564	Cpt1b
GO:0004095	carnitine O-palmitoyltransferase activity	0.00582876	10514933	Cpt2
GO:0008094	DNA-dependent ATPase activity	0.00678298	10564978	Blm
GO:0008094	DNA-dependent ATPase activity	0.00678298	10411709	Cdk7
GO:0008094	DNA-dependent ATPase activity	0.00678298	10447395	Msh2
GO:0008094	DNA-dependent ATPase activity	0.00678298	10438690	Rfc4
GO:0008094	DNA-dependent ATPase activity	0.00678298	10389395	Brip1
GO:0003887	DNA-directed DNA polymerase activity	0.00872678	10605674	Pola1
GO:0003887	DNA-directed DNA polymerase activity	0.00872678	10562818	Pold1
GO:0003887	DNA-directed DNA polymerase activity	0.00872678	10524169	Pole
GO:0003887	DNA-directed DNA polymerase activity	0.00872678	10400649	Pole2
GO:0016746	transferase activity, transferring acyl groups	0.00948889	10512895	Baat
GO:0016746	transferase activity, transferring acyl groups	0.00948889	10527801	Brca2
GO:0016746	transferase activity, transferring acyl groups	0.00948889	10431564	Cpt1b
GO:0016746	transferase activity, transferring acyl groups	0.00948889	10514933	Cpt2
GO:0016746	transferase activity, transferring acyl groups	0.00948889	10481474	Crat
GO:0016746	transferase activity, transferring acyl groups	0.00948889	10494643	Hmgcs2
GO:0016746	transferase activity, transferring acyl groups	0.00948889	10401781	Sptlc2
GO:0016746	transferase activity, transferring acyl groups	0.00948889	10555293	Lipt2
GO:0016746	transferase activity, transferring acyl groups	0.00948889	10417708	Oxsm
GO:0016746	transferase activity, transferring acyl groups	0.00948889	10472782	Hat1
GO:0016746	transferase activity, transferring acyl groups	0.00948889	10520467	Hadhb
GO:0016746	transferase activity, transferring acyl groups	0.00948889	10461728	Gm4952
GO:0000405	bubble DNA binding	0.00951017	10564978	Blm
GO:0000405	bubble DNA binding	0.00951017	10345981	Ercc5
GO:0004859	phospholipase inhibitor activity	0.00951017	10523451	Anxa3
GO:0004859	phospholipase inhibitor activity	0.00951017	10586744	Anxa2
GO:0032135	DNA insertion or deletion binding	0.00951017	10447395	Msh2
GO:0032135	DNA insertion or deletion binding	0.00951017	10487930	Pcna
GO:0048256	flap endonuclease activity	0.00951017	10465912	Fen1
GO:0048256	flap endonuclease activity	0.00951017	10352048	Exo1
GO:0004536	deoxyribonuclease activity	0.00999177	10465912	Fen1
GO:0004536	deoxyribonuclease activity	0.00999177	10562818	Pold1
GO:0004536	deoxyribonuclease activity	0.00999177	10345981	Ercc5
GO:0004536	deoxyribonuclease activity	0.00999177	10352048	Exo1
GO:0016769	transferase activity, transferring nitrogenous groups	0.00999177	10401781	Sptlc2
GO:0016769	transferase activity, transferring nitrogenous groups	0.00999177	10472782	Hat1
GO:0016769	transferase activity, transferring nitrogenous groups	0.00999177	10496605	Ccbl2
GO:0016769	transferase activity, transferring nitrogenous groups	0.00999177	10433445	Abat
GO:0043596	nuclear replication fork	6.22887e-11	10353733	Prim2
GO:0043596	nuclear replication fork	6.22887e-11	10367076	Prim1
GO:0043596	nuclear replication fork	6.22887e-11	10388409	Rpa1
GO:0043596	nuclear replication fork	6.22887e-11	10487930	Pcna
GO:0043596	nuclear replication fork	6.22887e-11	10503617	Mms22l
GO:0043596	nuclear replication fork	6.22887e-11	10508759	Rpa2
GO:0043596	nuclear replication fork	6.22887e-11	10543114	Rpa3
GO:0043596	nuclear replication fork	6.22887e-11	10562818	Pold1
GO:0043596	nuclear replication fork	6.22887e-11	10605674	Pola1
GO:0005777	peroxisome	7.95815e-10	10345203	Paox
GO:0005777	peroxisome	7.95815e-10	10351738	Pex19
GO:0005777	peroxisome	7.95815e-10	10367960	Pex3
GO:0005777	peroxisome	7.95815e-10	10385883	Slc22a21
GO:0005777	peroxisome	7.95815e-10	10393177	Acox1
GO:0005777	peroxisome	7.95815e-10	10413542	Tkt
GO:0005777	peroxisome	7.95815e-10	10420935	Ephx2
GO:0005777	peroxisome	7.95815e-10	10449225	Decr2
GO:0005777	peroxisome	7.95815e-10	10455656	Hsd17b4
GO:0005777	peroxisome	7.95815e-10	10474028	Pex16
GO:0005777	peroxisome	7.95815e-10	10475653	Slc27a2
GO:0005777	peroxisome	7.95815e-10	10481474	Crat
GO:0005777	peroxisome	7.95815e-10	10494460	Pex11b
GO:0005777	peroxisome	7.95815e-10	10505200	Hsdl2
GO:0005777	peroxisome	7.95815e-10	10512895	Baat
GO:0005777	peroxisome	7.95815e-10	10564805	Pex11a
GO:0005777	peroxisome	7.95815e-10	10575867	Mlycd
GO:0005777	peroxisome	7.95815e-10	10588357	Acad11
GO:0005777	peroxisome	7.95815e-10	10607089	Acsl4
GO:0042555	MCM complex	1.11113e-09	10353420	Mcm3
GO:0042555	MCM complex	1.11113e-09	10357436	Mcm6
GO:0042555	MCM complex	1.11113e-09	10437945	Mcm4
GO:0042555	MCM complex	1.11113e-09	10534974	Mcm7
GO:0042555	MCM complex	1.11113e-09	10546163	Mcm2
GO:0042555	MCM complex	1.11113e-09	10572906	Mcm5
GO:0030894	replisome	3.91222e-09	10353733	Prim2
GO:0030894	replisome	3.91222e-09	10367076	Prim1
GO:0030894	replisome	3.91222e-09	10388409	Rpa1
GO:0030894	replisome	3.91222e-09	10508759	Rpa2
GO:0030894	replisome	3.91222e-09	10543114	Rpa3
GO:0030894	replisome	3.91222e-09	10562818	Pold1
GO:0030894	replisome	3.91222e-09	10605674	Pola1
GO:0000228	nuclear chromosome	3.06591e-07	10353420	Mcm3
GO:0000228	nuclear chromosome	3.06591e-07	10353733	Prim2
GO:0000228	nuclear chromosome	3.06591e-07	10357436	Mcm6
GO:0000228	nuclear chromosome	3.06591e-07	10367076	Prim1
GO:0000228	nuclear chromosome	3.06591e-07	10367179	Timeless
GO:0000228	nuclear chromosome	3.06591e-07	10388409	Rpa1
GO:0000228	nuclear chromosome	3.06591e-07	10391461	Brca1
GO:0000228	nuclear chromosome	3.06591e-07	10437945	Mcm4
GO:0000228	nuclear chromosome	3.06591e-07	10447395	Msh2
GO:0000228	nuclear chromosome	3.06591e-07	10460738	Cdca5
GO:0000228	nuclear chromosome	3.06591e-07	10487930	Pcna
GO:0000228	nuclear chromosome	3.06591e-07	10503617	Mms22l
GO:0000228	nuclear chromosome	3.06591e-07	10508759	Rpa2
GO:0000228	nuclear chromosome	3.06591e-07	10534974	Mcm7
GO:0000228	nuclear chromosome	3.06591e-07	10543114	Rpa3
GO:0000228	nuclear chromosome	3.06591e-07	10546163	Mcm2
GO:0000228	nuclear chromosome	3.06591e-07	10562818	Pold1
GO:0000228	nuclear chromosome	3.06591e-07	10564978	Blm
GO:0000228	nuclear chromosome	3.06591e-07	10572906	Mcm5
GO:0000228	nuclear chromosome	3.06591e-07	10588294	Topbp1
GO:0000228	nuclear chromosome	3.06591e-07	10605674	Pola1
GO:0044438	microbody part	4.03728e-07	10345203	Paox
GO:0044438	microbody part	4.03728e-07	10351738	Pex19
GO:0044438	microbody part	4.03728e-07	10367960	Pex3
GO:0044438	microbody part	4.03728e-07	10393177	Acox1
GO:0044438	microbody part	4.03728e-07	10455656	Hsd17b4
GO:0044438	microbody part	4.03728e-07	10474028	Pex16
GO:0044438	microbody part	4.03728e-07	10475653	Slc27a2
GO:0044438	microbody part	4.03728e-07	10494460	Pex11b
GO:0044438	microbody part	4.03728e-07	10512895	Baat
GO:0044438	microbody part	4.03728e-07	10564805	Pex11a
GO:0005778	peroxisomal membrane	1.36669e-05	10351738	Pex19
GO:0005778	peroxisomal membrane	1.36669e-05	10367960	Pex3
GO:0005778	peroxisomal membrane	1.36669e-05	10393177	Acox1
GO:0005778	peroxisomal membrane	1.36669e-05	10474028	Pex16
GO:0005778	peroxisomal membrane	1.36669e-05	10475653	Slc27a2
GO:0005778	peroxisomal membrane	1.36669e-05	10494460	Pex11b
GO:0005778	peroxisomal membrane	1.36669e-05	10564805	Pex11a
GO:0005658	alpha DNA polymerase:primase complex	0.000131401	10353733	Prim2
GO:0005658	alpha DNA polymerase:primase complex	0.000131401	10367076	Prim1
GO:0005658	alpha DNA polymerase:primase complex	0.000131401	10605674	Pola1
GO:0016323	basolateral plasma membrane	0.000191093	10345241	Dst
GO:0016323	basolateral plasma membrane	0.000191093	10360764	Enah
GO:0016323	basolateral plasma membrane	0.000191093	10374366	Egfr
GO:0016323	basolateral plasma membrane	0.000191093	10385872	Slc22a5
GO:0016323	basolateral plasma membrane	0.000191093	10401244	Actn1
GO:0016323	basolateral plasma membrane	0.000191093	10404649	Dsp
GO:0016323	basolateral plasma membrane	0.000191093	10420935	Ephx2
GO:0016323	basolateral plasma membrane	0.000191093	10422280	Abcc4
GO:0016323	basolateral plasma membrane	0.000191093	10427095	Tenc1
GO:0016323	basolateral plasma membrane	0.000191093	10434942	Dlg1
GO:0016323	basolateral plasma membrane	0.000191093	10450579	Ddr1
GO:0016323	basolateral plasma membrane	0.000191093	10501971	Ank2
GO:0016323	basolateral plasma membrane	0.000191093	10502375	Mttp
GO:0016323	basolateral plasma membrane	0.000191093	10534395	Cldn4
GO:0016323	basolateral plasma membrane	0.000191093	10546929	Cidec
GO:0016323	basolateral plasma membrane	0.000191093	10564631	Slco3a1
GO:0016323	basolateral plasma membrane	0.000191093	10592001	St14
GO:0005662	DNA replication factor A complex	0.000320595	10388409	Rpa1
GO:0005662	DNA replication factor A complex	0.000320595	10508759	Rpa2
GO:0005662	DNA replication factor A complex	0.000320595	10543114	Rpa3
GO:0044427	chromosomal part	0.000363921	10353420	Mcm3
GO:0044427	chromosomal part	0.000363921	10353733	Prim2
GO:0044427	chromosomal part	0.000363921	10357436	Mcm6
GO:0044427	chromosomal part	0.000363921	10361651	Nup43
GO:0044427	chromosomal part	0.000363921	10367076	Prim1
GO:0044427	chromosomal part	0.000363921	10367179	Timeless
GO:0044427	chromosomal part	0.000363921	10373530	Cdk2
GO:0044427	chromosomal part	0.000363921	10382542	Nup85
GO:0044427	chromosomal part	0.000363921	10388409	Rpa1
GO:0044427	chromosomal part	0.000363921	10404069	Hist1h1a
GO:0044427	chromosomal part	0.000363921	10437945	Mcm4
GO:0044427	chromosomal part	0.000363921	10438690	Rfc4
GO:0044427	chromosomal part	0.000363921	10440794	2610039C10Rik
GO:0044427	chromosomal part	0.000363921	10446074	Uhrf1
GO:0044427	chromosomal part	0.000363921	10460738	Cdca5
GO:0044427	chromosomal part	0.000363921	10462973	Hells
GO:0044427	chromosomal part	0.000363921	10487930	Pcna
GO:0044427	chromosomal part	0.000363921	10503617	Mms22l
GO:0044427	chromosomal part	0.000363921	10508759	Rpa2
GO:0044427	chromosomal part	0.000363921	10534974	Mcm7
GO:0044427	chromosomal part	0.000363921	10542397	H2afj
GO:0044427	chromosomal part	0.000363921	10543114	Rpa3
GO:0044427	chromosomal part	0.000363921	10546163	Mcm2
GO:0044427	chromosomal part	0.000363921	10547088	Mbd4
GO:0044427	chromosomal part	0.000363921	10562818	Pold1
GO:0044427	chromosomal part	0.000363921	10564978	Blm
GO:0044427	chromosomal part	0.000363921	10572906	Mcm5
GO:0044427	chromosomal part	0.000363921	10573261	Asf1b
GO:0044427	chromosomal part	0.000363921	10582599	Nup133
GO:0044427	chromosomal part	0.000363921	10591369	Dnmt1
GO:0044427	chromosomal part	0.000363921	10605674	Pola1
GO:0031436	BRCA1-BARD1 complex	0.0010448	10355327	Bard1
GO:0031436	BRCA1-BARD1 complex	0.0010448	10355329	Bard1
GO:0031436	BRCA1-BARD1 complex	0.0010448	10391461	Brca1
GO:0071914	prominosome	0.0010448	10487405	Prom2
GO:0071914	prominosome	0.0010448	10529824	Prom1
GO:0044422	organelle part	0.00116401	10345203	Paox
GO:0044422	organelle part	0.00116401	10345241	Dst
GO:0044422	organelle part	0.00116401	10345981	Ercc5
GO:0044422	organelle part	0.00116401	10351738	Pex19
GO:0044422	organelle part	0.00116401	10351825	Tagln2
GO:0044422	organelle part	0.00116401	10353420	Mcm3
GO:0044422	organelle part	0.00116401	10353733	Prim2
GO:0044422	organelle part	0.00116401	10354832	Ppil3
GO:0044422	organelle part	0.00116401	10355327	Bard1
GO:0044422	organelle part	0.00116401	10355329	Bard1
GO:0044422	organelle part	0.00116401	10357436	Mcm6
GO:0044422	organelle part	0.00116401	10360227	Pea15a
GO:0044422	organelle part	0.00116401	10360764	Enah
GO:0044422	organelle part	0.00116401	10361110	Dtl
GO:0044422	organelle part	0.00116401	10361651	Nup43
GO:0044422	organelle part	0.00116401	10361956	Mtap7
GO:0044422	organelle part	0.00116401	10367076	Prim1
GO:0044422	organelle part	0.00116401	10367179	Timeless
GO:0044422	organelle part	0.00116401	10367843	Utrn
GO:0044422	organelle part	0.00116401	10367960	Pex3
GO:0044422	organelle part	0.00116401	10373036	Os9
GO:0044422	organelle part	0.00116401	10373515	Suox
GO:0044422	organelle part	0.00116401	10373530	Cdk2
GO:0044422	organelle part	0.00116401	10380699	Copz2
GO:0044422	organelle part	0.00116401	10382542	Nup85
GO:0044422	organelle part	0.00116401	10384885	Spnb2
GO:0044422	organelle part	0.00116401	10387588	Polr2a
GO:0044422	organelle part	0.00116401	10387768	Acadvl
GO:0044422	organelle part	0.00116401	10388409	Rpa1
GO:0044422	organelle part	0.00116401	10389701	Akap1
GO:0044422	organelle part	0.00116401	10391461	Brca1
GO:0044422	organelle part	0.00116401	10393125	Mrpl38
GO:0044422	organelle part	0.00116401	10393177	Acox1
GO:0044422	organelle part	0.00116401	10395672	Ap4s1
GO:0044422	organelle part	0.00116401	10395702	Akap6
GO:0044422	organelle part	0.00116401	10399178	Cdca7l
GO:0044422	organelle part	0.00116401	10400649	Pole2
GO:0044422	organelle part	0.00116401	10401244	Actn1
GO:0044422	organelle part	0.00116401	10401781	Sptlc2
GO:0044422	organelle part	0.00116401	10404069	Hist1h1a
GO:0044422	organelle part	0.00116401	10408246	Hist1h3a
GO:0044422	organelle part	0.00116401	10408600	Serpinb6a
GO:0044422	organelle part	0.00116401	10411709	Cdk7
GO:0044422	organelle part	0.00116401	10413012	Fut11
GO:0044422	organelle part	0.00116401	10413542	Tkt
GO:0044422	organelle part	0.00116401	10414360	Lgals3
GO:0044422	organelle part	0.00116401	10415642	Sap18
GO:0044422	organelle part	0.00116401	10419779	Haus4
GO:0044422	organelle part	0.00116401	10420935	Ephx2
GO:0044422	organelle part	0.00116401	10422280	Abcc4
GO:0044422	organelle part	0.00116401	10426451	Irak4
GO:0044422	organelle part	0.00116401	10426909	Letmd1
GO:0044422	organelle part	0.00116401	10428579	Ext1
GO:0044422	organelle part	0.00116401	10431564	Cpt1b
GO:0044422	organelle part	0.00116401	10432918	Krt8
GO:0044422	organelle part	0.00116401	10433445	Abat
GO:0044422	organelle part	0.00116401	10434942	Dlg1
GO:0044422	organelle part	0.00116401	10437928	0610037P05Rik
GO:0044422	organelle part	0.00116401	10437945	Mcm4
GO:0044422	organelle part	0.00116401	10438378	Cdc45
GO:0044422	organelle part	0.00116401	10438690	Rfc4
GO:0044422	organelle part	0.00116401	10440794	2610039C10Rik
GO:0044422	organelle part	0.00116401	10441456	Synj2
GO:0044422	organelle part	0.00116401	10446027	Chaf1a
GO:0044422	organelle part	0.00116401	10446074	Uhrf1
GO:0044422	organelle part	0.00116401	10446821	Rps6
GO:0044422	organelle part	0.00116401	10447395	Msh2
GO:0044422	organelle part	0.00116401	10449419	Tead3
GO:0044422	organelle part	0.00116401	10452867	Dpy30
GO:0044422	organelle part	0.00116401	10455656	Hsd17b4
GO:0044422	organelle part	0.00116401	10460616	Cfl1
GO:0044422	organelle part	0.00116401	10460645	Map3k11
GO:0044422	organelle part	0.00116401	10460738	Cdca5
GO:0044422	organelle part	0.00116401	10462973	Hells
GO:0044422	organelle part	0.00116401	10466888	Glis3
GO:0044422	organelle part	0.00116401	10473414	Ssrp1
GO:0044422	organelle part	0.00116401	10474028	Pex16
GO:0044422	organelle part	0.00116401	10474836	Ivd
GO:0044422	organelle part	0.00116401	10475653	Slc27a2
GO:0044422	organelle part	0.00116401	10477970	Src
GO:0044422	organelle part	0.00116401	10481474	Crat
GO:0044422	organelle part	0.00116401	10481634	Slc25a25
GO:0044422	organelle part	0.00116401	10487930	Pcna
GO:0044422	organelle part	0.00116401	10488785	E2f1
GO:0044422	organelle part	0.00116401	10493820	S100a6
GO:0044422	organelle part	0.00116401	10494460	Pex11b
GO:0044422	organelle part	0.00116401	10494643	Hmgcs2
GO:0044422	organelle part	0.00116401	10495405	Slc25a24
GO:0044422	organelle part	0.00116401	10498837	Etfdh
GO:0044422	organelle part	0.00116401	10502951	Acadm
GO:0044422	organelle part	0.00116401	10503617	Mms22l
GO:0044422	organelle part	0.00116401	10505008	Slc44a1
GO:0044422	organelle part	0.00116401	10506433	Dab1
GO:0044422	organelle part	0.00116401	10507908	Fhl3
GO:0044422	organelle part	0.00116401	10508759	Rpa2
GO:0044422	organelle part	0.00116401	10509137	Hmgcl
GO:0044422	organelle part	0.00116401	10512895	Baat
GO:0044422	organelle part	0.00116401	10514933	Cpt2
GO:0044422	organelle part	0.00116401	10515113	Hnrnpa3
GO:0044422	organelle part	0.00116401	10519183	Atad3a
GO:0044422	organelle part	0.00116401	10519234	B3galt6
GO:0044422	organelle part	0.00116401	10520096	Klhl7
GO:0044422	organelle part	0.00116401	10520467	Hadhb
GO:0044422	organelle part	0.00116401	10520544	Mapre3
GO:0044422	organelle part	0.00116401	10521690	Ppih
GO:0044422	organelle part	0.00116401	10523451	Anxa3
GO:0044422	organelle part	0.00116401	10524169	Pole
GO:0044422	organelle part	0.00116401	10527475	Zfp655
GO:0044422	organelle part	0.00116401	10527801	Brca2
GO:0044422	organelle part	0.00116401	10529273	Ctbp1
GO:0044422	organelle part	0.00116401	10529824	Prom1
GO:0044422	organelle part	0.00116401	10533687	Zcchc8
GO:0044422	organelle part	0.00116401	10534281	Clip2
GO:0044422	organelle part	0.00116401	10534441	Pom121
GO:0044422	organelle part	0.00116401	10534974	Mcm7
GO:0044422	organelle part	0.00116401	10538082	Atp6v0e2
GO:0044422	organelle part	0.00116401	10538420	Gars
GO:0044422	organelle part	0.00116401	10539143	Retsat
GO:0044422	organelle part	0.00116401	10542397	H2afj
GO:0044422	organelle part	0.00116401	10543114	Rpa3
GO:0044422	organelle part	0.00116401	10545014	Vopp1
GO:0044422	organelle part	0.00116401	10546163	Mcm2
GO:0044422	organelle part	0.00116401	10547088	Mbd4
GO:0044422	organelle part	0.00116401	10550102	Lig1
GO:0044422	organelle part	0.00116401	10551939	Prodh2
GO:0044422	organelle part	0.00116401	10561063	Bckdha
GO:0044422	organelle part	0.00116401	10562084	Haus5
GO:0044422	organelle part	0.00116401	10562818	Pold1
GO:0044422	organelle part	0.00116401	10562905	Atf5
GO:0044422	organelle part	0.00116401	10564805	Pex11a
GO:0044422	organelle part	0.00116401	10564818	Anpep
GO:0044422	organelle part	0.00116401	10564978	Blm
GO:0044422	organelle part	0.00116401	10567134	Plekha7
GO:0044422	organelle part	0.00116401	10567289	Syt17
GO:0044422	organelle part	0.00116401	10569168	Slc25a22
GO:0044422	organelle part	0.00116401	10569830	2310057J16Rik
GO:0044422	organelle part	0.00116401	10572906	Mcm5
GO:0044422	organelle part	0.00116401	10573261	Asf1b
GO:0044422	organelle part	0.00116401	10576140	Cdt1
GO:0044422	organelle part	0.00116401	10578193	Eri1
GO:0044422	organelle part	0.00116401	10581340	Ranbp10
GO:0044422	organelle part	0.00116401	10582599	Nup133
GO:0044422	organelle part	0.00116401	10586744	Anxa2
GO:0044422	organelle part	0.00116401	10587150	Myo5c
GO:0044422	organelle part	0.00116401	10588294	Topbp1
GO:0044422	organelle part	0.00116401	10589076	Slc25a20
GO:0044422	organelle part	0.00116401	10589438	Mtap4
GO:0044422	organelle part	0.00116401	10591369	Dnmt1
GO:0044422	organelle part	0.00116401	10593526	Atm
GO:0044422	organelle part	0.00116401	10594661	Tpm1
GO:0044422	organelle part	0.00116401	10597875	Cyp8b1
GO:0044422	organelle part	0.00116401	10605674	Pola1
GO:0044422	organelle part	0.00116401	10607089	Acsl4
GO:0031967	organelle envelope	0.00140547	10351825	Tagln2
GO:0031967	organelle envelope	0.00140547	10361651	Nup43
GO:0031967	organelle envelope	0.00140547	10373515	Suox
GO:0031967	organelle envelope	0.00140547	10382542	Nup85
GO:0031967	organelle envelope	0.00140547	10387768	Acadvl
GO:0031967	organelle envelope	0.00140547	10389701	Akap1
GO:0031967	organelle envelope	0.00140547	10395702	Akap6
GO:0031967	organelle envelope	0.00140547	10414360	Lgals3
GO:0031967	organelle envelope	0.00140547	10426909	Letmd1
GO:0031967	organelle envelope	0.00140547	10431564	Cpt1b
GO:0031967	organelle envelope	0.00140547	10441456	Synj2
GO:0031967	organelle envelope	0.00140547	10474836	Ivd
GO:0031967	organelle envelope	0.00140547	10481474	Crat
GO:0031967	organelle envelope	0.00140547	10481634	Slc25a25
GO:0031967	organelle envelope	0.00140547	10493820	S100a6
GO:0031967	organelle envelope	0.00140547	10494643	Hmgcs2
GO:0031967	organelle envelope	0.00140547	10495405	Slc25a24
GO:0031967	organelle envelope	0.00140547	10498837	Etfdh
GO:0031967	organelle envelope	0.00140547	10502951	Acadm
GO:0031967	organelle envelope	0.00140547	10505008	Slc44a1
GO:0031967	organelle envelope	0.00140547	10509137	Hmgcl
GO:0031967	organelle envelope	0.00140547	10514933	Cpt2
GO:0031967	organelle envelope	0.00140547	10519183	Atad3a
GO:0031967	organelle envelope	0.00140547	10520467	Hadhb
GO:0031967	organelle envelope	0.00140547	10534441	Pom121
GO:0031967	organelle envelope	0.00140547	10539143	Retsat
GO:0031967	organelle envelope	0.00140547	10551939	Prodh2
GO:0031967	organelle envelope	0.00140547	10569168	Slc25a22
GO:0031967	organelle envelope	0.00140547	10582599	Nup133
GO:0031967	organelle envelope	0.00140547	10589076	Slc25a20
GO:0031967	organelle envelope	0.00140547	10605674	Pola1
GO:0031967	organelle envelope	0.00140547	10607089	Acsl4
GO:0005759	mitochondrial matrix	0.0015817	10387768	Acadvl
GO:0005759	mitochondrial matrix	0.0015817	10389701	Akap1
GO:0005759	mitochondrial matrix	0.0015817	10391461	Brca1
GO:0005759	mitochondrial matrix	0.0015817	10393125	Mrpl38
GO:0005759	mitochondrial matrix	0.0015817	10433445	Abat
GO:0005759	mitochondrial matrix	0.0015817	10474836	Ivd
GO:0005759	mitochondrial matrix	0.0015817	10494643	Hmgcs2
GO:0005759	mitochondrial matrix	0.0015817	10498837	Etfdh
GO:0005759	mitochondrial matrix	0.0015817	10502951	Acadm
GO:0005759	mitochondrial matrix	0.0015817	10509137	Hmgcl
GO:0005759	mitochondrial matrix	0.0015817	10520467	Hadhb
GO:0005759	mitochondrial matrix	0.0015817	10538420	Gars
GO:0005759	mitochondrial matrix	0.0015817	10561063	Bckdha
GO:0043233	organelle lumen	0.00160353	10345203	Paox
GO:0043233	organelle lumen	0.00160353	10345981	Ercc5
GO:0043233	organelle lumen	0.00160353	10353420	Mcm3
GO:0043233	organelle lumen	0.00160353	10353733	Prim2
GO:0043233	organelle lumen	0.00160353	10357436	Mcm6
GO:0043233	organelle lumen	0.00160353	10367076	Prim1
GO:0043233	organelle lumen	0.00160353	10367179	Timeless
GO:0043233	organelle lumen	0.00160353	10373036	Os9
GO:0043233	organelle lumen	0.00160353	10373530	Cdk2
GO:0043233	organelle lumen	0.00160353	10384885	Spnb2
GO:0043233	organelle lumen	0.00160353	10387588	Polr2a
GO:0043233	organelle lumen	0.00160353	10387768	Acadvl
GO:0043233	organelle lumen	0.00160353	10388409	Rpa1
GO:0043233	organelle lumen	0.00160353	10389701	Akap1
GO:0043233	organelle lumen	0.00160353	10391461	Brca1
GO:0043233	organelle lumen	0.00160353	10393125	Mrpl38
GO:0043233	organelle lumen	0.00160353	10399178	Cdca7l
GO:0043233	organelle lumen	0.00160353	10400649	Pole2
GO:0043233	organelle lumen	0.00160353	10401244	Actn1
GO:0043233	organelle lumen	0.00160353	10408246	Hist1h3a
GO:0043233	organelle lumen	0.00160353	10411709	Cdk7
GO:0043233	organelle lumen	0.00160353	10415642	Sap18
GO:0043233	organelle lumen	0.00160353	10420935	Ephx2
GO:0043233	organelle lumen	0.00160353	10433445	Abat
GO:0043233	organelle lumen	0.00160353	10437945	Mcm4
GO:0043233	organelle lumen	0.00160353	10438378	Cdc45
GO:0043233	organelle lumen	0.00160353	10438690	Rfc4
GO:0043233	organelle lumen	0.00160353	10446821	Rps6
GO:0043233	organelle lumen	0.00160353	10447395	Msh2
GO:0043233	organelle lumen	0.00160353	10449419	Tead3
GO:0043233	organelle lumen	0.00160353	10452867	Dpy30
GO:0043233	organelle lumen	0.00160353	10455656	Hsd17b4
GO:0043233	organelle lumen	0.00160353	10460738	Cdca5
GO:0043233	organelle lumen	0.00160353	10473414	Ssrp1
GO:0043233	organelle lumen	0.00160353	10474836	Ivd
GO:0043233	organelle lumen	0.00160353	10487930	Pcna
GO:0043233	organelle lumen	0.00160353	10488785	E2f1
GO:0043233	organelle lumen	0.00160353	10494643	Hmgcs2
GO:0043233	organelle lumen	0.00160353	10498837	Etfdh
GO:0043233	organelle lumen	0.00160353	10502951	Acadm
GO:0043233	organelle lumen	0.00160353	10503617	Mms22l
GO:0043233	organelle lumen	0.00160353	10508759	Rpa2
GO:0043233	organelle lumen	0.00160353	10509137	Hmgcl
GO:0043233	organelle lumen	0.00160353	10512895	Baat
GO:0043233	organelle lumen	0.00160353	10515113	Hnrnpa3
GO:0043233	organelle lumen	0.00160353	10520096	Klhl7
GO:0043233	organelle lumen	0.00160353	10520467	Hadhb
GO:0043233	organelle lumen	0.00160353	10521690	Ppih
GO:0043233	organelle lumen	0.00160353	10524169	Pole
GO:0043233	organelle lumen	0.00160353	10527475	Zfp655
GO:0043233	organelle lumen	0.00160353	10527801	Brca2
GO:0043233	organelle lumen	0.00160353	10529273	Ctbp1
GO:0043233	organelle lumen	0.00160353	10534974	Mcm7
GO:0043233	organelle lumen	0.00160353	10538420	Gars
GO:0043233	organelle lumen	0.00160353	10543114	Rpa3
GO:0043233	organelle lumen	0.00160353	10546163	Mcm2
GO:0043233	organelle lumen	0.00160353	10550102	Lig1
GO:0043233	organelle lumen	0.00160353	10561063	Bckdha
GO:0043233	organelle lumen	0.00160353	10562818	Pold1
GO:0043233	organelle lumen	0.00160353	10562905	Atf5
GO:0043233	organelle lumen	0.00160353	10564818	Anpep
GO:0043233	organelle lumen	0.00160353	10564978	Blm
GO:0043233	organelle lumen	0.00160353	10572906	Mcm5
GO:0043233	organelle lumen	0.00160353	10576140	Cdt1
GO:0043233	organelle lumen	0.00160353	10578193	Eri1
GO:0043233	organelle lumen	0.00160353	10588294	Topbp1
GO:0043233	organelle lumen	0.00160353	10593526	Atm
GO:0043233	organelle lumen	0.00160353	10605674	Pola1
GO:0005779	integral to peroxisomal membrane	0.00244387	10367960	Pex3
GO:0005779	integral to peroxisomal membrane	0.00244387	10474028	Pex16
GO:0005779	integral to peroxisomal membrane	0.00244387	10564805	Pex11a
GO:0031080	Nup107-160 complex	0.00244387	10361651	Nup43
GO:0031080	Nup107-160 complex	0.00244387	10382542	Nup85
GO:0031080	Nup107-160 complex	0.00244387	10582599	Nup133
GO:0005739	mitochondrion	0.00351406	10373515	Suox
GO:0005739	mitochondrion	0.00351406	10387768	Acadvl
GO:0005739	mitochondrion	0.00351406	10389701	Akap1
GO:0005739	mitochondrion	0.00351406	10391461	Brca1
GO:0005739	mitochondrion	0.00351406	10393125	Mrpl38
GO:0005739	mitochondrion	0.00351406	10393177	Acox1
GO:0005739	mitochondrion	0.00351406	10396831	Arg2
GO:0005739	mitochondrion	0.00351406	10397145	Acot2
GO:0005739	mitochondrion	0.00351406	10401473	Aldh6a1
GO:0005739	mitochondrion	0.00351406	10401781	Sptlc2
GO:0005739	mitochondrion	0.00351406	10404649	Dsp
GO:0005739	mitochondrion	0.00351406	10411709	Cdk7
GO:0005739	mitochondrion	0.00351406	10414360	Lgals3
GO:0005739	mitochondrion	0.00351406	10416588	1300010F03Rik
GO:0005739	mitochondrion	0.00351406	10417167	Clybl
GO:0005739	mitochondrion	0.00351406	10417183	Pcca
GO:0005739	mitochondrion	0.00351406	10417708	Oxsm
GO:0005739	mitochondrion	0.00351406	10420596	Tnfrsf19
GO:0005739	mitochondrion	0.00351406	10426812	Gpd1
GO:0005739	mitochondrion	0.00351406	10426909	Letmd1
GO:0005739	mitochondrion	0.00351406	10431564	Cpt1b
GO:0005739	mitochondrion	0.00351406	10433445	Abat
GO:0005739	mitochondrion	0.00351406	10441456	Synj2
GO:0005739	mitochondrion	0.00351406	10450034	Rab11b
GO:0005739	mitochondrion	0.00351406	10455656	Hsd17b4
GO:0005739	mitochondrion	0.00351406	10461728	Gm4952
GO:0005739	mitochondrion	0.00351406	10463200	Hoga1
GO:0005739	mitochondrion	0.00351406	10465912	Fen1
GO:0005739	mitochondrion	0.00351406	10474836	Ivd
GO:0005739	mitochondrion	0.00351406	10475653	Slc27a2
GO:0005739	mitochondrion	0.00351406	10481474	Crat
GO:0005739	mitochondrion	0.00351406	10481634	Slc25a25
GO:0005739	mitochondrion	0.00351406	10488785	E2f1
GO:0005739	mitochondrion	0.00351406	10494460	Pex11b
GO:0005739	mitochondrion	0.00351406	10494643	Hmgcs2
GO:0005739	mitochondrion	0.00351406	10495405	Slc25a24
GO:0005739	mitochondrion	0.00351406	10496605	Ccbl2
GO:0005739	mitochondrion	0.00351406	10498837	Etfdh
GO:0005739	mitochondrion	0.00351406	10502951	Acadm
GO:0005739	mitochondrion	0.00351406	10505008	Slc44a1
GO:0005739	mitochondrion	0.00351406	10505200	Hsdl2
GO:0005739	mitochondrion	0.00351406	10509137	Hmgcl
GO:0005739	mitochondrion	0.00351406	10514933	Cpt2
GO:0005739	mitochondrion	0.00351406	10519183	Atad3a
GO:0005739	mitochondrion	0.00351406	10520467	Hadhb
GO:0005739	mitochondrion	0.00351406	10526274	Dnajc30
GO:0005739	mitochondrion	0.00351406	10537441	Adck2
GO:0005739	mitochondrion	0.00351406	10538420	Gars
GO:0005739	mitochondrion	0.00351406	10542714	Lyrm5
GO:0005739	mitochondrion	0.00351406	10551939	Prodh2
GO:0005739	mitochondrion	0.00351406	10555293	Lipt2
GO:0005739	mitochondrion	0.00351406	10561063	Bckdha
GO:0005739	mitochondrion	0.00351406	10569168	Slc25a22
GO:0005739	mitochondrion	0.00351406	10575867	Mlycd
GO:0005739	mitochondrion	0.00351406	10585749	Cyp1a1
GO:0005739	mitochondrion	0.00351406	10586448	2810417H13Rik
GO:0005739	mitochondrion	0.00351406	10588357	Acad11
GO:0005739	mitochondrion	0.00351406	10589076	Slc25a20
GO:0005739	mitochondrion	0.00351406	10591947	Acad8
GO:0005739	mitochondrion	0.00351406	10596433	Glyctk
GO:0005739	mitochondrion	0.00351406	10607089	Acsl4
GO:0043232	intracellular non-membrane-bounded organelle	0.0043517	10345241	Dst
GO:0043232	intracellular non-membrane-bounded organelle	0.0043517	10348829	Farp2
GO:0043232	intracellular non-membrane-bounded organelle	0.0043517	10353420	Mcm3
GO:0043232	intracellular non-membrane-bounded organelle	0.0043517	10353733	Prim2
GO:0043232	intracellular non-membrane-bounded organelle	0.0043517	10357436	Mcm6
GO:0043232	intracellular non-membrane-bounded organelle	0.0043517	10360227	Pea15a
GO:0043232	intracellular non-membrane-bounded organelle	0.0043517	10360764	Enah
GO:0043232	intracellular non-membrane-bounded organelle	0.0043517	10360863	Mark1
GO:0043232	intracellular non-membrane-bounded organelle	0.0043517	10361110	Dtl
GO:0043232	intracellular non-membrane-bounded organelle	0.0043517	10361651	Nup43
GO:0043232	intracellular non-membrane-bounded organelle	0.0043517	10361956	Mtap7
GO:0043232	intracellular non-membrane-bounded organelle	0.0043517	10367076	Prim1
GO:0043232	intracellular non-membrane-bounded organelle	0.0043517	10367179	Timeless
GO:0043232	intracellular non-membrane-bounded organelle	0.0043517	10367843	Utrn
GO:0043232	intracellular non-membrane-bounded organelle	0.0043517	10373530	Cdk2
GO:0043232	intracellular non-membrane-bounded organelle	0.0043517	10381063	Wipf2
GO:0043232	intracellular non-membrane-bounded organelle	0.0043517	10382542	Nup85
GO:0043232	intracellular non-membrane-bounded organelle	0.0043517	10384522	Actr2
GO:0043232	intracellular non-membrane-bounded organelle	0.0043517	10384885	Spnb2
GO:0043232	intracellular non-membrane-bounded organelle	0.0043517	10387768	Acadvl
GO:0043232	intracellular non-membrane-bounded organelle	0.0043517	10388409	Rpa1
GO:0043232	intracellular non-membrane-bounded organelle	0.0043517	10391461	Brca1
GO:0043232	intracellular non-membrane-bounded organelle	0.0043517	10393125	Mrpl38
GO:0043232	intracellular non-membrane-bounded organelle	0.0043517	10397784	Smek1
GO:0043232	intracellular non-membrane-bounded organelle	0.0043517	10399178	Cdca7l
GO:0043232	intracellular non-membrane-bounded organelle	0.0043517	10401244	Actn1
GO:0043232	intracellular non-membrane-bounded organelle	0.0043517	10404069	Hist1h1a
GO:0043232	intracellular non-membrane-bounded organelle	0.0043517	10404649	Dsp
GO:0043232	intracellular non-membrane-bounded organelle	0.0043517	10408600	Serpinb6a
GO:0043232	intracellular non-membrane-bounded organelle	0.0043517	10411709	Cdk7
GO:0043232	intracellular non-membrane-bounded organelle	0.0043517	10419779	Haus4
GO:0043232	intracellular non-membrane-bounded organelle	0.0043517	10420935	Ephx2
GO:0043232	intracellular non-membrane-bounded organelle	0.0043517	10432918	Krt8
GO:0043232	intracellular non-membrane-bounded organelle	0.0043517	10434942	Dlg1
[truncated: 1,096 more rows]
